# Supplementary material for: African ancestry neurodegeneration risk variant disrupts an intronic branchpoint in GBA1
Source: Nat Struct Mol Biol. 2024 Dec 12;31(12):1955–63. doi: 10.1038/s41594-024-01423-2 (PMC11638064; doi:10.1038/s41594-024-01423-2)
Supplement: Supplementary file 3 — Supplementary Table 13: Mass spectrometry analysis of excised 4–20% agarose gel region predicted to contain truncated GBA1 protein (too large to be part of the joint Supplementary Information file). [file 41594_2024_1423_MOESM3_ESM.xlsx]

## Sheet: Sample_1
Supplementary Table 13: Mass spectrometry analysis of excised gel region predicted to contain a truncated GBA1 protein.
Sample 1: rs3115534-GG (replicate 1)
Checked	Score Mascot: Mascot	Protein FDR Confidence: Combined	Master	Accession	Description	Sum PEP Score	Coverage [%]	# PSMs	# Unique Peptides	MW [kDa]	# Peptides (by Search Engine): Mascot	Gene Symbol	Abundance: F1: Sample
FALSE	3957	High	Master Protein	P04264	Keratin, type II cytoskeletal 1 OS=Homo sapiens OX=9606 GN=KRT1 PE=1 SV=6	314.178	58	141	32	66	36	KRT1	248022661
FALSE	3463	High	Master Protein	P35527	Keratin, type I cytoskeletal 9 OS=Homo sapiens OX=9606 GN=KRT9 PE=1 SV=3	295.108	72	103	28	62	29	KRT9	133762646
FALSE	3066	High	Master Protein	P63241	Eukaryotic translation initiation factor 5A-1 OS=Homo sapiens OX=9606 GN=EIF5A PE=1 SV=2	226.401	89	130	11	16.8	19	EIF5A	487158058
FALSE	4812	High	Master Protein	P07737	Profilin-1 OS=Homo sapiens OX=9606 GN=PFN1 PE=1 SV=2	211.397	98	230	19	15	19	PFN1	3500116936
FALSE	2356	High	Master Protein	P13645	Keratin, type I cytoskeletal 10 OS=Homo sapiens OX=9606 GN=KRT10 PE=1 SV=6	202.024	51	93	21	58.8	27	KRT10	143737952
FALSE	2056	High	Master Protein	P35908	Keratin, type II cytoskeletal 2 epidermal OS=Homo sapiens OX=9606 GN=KRT2 PE=1 SV=2	198.773	59	84	22	65.4	29	KRT2	7.47362e+07
FALSE	2159	High	Master Protein	P05387	Large ribosomal subunit protein P2 OS=Homo sapiens OX=9606 GN=RPLP2 PE=1 SV=1	148.327	95	85	9	11.7	10	RPLP2	308251289
FALSE	2682	High	Master Protein	P61204	ADP-ribosylation factor 3 OS=Homo sapiens OX=9606 GN=ARF3 PE=1 SV=2	146.042	69	118	8	20.6	15	ARF3	441435853
FALSE	4176	High	Master Protein	P62937	Peptidyl-prolyl cis-trans isomerase A OS=Homo sapiens OX=9606 GN=PPIA PE=1 SV=2	144.653	71	208	12	18	12	PPIA	1868164743
FALSE	2378	High	Master Protein	P23528	Cofilin-1 OS=Homo sapiens OX=9606 GN=CFL1 PE=1 SV=3	142.058	90	149	20	18.5	23	CFL1	1349143277
FALSE	2841	High	Master Protein	P09382	Galectin-1 OS=Homo sapiens OX=9606 GN=LGALS1 PE=1 SV=2	141.118	96	111	13	14.7	13	LGALS1	380852915
FALSE	2305	High	Master Protein	P0DP25	Calmodulin-3 OS=Homo sapiens OX=9606 GN=CALM3 PE=1 SV=1	132.298	86	92	14	16.8	14	CALM3	544736238
FALSE	1847	High	Master Protein	P60660	Myosin light polypeptide 6 OS=Homo sapiens OX=9606 GN=MYL6 PE=1 SV=2	130.438	72	80	14	16.9	14	MYL6	448937086
FALSE	1907	High	Master Protein	P49755	Transmembrane emp24 domain-containing protein 10 OS=Homo sapiens OX=9606 GN=TMED10 PE=1 SV=2	130.033	41	73	11	25	11	TMED10	132935634
FALSE	1783	High	Master Protein	P19105	Myosin regulatory light chain 12A OS=Homo sapiens OX=9606 GN=MYL12A PE=1 SV=2	129.464	81	71	1	19.8	12	MYL12A	1.988e+06
FALSE	1811	High	Master Protein	O14950	Myosin regulatory light chain 12B OS=Homo sapiens OX=9606 GN=MYL12B PE=1 SV=2	127.333	80	72	1	19.8	12	MYL12B	211845927
FALSE	1806	High	Master Protein	P84085	ADP-ribosylation factor 5 OS=Homo sapiens OX=9606 GN=ARF5 PE=1 SV=2	125.732	61	89	6	20.5	13	ARF5	2.62051e+07
FALSE	2742	High	Master Protein	P15531	Nucleoside diphosphate kinase A OS=Homo sapiens OX=9606 GN=NME1 PE=1 SV=1	123.083	70	123	7	17.1	13	NME1	810535620
FALSE	5448	High	Master Protein	P62979	Ubiquitin-ribosomal protein eS31 fusion protein OS=Homo sapiens OX=9606 GN=RPS27A PE=1 SV=2	122.474	69	242	3	18	13	RPS27A	921661941
FALSE	1262	High	Master Protein	P59998	Actin-related protein 2/3 complex subunit 4 OS=Homo sapiens OX=9606 GN=ARPC4 PE=1 SV=3	117.449	78	57	12	19.7	12	ARPC4	298616928
FALSE	2002	High	Master Protein	P62750	Large ribosomal subunit protein uL23 OS=Homo sapiens OX=9606 GN=RPL23A PE=1 SV=1	117.056	52	106	14	17.7	14	RPL23A	434280289
FALSE	2075	High	Master Protein	P18085	ADP-ribosylation factor 4 OS=Homo sapiens OX=9606 GN=ARF4 PE=1 SV=3	115.815	61	96	7	20.5	13	ARF4	6.73747e+07
FALSE	2261	High	Master Protein	P62263	Small ribosomal subunit protein uS11 OS=Homo sapiens OX=9606 GN=RPS14 PE=1 SV=3	111.503	42	85	9	16.3	9	RPS14	290302577
FALSE	1650	High	Master Protein	P62841	Small ribosomal subunit protein uS19 OS=Homo sapiens OX=9606 GN=RPS15 PE=1 SV=2	109.882	78	84	10	17	10	RPS15	184943587
FALSE	2350	High	Master Protein	P23284	Peptidyl-prolyl cis-trans isomerase B OS=Homo sapiens OX=9606 GN=PPIB PE=1 SV=2	108.758	62	121	17	23.7	17	PPIB	822115376
FALSE	1391	High	Master Protein	Q96AZ6	Interferon-stimulated gene 20 kDa protein OS=Homo sapiens OX=9606 GN=ISG20 PE=1 SV=2	104.97	70	41	10	20.4	10	ISG20	69771272
FALSE	1254	High	Master Protein	P49773	Adenosine 5'-monophosphoramidase HINT1 OS=Homo sapiens OX=9606 GN=HINT1 PE=1 SV=2	104.919	79	50	8	13.8	8	HINT1	103003819
FALSE	1120	High	Master Protein	P30044	Peroxiredoxin-5, mitochondrial OS=Homo sapiens OX=9606 GN=PRDX5 PE=1 SV=4	104.399	46	50	12	22.1	12	PRDX5	90877981
FALSE	2551	High	Master Protein	P62249	Small ribosomal subunit protein uS9 OS=Homo sapiens OX=9606 GN=RPS16 PE=1 SV=2	103.431	71	110	15	16.4	15	RPS16	824133517
FALSE	996	High	Master Protein	P02533	Keratin, type I cytoskeletal 14 OS=Homo sapiens OX=9606 GN=KRT14 PE=1 SV=4	101.729	44	35	6	51.5	18	KRT14	6.43047e+07
FALSE	795	High	Master Protein	Q9Y3E5	Peptidyl-tRNA hydrolase 2, mitochondrial OS=Homo sapiens OX=9606 GN=PTRH2 PE=1 SV=1	101.091	55	21	7	19.2	7	PTRH2	1.49781e+07
FALSE	1019	High	Master Protein	Q9UHV9	Prefoldin subunit 2 OS=Homo sapiens OX=9606 GN=PFDN2 PE=1 SV=1	100.962	62	38	9	16.6	9	PFDN2	51545573
FALSE	1412	High	Master Protein	Q01469	Fatty acid-binding protein 5 OS=Homo sapiens OX=9606 GN=FABP5 PE=1 SV=3	98.243	58	48	13	15.2	13	FABP5	241381956
FALSE	1017	High	Master Protein	P08708	Small ribosomal subunit protein eS17 OS=Homo sapiens OX=9606 GN=RPS17 PE=1 SV=2	97.395	68	55	11	15.5	11	RPS17	302606224
FALSE	2169	High	Master Protein	P22392	Nucleoside diphosphate kinase B OS=Homo sapiens OX=9606 GN=NME2 PE=1 SV=1	96.741	66	106	6	17.3	12	NME2	213778933
FALSE	1169	High	Master Protein	P33316	Deoxyuridine 5'-triphosphate nucleotidohydrolase, mitochondrial OS=Homo sapiens OX=9606 GN=DUT PE=1 SV=4	95.898	48	58	12	26.5	12	DUT	7.27594e+07
FALSE	4719	High	Master Protein	P62987	Ubiquitin-ribosomal protein eL40 fusion protein OS=Homo sapiens OX=9606 GN=UBA52 PE=1 SV=2	95.596	59	220	1	14.7	11	UBA52	5.48417e+06
FALSE	895	High	Master Protein	P61586	Transforming protein RhoA OS=Homo sapiens OX=9606 GN=RHOA PE=1 SV=1	95.068	79	45	6	21.8	13	RHOA	7.64853e+07
FALSE	1774	High	Master Protein	P62269	Small ribosomal subunit protein uS13 OS=Homo sapiens OX=9606 GN=RPS18 PE=1 SV=3	94.336	62	74	17	17.7	17	RPS18	645402092
FALSE	1863	High	Master Protein	P46783	Small ribosomal subunit protein eS10 OS=Homo sapiens OX=9606 GN=RPS10 PE=1 SV=1	94.03	55	111	14	18.9	14	RPS10	308179681
FALSE	1246	High	Master Protein	P05161	Ubiquitin-like protein ISG15 OS=Homo sapiens OX=9606 GN=ISG15 PE=1 SV=5	92.993	58	43	9	17.9	9	ISG15	8.18846e+07
FALSE	1519	High	Master Protein	P16949	Stathmin OS=Homo sapiens OX=9606 GN=STMN1 PE=1 SV=3	92.653	60	82	14	17.3	14	STMN1	262475510
FALSE	1164	High	Master Protein	Q9NS69	Mitochondrial import receptor subunit TOM22 homolog OS=Homo sapiens OX=9606 GN=TOMM22 PE=1 SV=3	92.171	70	45	7	15.5	7	TOMM22	2.95724e+07
FALSE	4225	High	Master Protein	P06454	Prothymosin alpha OS=Homo sapiens OX=9606 GN=PTMA PE=1 SV=2	90.621	40	172	8	12.2	8	PTMA	678156032
FALSE	1003	High	Master Protein	P20290	Transcription factor BTF3 OS=Homo sapiens OX=9606 GN=BTF3 PE=1 SV=1	90.301	51	38	8	22.2	8	BTF3	33638641
FALSE	1178	High	Master Protein	Q8WU39	Marginal zone B- and B1-cell-specific protein OS=Homo sapiens OX=9606 GN=MZB1 PE=1 SV=1	90.271	70	35	9	20.7	9	MZB1	5.58761e+07
FALSE	1580	High	Master Protein	P62277	Small ribosomal subunit protein uS15 OS=Homo sapiens OX=9606 GN=RPS13 PE=1 SV=2	89.514	46	78	11	17.2	11	RPS13	519050019
FALSE	2006	High	Master Protein	P62244	Small ribosomal subunit protein uS8 OS=Homo sapiens OX=9606 GN=RPS15A PE=1 SV=2	88.98	82	95	14	14.8	14	RPS15A	497204258
FALSE	1822	High	Master Protein	P30050	Large ribosomal subunit protein uL11 OS=Homo sapiens OX=9606 GN=RPL12 PE=1 SV=1	88.938	74	79	10	17.8	10	RPL12	351967601
FALSE	1335	High	Master Protein	P62280	Small ribosomal subunit protein uS17 OS=Homo sapiens OX=9606 GN=RPS11 PE=1 SV=3	88.534	61	73	15	18.4	15	RPS11	493877386
FALSE	441	High	Master Protein	P62081	Small ribosomal subunit protein eS7 OS=Homo sapiens OX=9606 GN=RPS7 PE=1 SV=1	88.291	61	25	11	22.1	11	RPS7	3.24591e+07
FALSE	945	High	Master Protein	P30046	D-dopachrome decarboxylase OS=Homo sapiens OX=9606 GN=DDT PE=1 SV=3	87.279	80	29	7	12.7	7	DDT	7.70116e+07
FALSE	877	High	Master Protein	O75368	Adapter SH3BGRL OS=Homo sapiens OX=9606 GN=SH3BGRL PE=1 SV=1	85.603	85	34	10	12.8	10	SH3BGRL	4.43127e+07
FALSE	1966	High	Master Protein	P62328	Thymosin beta-4 OS=Homo sapiens OX=9606 GN=TMSB4X PE=1 SV=2	85.001	89	102	5	5.1	6	TMSB4X	1387938198
FALSE	780	High	Master Protein	P25398	Small ribosomal subunit protein eS12 OS=Homo sapiens OX=9606 GN=RPS12 PE=1 SV=3	84.134	71	53	9	14.5	9	RPS12	136106080
FALSE	670	High	Master Protein	P02538	Keratin, type II cytoskeletal 6A OS=Homo sapiens OX=9606 GN=KRT6A PE=1 SV=3	83.642	29	21	7	60	15	KRT6A	5.65156e+06
FALSE	592	High	Master Protein	P61923	Coatomer subunit zeta-1 OS=Homo sapiens OX=9606 GN=COPZ1 PE=1 SV=1	82.646	63	24	8	20.2	8	COPZ1	5.867e+07
FALSE	737	High	Master Protein	P63208	S-phase kinase-associated protein 1 OS=Homo sapiens OX=9606 GN=SKP1 PE=1 SV=2	82.151	66	35	11	18.6	11	SKP1	3.53396e+07
FALSE	548	High	Master Protein	Q96A72	Protein mago nashi homolog 2 OS=Homo sapiens OX=9606 GN=MAGOHB PE=1 SV=1	80.312	67	23	2	17.3	11	MAGOHB	2.31701e+07
FALSE	1489	High	Master Protein	Q07812	Apoptosis regulator BAX OS=Homo sapiens OX=9606 GN=BAX PE=1 SV=1	80.146	50	53	10	21.2	10	BAX	9.28475e+07
FALSE	1204	High	Master Protein	P62910	Large ribosomal subunit protein eL32 OS=Homo sapiens OX=9606 GN=RPL32 PE=1 SV=2	79.497	50	54	11	15.9	11	RPL32	120319172
FALSE	1370	High	Master Protein	P63220	Small ribosomal subunit protein eS21 OS=Homo sapiens OX=9606 GN=RPS21 PE=1 SV=1	79.447	64	41	6	9.1	6	RPS21	159514068
FALSE	1706	High	Master Protein	P62805	Histone H4 OS=Homo sapiens OX=9606 GN=H4C1 PE=1 SV=2	79.443	57	72	10	11.4	10	H4C1; H4C11; H4C12; H4C13; H4C14; H4C15; H4C16; H4C2; H4C3; H4C4; H4C5; H4C6; H4C8; H4C9	501732864
FALSE	1008	High	Master Protein	Q14019	Coactosin-like protein OS=Homo sapiens OX=9606 GN=COTL1 PE=1 SV=3	78.821	86	56	16	15.9	16	COTL1	268200375
FALSE	539	High	Master Protein	O43447	Peptidyl-prolyl cis-trans isomerase H OS=Homo sapiens OX=9606 GN=PPIH PE=1 SV=1	78.684	73	22	11	19.2	11	PPIH	3.18952e+07
FALSE	752	High	Master Protein	Q13526	Peptidyl-prolyl cis-trans isomerase NIMA-interacting 1 OS=Homo sapiens OX=9606 GN=PIN1 PE=1 SV=1	78.392	48	19	6	18.2	6	PIN1	2.07133e+07
FALSE	549	High	Master Protein	P61326	Protein mago nashi homolog OS=Homo sapiens OX=9606 GN=MAGOH PE=1 SV=1	78.301	66	21	1	17.2	10	MAGOH	1.75648e+06
FALSE	803	High	Master Protein	P84095	Rho-related GTP-binding protein RhoG OS=Homo sapiens OX=9606 GN=RHOG PE=1 SV=1	78.157	42	40	7	21.3	8	RHOG	6.21095e+07
FALSE	698	High	Master Protein	O95379	Tumor necrosis factor alpha-induced protein 8 OS=Homo sapiens OX=9606 GN=TNFAIP8 PE=1 SV=1	76.221	46	20	7	23	7	TNFAIP8	1.06222e+07
FALSE	650	High	Master Protein	P60709	Actin, cytoplasmic 1 OS=Homo sapiens OX=9606 GN=ACTB PE=1 SV=1	76.198	42	27	11	41.7	11	ACTB	2.36747e+07
FALSE	1460	High	Master Protein	P62888	Large ribosomal subunit protein eL30 OS=Homo sapiens OX=9606 GN=RPL30 PE=1 SV=2	76.085	75	59	9	12.8	9	RPL30	142326651
FALSE	539	High	Master Protein	Q9UMY4	Sorting nexin-12 OS=Homo sapiens OX=9606 GN=SNX12 PE=1 SV=4	75.98	67	21	9	18.9	11	SNX12	2.47027e+07
FALSE	1043	High	Master Protein	P37108	Signal recognition particle 14 kDa protein OS=Homo sapiens OX=9606 GN=SRP14 PE=1 SV=2	75.944	51	49	10	14.6	10	SRP14	148215067
FALSE	1350	High	Master Protein	P61353	Large ribosomal subunit protein eL27 OS=Homo sapiens OX=9606 GN=RPL27 PE=1 SV=2	75.893	60	83	10	15.8	10	RPL27	462218977
FALSE	709	High	Master Protein	P08779	Keratin, type I cytoskeletal 16 OS=Homo sapiens OX=9606 GN=KRT16 PE=1 SV=4	75.649	33	28	5	51.2	14	KRT16	889249
FALSE	627	High	Master Protein	P62834	Ras-related protein Rap-1A OS=Homo sapiens OX=9606 GN=RAP1A PE=1 SV=1	75.502	59	27	1	21	10	RAP1A	3.60474e+06
FALSE	910	High	Master Protein	P61088	Ubiquitin-conjugating enzyme E2 N OS=Homo sapiens OX=9606 GN=UBE2N PE=1 SV=1	74.788	27	32	10	41	10		105173786
FALSE	996	High	Master Protein	P04080	Cystatin-B OS=Homo sapiens OX=9606 GN=CSTB PE=1 SV=2	74.18	80	32	6	11.1	6	CSTB	9.89709e+07
FALSE	661	High	Master Protein	P52434	DNA-directed RNA polymerases I, II, and III subunit RPABC3 OS=Homo sapiens OX=9606 GN=POLR2H PE=1 SV=4	73.955	72	26	9	17.1	9	POLR2H	2.63981e+07
FALSE	590	High	Master Protein	P08134	Rho-related GTP-binding protein RhoC OS=Homo sapiens OX=9606 GN=RHOC PE=1 SV=1	73.033	73	32	4	22	11	RHOC	2.10914e+06
FALSE	843	High	Master Protein	Q9GZV4	Eukaryotic translation initiation factor 5A-2 OS=Homo sapiens OX=9606 GN=EIF5A2 PE=1 SV=3	72.648	47	56	1	16.8	9	EIF5A2	2.52362e+06
FALSE	559	High	Master Protein	P61224	Ras-related protein Rap-1b OS=Homo sapiens OX=9606 GN=RAP1B PE=1 SV=1	72.58	73	25	2	20.8	11	RAP1B	3.74995e+07
FALSE	497	High	Master Protein	Q9GZZ1	N-alpha-acetyltransferase 50 OS=Homo sapiens OX=9606 GN=NAA50 PE=1 SV=1	72.575	61	29	14	19.4	14	NAA50	2.60965e+07
FALSE	399	High	Master Protein	O43665	Regulator of G-protein signaling 10 OS=Homo sapiens OX=9606 GN=RGS10 PE=1 SV=3	72.278	47	29	8	21.2	8	RGS10	1.77157e+07
FALSE	609	High	Master Protein	Q9NVJ2	ADP-ribosylation factor-like protein 8B OS=Homo sapiens OX=9606 GN=ARL8B PE=1 SV=1	72.082	55	25	5	21.5	9	ARL8B	3.30214e+07
FALSE	538	High	Master Protein	P40616	ADP-ribosylation factor-like protein 1 OS=Homo sapiens OX=9606 GN=ARL1 PE=1 SV=1	71.671	45	21	7	20.4	7	ARL1	1.57766e+07
FALSE	1235	High	Master Protein	P61254	Large ribosomal subunit protein uL24 OS=Homo sapiens OX=9606 GN=RPL26 PE=1 SV=1	70.586	57	74	2	17.2	13	RPL26	406990815
FALSE	840	High	Master Protein	P53999	Activated RNA polymerase II transcriptional coactivator p15 OS=Homo sapiens OX=9606 GN=SUB1 PE=1 SV=3	70.393	66	40	12	14.4	12	SUB1	240905900
FALSE	725	High	Master Protein	P55145	Mesencephalic astrocyte-derived neurotrophic factor OS=Homo sapiens OX=9606 GN=MANF PE=1 SV=3	70.136	46	46	10	20.7	10	MANF	497980426
FALSE	785	High	Master Protein	O15145	Actin-related protein 2/3 complex subunit 3 OS=Homo sapiens OX=9606 GN=ARPC3 PE=1 SV=3	69.986	60	42	9	20.5	9	ARPC3	149002501
FALSE	901	High	Master Protein	Q15369	Elongin-C OS=Homo sapiens OX=9606 GN=ELOC PE=1 SV=1	69.755	64	35	7	12.5	7	ELOC	4.63547e+07
FALSE	817	High	Master Protein	O15511	Actin-related protein 2/3 complex subunit 5 OS=Homo sapiens OX=9606 GN=ARPC5 PE=1 SV=3	68.786	67	29	9	16.3	10	ARPC5	124254822
FALSE	1268	High	Master Protein	P60866	Small ribosomal subunit protein uS10 OS=Homo sapiens OX=9606 GN=RPS20 PE=1 SV=1	68.624	46	52	9	13.4	9	RPS20	241948757
FALSE	594	High	Master Protein	P00167	Cytochrome b5 OS=Homo sapiens OX=9606 GN=CYB5A PE=1 SV=2	68.624	50	20	6	15.3	6	CYB5A	22112259
FALSE	1173	High	Master Protein	P62829	Large ribosomal subunit protein uL14 OS=Homo sapiens OX=9606 GN=RPL23 PE=1 SV=1	68.105	64	55	10	14.9	10	RPL23	212188405
FALSE	986	High	Master Protein	P55957	BH3-interacting domain death agonist OS=Homo sapiens OX=9606 GN=BID PE=1 SV=1	68.075	47	28	8	22	8	BID	24362536
FALSE	1116	High	Master Protein	P39019	Small ribosomal subunit protein eS19 OS=Homo sapiens OX=9606 GN=RPS19 PE=1 SV=2	66.697	74	53	13	16.1	13	RPS19	389383548
FALSE	1170	High	Master Protein	Q9UNX3	Ribosomal protein uL24-like OS=Homo sapiens OX=9606 GN=RPL26L1 PE=1 SV=1	66.638	51	67	1	17.2	12	RPL26L1	5.18657e+06
FALSE	555	High	Master Protein	Q96K17	Transcription factor BTF3 homolog 4 OS=Homo sapiens OX=9606 GN=BTF3L4 PE=1 SV=1	65.624	68	22	8	17.3	8	BTF3L4	1.81794e+07
FALSE	442	High	Master Protein	Q9ULC4	Malignant T-cell-amplified sequence 1 OS=Homo sapiens OX=9606 GN=MCTS1 PE=1 SV=1	65.439	49	29	10	20.5	10	MCTS1	2.62176e+07
FALSE	550	High	Master Protein	Q9GZP4	PITH domain-containing protein 1 OS=Homo sapiens OX=9606 GN=PITHD1 PE=1 SV=1	64.643	63	25	11	24.2	11	PITHD1	1.51198e+07
FALSE	437	High	Master Protein	O43768	Alpha-endosulfine OS=Homo sapiens OX=9606 GN=ENSA PE=1 SV=1	64.63	74	36	9	13.4	10	ENSA	2.14836e+07
FALSE	611	High	Master Protein	O75347	Tubulin-specific chaperone A OS=Homo sapiens OX=9606 GN=TBCA PE=1 SV=3	64.44	70	30	12	12.8	12	TBCA	5.4686e+07
FALSE	484	High	Master Protein	P01111	GTPase NRas OS=Homo sapiens OX=9606 GN=NRAS PE=1 SV=1	64.216	70	22	4	21.2	11	NRAS	2.27294e+07
FALSE	501	High	Master Protein	Q6IAA8	Ragulator complex protein LAMTOR1 OS=Homo sapiens OX=9606 GN=LAMTOR1 PE=1 SV=2	64.133	68	23	7	17.7	7	LAMTOR1	1.73747e+07
FALSE	1288	High	Master Protein	P42766	Large ribosomal subunit protein uL29 OS=Homo sapiens OX=9606 GN=RPL35 PE=1 SV=2	63.783	37	56	7	14.5	7	RPL35	404901642
FALSE	596	High	Master Protein	P68036	Ubiquitin-conjugating enzyme E2 L3 OS=Homo sapiens OX=9606 GN=UBE2L3 PE=1 SV=1	63.77	42	32	8	17.9	8	UBE2L3	6.98422e+07
FALSE	1497	High	Master Protein	P61604	10 kDa heat shock protein, mitochondrial OS=Homo sapiens OX=9606 GN=HSPE1 PE=1 SV=2	63.559	75	69	10	10.9	10	HSPE1	497451962
FALSE	487	High	Master Protein	Q15121	Astrocytic phosphoprotein PEA-15 OS=Homo sapiens OX=9606 GN=PEA15 PE=1 SV=2	63.2	64	14	8	15	8	PEA15	9.44875e+06
FALSE	442	High	Master Protein	Q9BY50	Signal peptidase complex catalytic subunit SEC11C OS=Homo sapiens OX=9606 GN=SEC11C PE=1 SV=3	62.606	60	17	10	21.5	10	SEC11C	1.96519e+07
FALSE	417	High	Master Protein	P57105	Synaptojanin-2-binding protein OS=Homo sapiens OX=9606 GN=SYNJ2BP PE=1 SV=2	62.581	70	14	7	15.9	7	SYNJ2BP	9.2189e+06
FALSE	771	High	Master Protein	O14737	Programmed cell death protein 5 OS=Homo sapiens OX=9606 GN=PDCD5 PE=1 SV=3	61.997	57	26	8	14.3	8	PDCD5	79786060
FALSE	391	High	Master Protein	O43324	Eukaryotic translation elongation factor 1 epsilon-1 OS=Homo sapiens OX=9606 GN=EEF1E1 PE=1 SV=1	61.882	55	18	10	19.8	10	EEF1E1	3.52312e+07
FALSE	723	High	Master Protein	P28065	Proteasome subunit beta type-9 OS=Homo sapiens OX=9606 GN=PSMB9 PE=1 SV=2	61.83	50	30	9	23.3	9	PSMB9	4.0132e+07
FALSE	633	High	Master Protein	Q9Y333	U6 snRNA-associated Sm-like protein LSm2 OS=Homo sapiens OX=9606 GN=LSM2 PE=1 SV=1	61.47	68	20	6	10.8	6	LSM2	1.68257e+07
FALSE	790	High	Master Protein	Q8WY22	BRI3-binding protein OS=Homo sapiens OX=9606 GN=BRI3BP PE=1 SV=1	61.455	17	18	4	27.8	4	BRI3BP	11359394
FALSE	536	High	Master Protein	P05413	Fatty acid-binding protein, heart OS=Homo sapiens OX=9606 GN=FABP3 PE=1 SV=4	61.416	62	17	9	14.8	9	FABP3	2.23008e+07
FALSE	613	High	Master Protein	P51571	Translocon-associated protein subunit delta OS=Homo sapiens OX=9606 GN=SSR4 PE=1 SV=1	60.495	32	22	6	19	6	SSR4	6.80522e+07
FALSE	439	High	Master Protein	P22307	Sterol carrier protein 2 OS=Homo sapiens OX=9606 GN=SCP2 PE=1 SV=2	60.436	18	26	11	59	11	SCP2	4.29395e+07
FALSE	575	High	Master Protein	P09211	Glutathione S-transferase P OS=Homo sapiens OX=9606 GN=GSTP1 PE=1 SV=2	60.138	52	13	8	23.3	8	GSTP1	8.68672e+06
FALSE	426	High	Master Protein	O60925	Prefoldin subunit 1 OS=Homo sapiens OX=9606 GN=PFDN1 PE=1 SV=2	60.035	70	21	9	14.2	9	PFDN1	3.9086e+07
FALSE	521	High	Master Protein	P62330	ADP-ribosylation factor 6 OS=Homo sapiens OX=9606 GN=ARF6 PE=1 SV=2	59.79	45	25	6	20.1	6	ARF6	2.91386e+07
FALSE	1058	High	Master Protein	Q9Y2V2	Calcium-regulated heat-stable protein 1 OS=Homo sapiens OX=9606 GN=CARHSP1 PE=1 SV=2	59.774	72	36	8	15.9	8	CARHSP1	1.70181e+07
FALSE	770	High	Master Protein	P61769	Beta-2-microglobulin OS=Homo sapiens OX=9606 GN=B2M PE=1 SV=1	59.735	48	38	6	13.7	6	B2M	276106048
FALSE	474	High	Master Protein	Q96C90	Protein phosphatase 1 regulatory subunit 14B OS=Homo sapiens OX=9606 GN=PPP1R14B PE=1 SV=3	59.439	54	21	4	15.9	4	PPP1R14B	8.45933e+06
FALSE	448	High	Master Protein	P63027	Vesicle-associated membrane protein 2 OS=Homo sapiens OX=9606 GN=VAMP2 PE=1 SV=3	59.237	61	16	5	12.7	7	VAMP2	6.28474e+06
FALSE	764	High	Master Protein	P62899	Large ribosomal subunit protein eL31 OS=Homo sapiens OX=9606 GN=RPL31 PE=1 SV=1	58.948	56	41	9	14.5	9	RPL31	381459906
FALSE	505	High	Master Protein	O95777	U6 snRNA-associated Sm-like protein LSm8 OS=Homo sapiens OX=9606 GN=LSM8 PE=1 SV=3	58.66	100	15	7	10.4	7	LSM8	1.76204e+07
FALSE	523	High	Master Protein	P18859	ATP synthase-coupling factor 6, mitochondrial OS=Homo sapiens OX=9606 GN=ATP5PF PE=1 SV=1	58.41	51	15	7	12.6	7	ATP5PF	9.50304e+06
FALSE	445	High	Master Protein	Q99497	Parkinson disease protein 7 OS=Homo sapiens OX=9606 GN=PARK7 PE=1 SV=2	58.112	69	23	12	19.9	12	PARK7	1.47585e+07
FALSE	433	High	Master Protein	P61225	Ras-related protein Rap-2b OS=Homo sapiens OX=9606 GN=RAP2B PE=1 SV=1	57.621	49	12	2	20.5	6	RAP2B	8.61842e+06
FALSE	1096	High	Master Protein	P62913	Large ribosomal subunit protein uL5 OS=Homo sapiens OX=9606 GN=RPL11 PE=1 SV=2	57.015	59	65	12	20.2	12	RPL11	400430695
FALSE	678	High	Master Protein	O14880	Glutathione S-transferase 3, mitochondrial OS=Homo sapiens OX=9606 GN=MGST3 PE=1 SV=1	56.991	26	18	4	16.5	4	MGST3	1.28276e+07
FALSE	380	High	Master Protein	P28062	Proteasome subunit beta type-8 OS=Homo sapiens OX=9606 GN=PSMB8 PE=1 SV=3	56.699	43	18	9	30.3	9	PSMB8	10543291
FALSE	484	High	Master Protein	P13646	Keratin, type I cytoskeletal 13 OS=Homo sapiens OX=9606 GN=KRT13 PE=1 SV=4	56.652	30	26	4	49.6	12	KRT13	2.77779e+06
FALSE	601	High	Master Protein	P30626	Sorcin OS=Homo sapiens OX=9606 GN=SRI PE=1 SV=1	56.517	44	32	8	21.7	8	SRI	9.95083e+07
FALSE	356	High	Master Protein	Q16718	NADH dehydrogenase [ubiquinone] 1 alpha subcomplex subunit 5 OS=Homo sapiens OX=9606 GN=NDUFA5 PE=1 SV=3	56.486	53	13	6	13.5	6	NDUFA5	8.08056e+06
FALSE	315	High	Master Protein	P13647	Keratin, type II cytoskeletal 5 OS=Homo sapiens OX=9606 GN=KRT5 PE=1 SV=3	56.279	27	21	9	62.3	16	KRT5	1.0441e+07
FALSE	649	High	Master Protein	P62314	Small nuclear ribonucleoprotein Sm D1 OS=Homo sapiens OX=9606 GN=SNRPD1 PE=1 SV=1	55.985	55	31	4	13.3	4	SNRPD1	86427417
FALSE	697	High	Master Protein	P10606	Cytochrome c oxidase subunit 5B, mitochondrial OS=Homo sapiens OX=9606 GN=COX5B PE=1 SV=2	55.211	45	34	7	13.7	7	COX5B	3.9428e+07
FALSE	682	High	Master Protein	O43169	Cytochrome b5 type B OS=Homo sapiens OX=9606 GN=CYB5B PE=1 SV=3	55.065	54	17	6	16.7	6	CYB5B	9.07257e+06
FALSE	392	High	Master Protein	Q4VC31	Protein MIX23 OS=Homo sapiens OX=9606 GN=MIX23 PE=1 SV=1	55.047	60	13	6	16.6	6	MIX23	1.27586e+07
FALSE	816	High	Master Protein	Q15370	Elongin-B OS=Homo sapiens OX=9606 GN=ELOB PE=1 SV=1	54.773	67	34	9	13.1	9	ELOB	5.33247e+07
FALSE	729	High	Master Protein	P62266	Small ribosomal subunit protein uS12 OS=Homo sapiens OX=9606 GN=RPS23 PE=1 SV=3	54.651	50	40	8	15.8	8	RPS23	317873097
FALSE	321	High	Master Protein	P60953	Cell division control protein 42 homolog OS=Homo sapiens OX=9606 GN=CDC42 PE=1 SV=2	54.101	31	19	5	21.2	6	CDC42	1.59215e+07
FALSE	382	High	Master Protein	P18621	Large ribosomal subunit protein uL22 OS=Homo sapiens OX=9606 GN=RPL17 PE=1 SV=3	53.654	45	27	10	21.4	10	RPL17	4.31265e+07
FALSE	978	High	Master Protein	P62847	Small ribosomal subunit protein eS24 OS=Homo sapiens OX=9606 GN=RPS24 PE=1 SV=1	53.541	36	49	6	15.4	6	RPS24	212722123
FALSE	310	High	Master Protein	P05386	Large ribosomal subunit protein P1 OS=Homo sapiens OX=9606 GN=RPLP1 PE=1 SV=1	53.015	96	21	6	11.5	7	RPLP1	2.43573e+07
FALSE	563	High	Master Protein	Q9NWU5	Large ribosomal subunit protein uL22m OS=Homo sapiens OX=9606 GN=MRPL22 PE=1 SV=1	52.699	40	20	8	23.6	8	MRPL22	1.88439e+07
FALSE	299	High	Master Protein	Q9BYC9	Large ribosomal subunit protein bL20m OS=Homo sapiens OX=9606 GN=MRPL20 PE=1 SV=1	52.658	41	10	7	17.4	7	MRPL20	1.11372e+07
FALSE	371	High	Master Protein	O95881	Thioredoxin domain-containing protein 12 OS=Homo sapiens OX=9606 GN=TXNDC12 PE=1 SV=1	51.787	58	19	6	19.2	6	TXNDC12	1.90484e+07
FALSE	912	High	Master Protein	O75964	ATP synthase subunit g, mitochondrial OS=Homo sapiens OX=9606 GN=ATP5MG PE=1 SV=3	51.601	39	20	4	11.4	4	ATP5MG	4.92766e+07
FALSE	296	High	Master Protein	Q99471	Prefoldin subunit 5 OS=Homo sapiens OX=9606 GN=PFDN5 PE=1 SV=2	51.463	72	19	9	17.3	9	PFDN5	2.18237e+07
FALSE	286	High	Master Protein	O60493	Sorting nexin-3 OS=Homo sapiens OX=9606 GN=SNX3 PE=1 SV=3	51.14	73	23	8	18.8	10	SNX3	2.36645e+07
FALSE	332	High	Master Protein	P36969	Phospholipid hydroperoxide glutathione peroxidase OS=Homo sapiens OX=9606 GN=GPX4 PE=1 SV=3	50.678	46	17	9	22.2	9	GPX4	1.65918e+07
FALSE	312	High	Master Protein	P36404	ADP-ribosylation factor-like protein 2 OS=Homo sapiens OX=9606 GN=ARL2 PE=1 SV=4	50.633	40	9	7	20.9	7	ARL2	1.06529e+07
FALSE	255	High	Master Protein	Q9H061	Transmembrane protein 126A OS=Homo sapiens OX=9606 GN=TMEM126A PE=1 SV=1	50.413	51	19	7	21.5	7	TMEM126A	9.30666e+06
FALSE	371	High	Master Protein	Q14011	Cold-inducible RNA-binding protein OS=Homo sapiens OX=9606 GN=CIRBP PE=1 SV=1	50.092	45	18	7	18.6	7	CIRBP	2.33831e+07
FALSE	362	High	Master Protein	P10114	Ras-related protein Rap-2a OS=Homo sapiens OX=9606 GN=RAP2A PE=1 SV=1	49.969	42	10	1	20.6	5	RAP2A	219160
FALSE	672	High	Master Protein	P46779	Large ribosomal subunit protein eL28 OS=Homo sapiens OX=9606 GN=RPL28 PE=1 SV=3	49.968	48	39	10	15.7	10	RPL28	289421845
FALSE	350	High	Master Protein	P01112	GTPase HRas OS=Homo sapiens OX=9606 GN=HRAS PE=1 SV=1	49.957	52	15	1	21.3	8	HRAS	481036
FALSE	367	High	Master Protein	P82912	Small ribosomal subunit protein uS11m OS=Homo sapiens OX=9606 GN=MRPS11 PE=1 SV=2	49.684	44	12	7	20.6	7	MRPS11	7.78365e+06
FALSE	299	High	Master Protein	O00584	Ribonuclease T2 OS=Homo sapiens OX=9606 GN=RNASET2 PE=1 SV=2	49.649	23	17	6	29.5	6	RNASET2	2.49066e+07
FALSE	672	High	Master Protein	P46776	Large ribosomal subunit protein uL15 OS=Homo sapiens OX=9606 GN=RPL27A PE=1 SV=2	49.241	40	33	7	16.6	7	RPL27A	275002694
FALSE	276	High	Master Protein	P09132	Signal recognition particle 19 kDa protein OS=Homo sapiens OX=9606 GN=SRP19 PE=1 SV=3	49.21	56	20	7	16.1	7	SRP19	1.25418e+07
FALSE	408	High	Master Protein	P62316	Small nuclear ribonucleoprotein Sm D2 OS=Homo sapiens OX=9606 GN=SNRPD2 PE=1 SV=1	49.149	62	22	8	13.5	8	SNRPD2	4.56508e+07
FALSE	388	High	Master Protein	Q86Y39	NADH dehydrogenase [ubiquinone] 1 alpha subcomplex subunit 11 OS=Homo sapiens OX=9606 GN=NDUFA11 PE=1 SV=3	49.077	41	8	4	14.8	4	NDUFA11	5.80062e+06
FALSE	323	High	Master Protein	Q9H098	Protein FAM107B OS=Homo sapiens OX=9606 GN=FAM107B PE=1 SV=1	49.065	56	18	9	15.5	9	FAM107B	2.14291e+07
FALSE	718	High	Master Protein	P63173	Large ribosomal subunit protein eL38 OS=Homo sapiens OX=9606 GN=RPL38 PE=1 SV=2	48.789	51	40	5	8.2	5	RPL38	5.89437e+07
FALSE	750	High	Master Protein	P99999	Cytochrome c OS=Homo sapiens OX=9606 GN=CYCS PE=1 SV=2	48.457	54	37	9	11.7	9	CYCS	153591880
FALSE	511	High	Master Protein	P47813	Eukaryotic translation initiation factor 1A, X-chromosomal OS=Homo sapiens OX=9606 GN=EIF1AX PE=1 SV=2	48.134	39	27	6	16.5	6	EIF1AX	5.75334e+07
FALSE	447	High	Master Protein	O60869	Endothelial differentiation-related factor 1 OS=Homo sapiens OX=9606 GN=EDF1 PE=1 SV=1	47.999	45	22	9	16.4	9	EDF1	2.16303e+07
FALSE	590	High	Master Protein	P58546	Myotrophin OS=Homo sapiens OX=9606 GN=MTPN PE=1 SV=2	47.949	52	23	5	12.9	5	MTPN	3.25729e+07
FALSE	481	High	Master Protein	P52758	2-iminobutanoate/2-iminopropanoate deaminase OS=Homo sapiens OX=9606 GN=RIDA PE=1 SV=1	47.814	73	16	6	14.5	6	RIDA	2.19453e+07
FALSE	354	High	Master Protein	P82663	Small ribosomal subunit protein mS25 OS=Homo sapiens OX=9606 GN=MRPS25 PE=1 SV=1	47.564	47	18	8	20.1	8	MRPS25	9948085
FALSE	410	High	Master Protein	Q9P0J0	NADH dehydrogenase [ubiquinone] 1 alpha subcomplex subunit 13 OS=Homo sapiens OX=9606 GN=NDUFA13 PE=1 SV=3	47.553	51	24	9	16.7	9	NDUFA13	24394958
FALSE	395	High	Master Protein	Q9Y2Q9	Small ribosomal subunit protein bS1m OS=Homo sapiens OX=9606 GN=MRPS28 PE=1 SV=1	47.506	44	13	7	20.8	7	MRPS28	1.84711e+07
FALSE	825	High	Master Protein	P35268	Large ribosomal subunit protein eL22 OS=Homo sapiens OX=9606 GN=RPL22 PE=1 SV=2	47.467	63	29	8	14.8	8	RPL22	288701573
FALSE	578	High	Master Protein	P37802	Transgelin-2 OS=Homo sapiens OX=9606 GN=TAGLN2 PE=1 SV=3	47.413	50	26	8	22.4	8	TAGLN2	3.40575e+07
FALSE	475	High	Master Protein	P60981	Destrin OS=Homo sapiens OX=9606 GN=DSTN PE=1 SV=3	47.391	58	29	8	18.5	11	DSTN	3.08672e+07
FALSE	577	High	Master Protein	P18077	Large ribosomal subunit protein eL33 OS=Homo sapiens OX=9606 GN=RPL35A PE=1 SV=2	47.387	44	34	9	12.5	9	RPL35A	210586835
FALSE	430	High	Master Protein	Q9BQA9	Cytochrome b-245 chaperone 1 OS=Homo sapiens OX=9606 GN=CYBC1 PE=1 SV=1	47.386	38	23	8	20.8	8	CYBC1	3.63777e+07
FALSE	693	High	Master Protein	Q9NR28	Diablo IAP-binding mitochondrial protein OS=Homo sapiens OX=9606 GN=DIABLO PE=1 SV=1	47.337	43	26	8	27.1	8	DIABLO	1.98941e+07
FALSE	367	High	Master Protein	Q9Y241	HIG1 domain family member 1A, mitochondrial OS=Homo sapiens OX=9606 GN=HIGD1A PE=1 SV=1	46.835	67	16	4	10.1	4	HIGD1A	6.51362e+06
FALSE	322	High	Master Protein	P62633	CCHC-type zinc finger nucleic acid binding protein OS=Homo sapiens OX=9606 GN=CNBP PE=1 SV=1	46.7	50	21	8	19.5	8	CNBP	2.21448e+07
FALSE	633	High	Master Protein	Q9NRX4	14 kDa phosphohistidine phosphatase OS=Homo sapiens OX=9606 GN=PHPT1 PE=1 SV=1	46.669	55	22	5	13.8	5	PHPT1	1.96642e+07
FALSE	480	High	Master Protein	Q07020	Large ribosomal subunit protein eL18 OS=Homo sapiens OX=9606 GN=RPL18 PE=1 SV=2	46.423	37	17	8	21.6	8	RPL18	2.59906e+07
FALSE	439	High	Master Protein	O95182	NADH dehydrogenase [ubiquinone] 1 alpha subcomplex subunit 7 OS=Homo sapiens OX=9606 GN=NDUFA7 PE=1 SV=3	46.367	55	25	6	12.5	6	NDUFA7	8.04005e+06
FALSE	273	High	Master Protein	P32321	Deoxycytidylate deaminase OS=Homo sapiens OX=9606 GN=DCTD PE=1 SV=2	46.037	40	10	6	20	6	DCTD	2.30844e+07
FALSE	240	High	Master Protein	Q9Y3D0	Cytosolic iron-sulfur assembly component 2B OS=Homo sapiens OX=9606 GN=CIAO2B PE=1 SV=1	45.829	40	11	4	17.7	4	CIAO2B	4.11556e+06
FALSE	661	High	Master Protein	P83731	Large ribosomal subunit protein eL24 OS=Homo sapiens OX=9606 GN=RPL24 PE=1 SV=1	45.653	44	36	11	17.8	11	RPL24	9.19881e+07
FALSE	537	High	Master Protein	Q16777	Histone H2A type 2-C OS=Homo sapiens OX=9606 GN=H2AC20 PE=1 SV=4	45.631	41	39	1	14	7	H2AC20	24615195
FALSE	337	High	Master Protein	O43598	2'-deoxynucleoside 5'-phosphate N-hydrolase 1 OS=Homo sapiens OX=9606 GN=DNPH1 PE=1 SV=1	45.563	29	12	5	19.1	5	DNPH1	3.41556e+07
FALSE	846	High	Master Protein	P24666	Low molecular weight phosphotyrosine protein phosphatase OS=Homo sapiens OX=9606 GN=ACP1 PE=1 SV=3	45.425	51	27	8	18	8	ACP1	4.01354e+07
FALSE	984	High	Master Protein	O75915	PRA1 family protein 3 OS=Homo sapiens OX=9606 GN=ARL6IP5 PE=1 SV=1	45.413	25	36	7	21.6	7	ARL6IP5	5.94257e+07
FALSE	413	High	Master Protein	Q8WV19	Vesicle transport protein SFT2A OS=Homo sapiens OX=9606 GN=SFT2D1 PE=1 SV=1	45.34	18	7	2	17.8	2	SFT2D1	1.29457e+06
FALSE	311	High	Master Protein	Q14657	EKC/KEOPS complex subunit LAGE3 OS=Homo sapiens OX=9606 GN=LAGE3 PE=1 SV=2	45.036	66	11	5	14.8	5	LAGE3	2.11922e+06
FALSE	387	High	Master Protein	Q92572	AP-3 complex subunit sigma-1 OS=Homo sapiens OX=9606 GN=AP3S1 PE=1 SV=1	44.936	38	15	7	21.7	7	AP3S1	2.399e+07
FALSE	820	High	Master Protein	Q6P5R6	Ribosomal protein eL22-like OS=Homo sapiens OX=9606 GN=RPL22L1 PE=1 SV=2	44.936	47	21	5	14.6	5	RPL22L1	3.58445e+07
FALSE	514	High	Master Protein	Q9NX55	Huntingtin-interacting protein K OS=Homo sapiens OX=9606 GN=HYPK PE=1 SV=3	44.852	75	21	7	13.6	7	HYPK	6.27199e+06
FALSE	370	High	Master Protein	Q96BM9	ADP-ribosylation factor-like protein 8A OS=Homo sapiens OX=9606 GN=ARL8A PE=1 SV=1	44.776	42	13	2	21.4	6	ARL8A	755420
FALSE	339	High	Master Protein	O95989	Diphosphoinositol polyphosphate phosphohydrolase 1 OS=Homo sapiens OX=9606 GN=NUDT3 PE=1 SV=1	44.668	52	9	5	19.5	5	NUDT3	7.63191e+06
FALSE	469	High	Master Protein	P62253	Ubiquitin-conjugating enzyme E2 G1 OS=Homo sapiens OX=9606 GN=UBE2G1 PE=1 SV=3	44.6	56	14	8	19.5	8	UBE2G1	4.22213e+07
FALSE	299	High	Master Protein	Q8N183	NADH dehydrogenase [ubiquinone] 1 alpha subcomplex assembly factor 2 OS=Homo sapiens OX=9606 GN=NDUFAF2 PE=1 SV=1	44.542	49	15	9	19.8	9	NDUFAF2	1.07109e+07
FALSE	353	High	Master Protein	Q06830	Peroxiredoxin-1 OS=Homo sapiens OX=9606 GN=PRDX1 PE=1 SV=1	44.506	48	18	10	22.1	11	PRDX1	3.93971e+07
FALSE	410	High	Master Protein	O95295	SNARE-associated protein Snapin OS=Homo sapiens OX=9606 GN=SNAPIN PE=1 SV=1	44.28	65	15	8	14.9	8	SNAPIN	6.30596e+06
FALSE	311	High	Master Protein	P63279	SUMO-conjugating enzyme UBC9 OS=Homo sapiens OX=9606 GN=UBE2I PE=1 SV=1	43.757	42	17	6	18	6	UBE2I	32810893
FALSE	704	High	Master Protein	P69905	Hemoglobin subunit alpha OS=Homo sapiens OX=9606 GN=HBA1 PE=1 SV=2	43.556	35	51	5	15.2	5	HBA1; HBA2	478935932
FALSE	340	High	Master Protein	Q96ND0	Protein FAM210A OS=Homo sapiens OX=9606 GN=FAM210A PE=1 SV=2	43.323	33	15	7	30.8	7	FAM210A	9.30665e+06
FALSE	337	High	Master Protein	Q15843	NEDD8 OS=Homo sapiens OX=9606 GN=NEDD8 PE=1 SV=1	43.081	65	19	6	9.1	6	NEDD8	9.84585e+06
FALSE	430	High	Master Protein	Q00765	Receptor expression-enhancing protein 5 OS=Homo sapiens OX=9606 GN=REEP5 PE=1 SV=3	42.874	26	21	8	21.5	8	REEP5	3.65953e+07
FALSE	258	High	Master Protein	P56556	NADH dehydrogenase [ubiquinone] 1 alpha subcomplex subunit 6 OS=Homo sapiens OX=9606 GN=NDUFA6 PE=1 SV=4	42.765	54	17	7	15.1	7	NDUFA6	2.25315e+07
FALSE	493	High	Master Protein	P20674	Cytochrome c oxidase subunit 5A, mitochondrial OS=Homo sapiens OX=9606 GN=COX5A PE=1 SV=2	42.705	47	27	7	16.8	7	COX5A	8.22204e+07
FALSE	378	High	Master Protein	P13073	Cytochrome c oxidase subunit 4 isoform 1, mitochondrial OS=Homo sapiens OX=9606 GN=COX4I1 PE=1 SV=1	42.703	47	30	9	19.6	9	COX4I1	150095026
FALSE	353	High	Master Protein	O75380	NADH dehydrogenase [ubiquinone] iron-sulfur protein 6, mitochondrial OS=Homo sapiens OX=9606 GN=NDUFS6 PE=1 SV=1	42.674	51	12	4	13.7	4	NDUFS6	5.10545e+06
FALSE	660	High	Master Protein	Q9Y3U8	Large ribosomal subunit protein eL36 OS=Homo sapiens OX=9606 GN=RPL36 PE=1 SV=3	42.621	48	43	9	12.2	9	RPL36	162156605
FALSE	292	High	Master Protein	P35244	Replication protein A 14 kDa subunit OS=Homo sapiens OX=9606 GN=RPA3 PE=1 SV=1	42.414	51	11	4	13.6	4	RPA3	9.33516e+06
FALSE	402	High	Master Protein	Q9H3K6	BolA-like protein 2 OS=Homo sapiens OX=9606 GN=BOLA2 PE=1 SV=1	42.378	51	12	3	10.1	3	BOLA2; BOLA2B	1.65584e+07
FALSE	371	High	Master Protein	P82909	Alpha-ketoglutarate dehydrogenase component 4 OS=Homo sapiens OX=9606 GN=MRPS36 PE=1 SV=2	42.312	70	15	6	11.5	6	MRPS36	6.67947e+06
FALSE	124	High	Master Protein	Q96EL2	Small ribosomal subunit protein uS3m OS=Homo sapiens OX=9606 GN=MRPS24 PE=1 SV=1	42.092	23	10	4	19	4	MRPS24	5.91304e+06
FALSE	357	High	Master Protein	P60983	Glia maturation factor beta OS=Homo sapiens OX=9606 GN=GMFB PE=1 SV=2	41.91	46	17	4	16.7	5	GMFB	8.30149e+06
FALSE	460	High	Master Protein	Q9NZ45	CDGSH iron-sulfur domain-containing protein 1 OS=Homo sapiens OX=9606 GN=CISD1 PE=1 SV=1	41.85	36	12	3	12.2	3	CISD1	1.21855e+07
FALSE	466	High	Master Protein	Q04695	Keratin, type I cytoskeletal 17 OS=Homo sapiens OX=9606 GN=KRT17 PE=1 SV=2	41.798	26	20	3	48.1	11	KRT17	496281
FALSE	445	High	Master Protein	Q9Y3C6	Peptidyl-prolyl cis-trans isomerase-like 1 OS=Homo sapiens OX=9606 GN=PPIL1 PE=1 SV=1	41.42	47	22	7	18.2	7	PPIL1	1.78889e+07
FALSE	482	High	Master Protein	P07108	Acyl-CoA-binding protein OS=Homo sapiens OX=9606 GN=DBI PE=1 SV=2	41.106	57	22	4	10	4	DBI	7.78895e+07
FALSE	416	High	Master Protein	Q96A26	Protein FAM162A OS=Homo sapiens OX=9606 GN=FAM162A PE=1 SV=2	41.105	25	17	5	17.3	5	FAM162A	4.60695e+07
FALSE	335	High	Master Protein	P26885	Peptidyl-prolyl cis-trans isomerase FKBP2 OS=Homo sapiens OX=9606 GN=FKBP2 PE=1 SV=2	40.786	53	16	6	15.6	6	FKBP2	2.03284e+07
FALSE	802	High	Master Protein	P62318	Small nuclear ribonucleoprotein Sm D3 OS=Homo sapiens OX=9606 GN=SNRPD3 PE=1 SV=1	40.707	49	26	5	13.9	5	SNRPD3	3.80846e+07
FALSE	412	High	Master Protein	Q9UI09	NADH dehydrogenase [ubiquinone] 1 alpha subcomplex subunit 12 OS=Homo sapiens OX=9606 GN=NDUFA12 PE=1 SV=1	40.595	43	17	7	17.1	7	NDUFA12	1.82378e+07
FALSE	390	High	Master Protein	P46781	Small ribosomal subunit protein uS4 OS=Homo sapiens OX=9606 GN=RPS9 PE=1 SV=3	40.506	45	19	11	22.6	11	RPS9	3.67983e+07
FALSE	630	High	Master Protein	P42677	Small ribosomal subunit protein eS27 OS=Homo sapiens OX=9606 GN=RPS27 PE=1 SV=3	40.498	40	29	2	9.5	5	RPS27	7.81518e+07
FALSE	285	High	Master Protein	P41567	Eukaryotic translation initiation factor 1 OS=Homo sapiens OX=9606 GN=EIF1 PE=1 SV=1	40.486	64	8	2	12.7	5	EIF1	3774377
FALSE	586	High	Master Protein	Q9Y2B0	Protein canopy homolog 2 OS=Homo sapiens OX=9606 GN=CNPY2 PE=1 SV=1	40.386	43	20	8	20.6	8	CNPY2	2.07007e+07
FALSE	505	High	Master Protein	Q9UM00	Calcium load-activated calcium channel OS=Homo sapiens OX=9606 GN=TMCO1 PE=1 SV=2	40.367	23	15	6	27.1	6	TMCO1	1.63969e+07
FALSE	429	High	Master Protein	O43617	Trafficking protein particle complex subunit 3 OS=Homo sapiens OX=9606 GN=TRAPPC3 PE=1 SV=1	40.356	36	19	7	20.3	7	TRAPPC3	2.1855e+07
FALSE	472	High	Master Protein	Q969H8	Myeloid-derived growth factor OS=Homo sapiens OX=9606 GN=MYDGF PE=1 SV=1	40.334	27	20	5	18.8	5	MYDGF	5.76512e+07
FALSE	355	High	Master Protein	Q8N5K1	CDGSH iron-sulfur domain-containing protein 2 OS=Homo sapiens OX=9606 GN=CISD2 PE=1 SV=1	40.2	42	17	6	15.3	6	CISD2	1.46806e+07
FALSE	340	High	Master Protein	O14933	Ubiquitin/ISG15-conjugating enzyme E2 L6 OS=Homo sapiens OX=9606 GN=UBE2L6 PE=1 SV=4	40.119	29	15	7	17.8	7	UBE2L6	1.19618e+07
FALSE	565	High	Master Protein	Q15363	Transmembrane emp24 domain-containing protein 2 OS=Homo sapiens OX=9606 GN=TMED2 PE=1 SV=1	39.506	37	29	6	22.7	6	TMED2	2.90687e+07
FALSE	734	High	Master Protein	P10599	Thioredoxin OS=Homo sapiens OX=9606 GN=TXN PE=1 SV=3	39.422	60	36	8	11.7	8	TXN	348184656
FALSE	362	High	Master Protein	P49458	Signal recognition particle 9 kDa protein OS=Homo sapiens OX=9606 GN=SRP9 PE=1 SV=2	39.297	67	24	8	10.1	8	SRP9	4.67559e+07
FALSE	468	High	Master Protein	Q969Q0	Ribosomal protein eL42-like OS=Homo sapiens OX=9606 GN=RPL36AL PE=1 SV=3	39.266	42	22	2	12.5	8	RPL36AL	22130109
FALSE	251	High	Master Protein	O75531	Barrier-to-autointegration factor OS=Homo sapiens OX=9606 GN=BANF1 PE=1 SV=1	39.182	52	15	5	10.1	5	BANF1	1.50875e+07
FALSE	212	High	Master Protein	P82932	Small ribosomal subunit protein bS6m OS=Homo sapiens OX=9606 GN=MRPS6 PE=1 SV=3	39.073	74	10	8	14.2	8	MRPS6	6.88019e+06
FALSE	450	High	Master Protein	P83881	Large ribosomal subunit protein eL42 OS=Homo sapiens OX=9606 GN=RPL36A PE=1 SV=2	38.836	42	23	2	12.4	8	RPL36A	7.14609e+07
FALSE	504	High	Master Protein	Q13404	Ubiquitin-conjugating enzyme E2 variant 1 OS=Homo sapiens OX=9606 GN=UBE2V1 PE=1 SV=2	38.762	66	25	6	16.5	10	UBE2V1	7.73788e+07
FALSE	413	High	Master Protein	Q7L7L0	Histone H2A type 3 OS=Homo sapiens OX=9606 GN=H2AC25 PE=1 SV=3	38.668	41	33	2	14.1	7	H2AC25	5.6112e+07
FALSE	201	High	Master Protein	P63098	Calcineurin subunit B type 1 OS=Homo sapiens OX=9606 GN=PPP3R1 PE=1 SV=2	38.601	56	8	6	19.3	6	PPP3R1	1.65801e+06
FALSE	214	High	Master Protein	Q9NQ50	Large ribosomal subunit protein mL40 OS=Homo sapiens OX=9606 GN=MRPL40 PE=1 SV=1	38.567	34	9	7	24.5	7	MRPL40	5.09612e+06
FALSE	563	High	Master Protein	P61966	AP-1 complex subunit sigma-1A OS=Homo sapiens OX=9606 GN=AP1S1 PE=1 SV=1	38.51	33	11	5	18.7	5	AP1S1	4588639
FALSE	337	High	Master Protein	P61081	NEDD8-conjugating enzyme Ubc12 OS=Homo sapiens OX=9606 GN=UBE2M PE=1 SV=1	38.508	45	20	10	20.9	10	UBE2M	37529192
FALSE	216	High	Master Protein	Q8TDP1	Ribonuclease H2 subunit C OS=Homo sapiens OX=9606 GN=RNASEH2C PE=1 SV=1	38.468	54	10	8	17.8	8	RNASEH2C	8.77446e+06
FALSE	1187	High	Master Protein	Q5QNW6	Histone H2B type 2-F OS=Homo sapiens OX=9606 GN=H2BC18 PE=1 SV=3	38.417	53	64	7	13.9	8	H2BC18	423501479
FALSE	159	High	Master Protein	P32969	Large ribosomal subunit protein uL6 OS=Homo sapiens OX=9606 GN=RPL9 PE=1 SV=1	38.369	48	10	6	21.9	6	RPL9; RPL9P7; RPL9P8; RPL9P9	5.76295e+06
FALSE	263	High	Master Protein	Q9BYD1	Large ribosomal subunit protein uL13m OS=Homo sapiens OX=9606 GN=MRPL13 PE=1 SV=1	38.32	29	7	4	20.7	4	MRPL13	7.13235e+06
FALSE	268	High	Master Protein	Q7Z2W9	Large ribosomal subunit protein bL21m OS=Homo sapiens OX=9606 GN=MRPL21 PE=1 SV=2	38.066	39	13	7	22.8	7	MRPL21	1.05111e+07
FALSE	328	High	Master Protein	O75348	V-type proton ATPase subunit G 1 OS=Homo sapiens OX=9606 GN=ATP6V1G1 PE=1 SV=3	37.62	52	12	7	13.7	7	ATP6V1G1	1.00693e+07
FALSE	620	High	Master Protein	P30049	ATP synthase subunit delta, mitochondrial OS=Homo sapiens OX=9606 GN=ATP5F1D PE=1 SV=2	37.514	58	20	4	17.5	4	ATP5F1D	5.79654e+07
FALSE	178	High	Master Protein	P20618	Proteasome subunit beta type-1 OS=Homo sapiens OX=9606 GN=PSMB1 PE=1 SV=2	37.514	35	8	6	26.5	6	PSMB1	3.3894e+06
FALSE	181	High	Master Protein	P61970	Nuclear transport factor 2 OS=Homo sapiens OX=9606 GN=NUTF2 PE=1 SV=1	37.439	40	14	4	14.5	4	NUTF2	4.68845e+07
FALSE	528	High	Master Protein	Q6P1L8	Large ribosomal subunit protein uL14m OS=Homo sapiens OX=9606 GN=MRPL14 PE=1 SV=1	37.427	35	12	4	15.9	4	MRPL14	6.34139e+06
FALSE	410	High	Master Protein	Q15185	Prostaglandin E synthase 3 OS=Homo sapiens OX=9606 GN=PTGES3 PE=1 SV=1	37.332	24	19	4	18.7	4	PTGES3	1.92315e+07
FALSE	364	High	Master Protein	O60234	Glia maturation factor gamma OS=Homo sapiens OX=9606 GN=GMFG PE=1 SV=1	37.312	53	18	7	16.8	8	GMFG	4.45034e+07
FALSE	336	High	Master Protein	Q9NQP4	Prefoldin subunit 4 OS=Homo sapiens OX=9606 GN=PFDN4 PE=1 SV=1	37.262	29	15	4	15.3	4	PFDN4	1.86075e+07
FALSE	239	High	Master Protein	Q7Z422	SUZ domain-containing protein 1 OS=Homo sapiens OX=9606 GN=SZRD1 PE=1 SV=1	37.246	62	11	6	17	6	SZRD1	12573437
FALSE	566	High	Master Protein	P63167	Dynein light chain 1, cytoplasmic OS=Homo sapiens OX=9606 GN=DYNLL1 PE=1 SV=1	37.064	52	23	3	10.4	4	DYNLL1	1.25084e+07
FALSE	458	High	Master Protein	Q15836	Vesicle-associated membrane protein 3 OS=Homo sapiens OX=9606 GN=VAMP3 PE=1 SV=3	37.048	41	11	2	11.3	4	VAMP3	807430
FALSE	205	High	Master Protein	P62854	Small ribosomal subunit protein eS26 OS=Homo sapiens OX=9606 GN=RPS26 PE=1 SV=3	36.919	52	26	6	13	6	RPS26	258114917
FALSE	297	High	Master Protein	Q9Y3E0	Vesicle transport protein GOT1B OS=Homo sapiens OX=9606 GN=GOLT1B PE=1 SV=1	36.774	27	6	4	15.4	4	GOLT1B	7.9841e+06
FALSE	285	High	Master Protein	Q9BX68	Adenosine 5'-monophosphoramidase HINT2 OS=Homo sapiens OX=9606 GN=HINT2 PE=1 SV=1	36.734	52	12	6	17.2	6	HINT2	12338485
FALSE	278	High	Master Protein	Q9BRG1	Vacuolar protein-sorting-associated protein 25 OS=Homo sapiens OX=9606 GN=VPS25 PE=1 SV=1	36.58	31	10	4	20.7	4	VPS25	2.80578e+06
FALSE	416	High	Master Protein	P62306	Small nuclear ribonucleoprotein F OS=Homo sapiens OX=9606 GN=SNRPF PE=1 SV=1	36.557	90	20	5	9.7	5	SNRPF	1.39019e+07
FALSE	234	High	Master Protein	P24390	ER lumen protein-retaining receptor 1 OS=Homo sapiens OX=9606 GN=KDELR1 PE=1 SV=1	36.54	22	10	2	24.5	3	KDELR1	3.43621e+06
FALSE	382	High	Master Protein	P84090	Enhancer of rudimentary homolog OS=Homo sapiens OX=9606 GN=ERH PE=1 SV=1	36.261	58	26	8	12.3	8	ERH	4.42072e+07
FALSE	486	High	Master Protein	Q71UM5	Ribosomal protein eS27-like OS=Homo sapiens OX=9606 GN=RPS27L PE=1 SV=3	36.244	40	27	2	9.5	5	RPS27L	1.08585e+07
FALSE	773	High	Master Protein	P62857	Small ribosomal subunit protein eS28 OS=Homo sapiens OX=9606 GN=RPS28 PE=1 SV=1	35.985	52	28	4	7.8	4	RPS28	155507092
FALSE	258	High	Master Protein	P00441	Superoxide dismutase [Cu-Zn] OS=Homo sapiens OX=9606 GN=SOD1 PE=1 SV=2	35.975	42	7	3	15.9	3	SOD1	2.63361e+06
FALSE	369	High	Master Protein	Q9BUB7	Transmembrane protein 70, mitochondrial OS=Homo sapiens OX=9606 GN=TMEM70 PE=1 SV=2	35.938	24	15	5	29	5	TMEM70	1.60738e+07
FALSE	318	High	Master Protein	Q9Y6H1	Coiled-coil-helix-coiled-coil-helix domain-containing protein 2 OS=Homo sapiens OX=9606 GN=CHCHD2 PE=1 SV=1	35.913	34	13	3	15.5	3	CHCHD2	1.26815e+07
FALSE	298	High	Master Protein	O15212	Prefoldin subunit 6 OS=Homo sapiens OX=9606 GN=PFDN6 PE=1 SV=1	35.806	60	12	8	14.6	8	PFDN6	14703692
FALSE	183	High	Master Protein	Q9Y221	60S ribosome subunit biogenesis protein NIP7 homolog OS=Homo sapiens OX=9606 GN=NIP7 PE=1 SV=1	35.631	40	10	4	20.4	4	NIP7	2.71685e+06
FALSE	309	High	Master Protein	P15153	Ras-related C3 botulinum toxin substrate 2 OS=Homo sapiens OX=9606 GN=RAC2 PE=1 SV=1	35.29	28	19	3	21.4	6	RAC2	5.29793e+07
FALSE	421	High	Master Protein	Q9Y5S9	RNA-binding protein 8A OS=Homo sapiens OX=9606 GN=RBM8A PE=1 SV=1	35.279	42	12	5	19.9	5	RBM8A	1.11751e+07
FALSE	228	High	Master Protein	P52815	Large ribosomal subunit protein bL12m OS=Homo sapiens OX=9606 GN=MRPL12 PE=1 SV=2	35.108	34	7	6	21.3	6	MRPL12	1.90291e+07
FALSE	424	High	Master Protein	P31949	Protein S100-A11 OS=Homo sapiens OX=9606 GN=S100A11 PE=1 SV=2	35.094	56	20	7	11.7	7	S100A11	4.03344e+07
FALSE	304	High	Master Protein	Q96GC5	Large ribosomal subunit protein mL48 OS=Homo sapiens OX=9606 GN=MRPL48 PE=1 SV=2	34.964	26	11	5	23.9	5	MRPL48	8.03723e+06
FALSE	291	High	Master Protein	Q5JS54	Proteasome assembly chaperone 4 OS=Homo sapiens OX=9606 GN=PSMG4 PE=1 SV=2	34.951	37	6	2	13.8	2	PSMG4	1.03531e+06
FALSE	411	High	Master Protein	O43674	NADH dehydrogenase [ubiquinone] 1 beta subcomplex subunit 5, mitochondrial OS=Homo sapiens OX=9606 GN=NDUFB5 PE=1 SV=1	34.944	20	12	5	21.7	5	NDUFB5	1.54206e+07
FALSE	222	High	Master Protein	P61313	Large ribosomal subunit protein eL15 OS=Homo sapiens OX=9606 GN=RPL15 PE=1 SV=2	34.855	25	12	5	24.1	5	RPL15	1.73731e+07
FALSE	303	High	Master Protein	O43678	NADH dehydrogenase [ubiquinone] 1 alpha subcomplex subunit 2 OS=Homo sapiens OX=9606 GN=NDUFA2 PE=1 SV=3	34.855	41	7	4	10.9	4	NDUFA2	7.11217e+06
FALSE	445	High	Master Protein	P60520	Gamma-aminobutyric acid receptor-associated protein-like 2 OS=Homo sapiens OX=9606 GN=GABARAPL2 PE=1 SV=1	34.822	45	21	5	13.7	7	GABARAPL2	1.76227e+07
FALSE	275	High	Master Protein	P36639	Oxidized purine nucleoside triphosphate hydrolase OS=Homo sapiens OX=9606 GN=NUDT1 PE=1 SV=4	34.752	34	10	5	17.9	5	NUDT1	1.15424e+07
FALSE	257	High	Master Protein	Q9Y547	Intraflagellar transport protein 25 homolog OS=Homo sapiens OX=9606 GN=IFT25 PE=1 SV=1	34.695	45	9	3	16.3	3	IFT25	8.29651e+06
FALSE	344	High	Master Protein	Q15005	Signal peptidase complex subunit 2 OS=Homo sapiens OX=9606 GN=SPCS2 PE=1 SV=3	34.423	36	18	10	25	10	SPCS2	37165886
FALSE	520	High	Master Protein	P17568	NADH dehydrogenase [ubiquinone] 1 beta subcomplex subunit 7 OS=Homo sapiens OX=9606 GN=NDUFB7 PE=1 SV=4	34.266	40	25	5	16.4	5	NDUFB7	7.33214e+06
FALSE	491	High	Master Protein	Q9BRA2	Thioredoxin domain-containing protein 17 OS=Homo sapiens OX=9606 GN=TXNDC17 PE=1 SV=1	34.264	48	23	5	13.9	5	TXNDC17	4.97911e+07
FALSE	318	High	Master Protein	Q96IX5	ATP synthase membrane subunit K, mitochondrial OS=Homo sapiens OX=9606 GN=ATP5MK PE=1 SV=1	34.24	45	8	3	6.5	3	ATP5MK	1.31848e+07
FALSE	267	High	Master Protein	Q99627	COP9 signalosome complex subunit 8 OS=Homo sapiens OX=9606 GN=COPS8 PE=1 SV=1	34.185	16	10	2	23.2	2	COPS8	4.30777e+06
FALSE	252	High	Master Protein	P37235	Hippocalcin-like protein 1 OS=Homo sapiens OX=9606 GN=HPCAL1 PE=1 SV=3	34.107	37	11	5	22.3	7	HPCAL1	1.46957e+07
FALSE	429	High	Master Protein	P61956	Small ubiquitin-related modifier 2 OS=Homo sapiens OX=9606 GN=SUMO2 PE=1 SV=3	34.08	34	20	3	10.9	4	SUMO2	8.3205e+07
FALSE	184	High	Master Protein	P84103	Serine/arginine-rich splicing factor 3 OS=Homo sapiens OX=9606 GN=SRSF3 PE=1 SV=1	34.076	29	12	5	19.3	5	SRSF3	1.3368e+07
FALSE	251	High	Master Protein	P60174	Triosephosphate isomerase OS=Homo sapiens OX=9606 GN=TPI1 PE=1 SV=4	33.874	39	10	6	26.7	6	TPI1	4.6376e+06
FALSE	353	High	Master Protein	P17096	High mobility group protein HMG-I/HMG-Y OS=Homo sapiens OX=9606 GN=HMGA1 PE=1 SV=3	33.869	41	16	6	11.7	6	HMGA1	1.51244e+07
FALSE	158	High	Master Protein	P21291	Cysteine and glycine-rich protein 1 OS=Homo sapiens OX=9606 GN=CSRP1 PE=1 SV=3	33.831	37	8	6	20.6	6	CSRP1	8.64869e+06
FALSE	235	High	Master Protein	L0R6Q1	SLC35A4 upstream open reading frame protein OS=Homo sapiens OX=9606 GN=SLC35A4 PE=3 SV=1	33.769	57	9	6	11.1	6	SLC35A4	7.18056e+06
FALSE	401	High	Master Protein	Q9BV40	Vesicle-associated membrane protein 8 OS=Homo sapiens OX=9606 GN=VAMP8 PE=1 SV=1	33.604	53	17	5	11.4	5	VAMP8	4.8377e+07
FALSE	239	High	Master Protein	P61019	Ras-related protein Rab-2A OS=Homo sapiens OX=9606 GN=RAB2A PE=1 SV=1	33.515	33	8	5	23.5	5	RAB2A	2.94016e+06
FALSE	263	High	Master Protein	P27635	Large ribosomal subunit protein uL16 OS=Homo sapiens OX=9606 GN=RPL10 PE=1 SV=5	33.481	29	7	4	24.6	4	RPL10	3.42679e+06
FALSE	346	High	Master Protein	P30405	Peptidyl-prolyl cis-trans isomerase F, mitochondrial OS=Homo sapiens OX=9606 GN=PPIF PE=1 SV=1	33.425	39	12	5	22	5	PPIF	1.4536e+07
FALSE	145	High	Master Protein	Q86YZ3	Hornerin OS=Homo sapiens OX=9606 GN=HRNR PE=1 SV=2	33.406	7	6	5	282.2	5	HRNR	1.91112e+06
FALSE	118	High	Master Protein	Q9P0P0	E3 ubiquitin-protein ligase RNF181 OS=Homo sapiens OX=9606 GN=RNF181 PE=1 SV=1	33.404	35	9	5	17.9	5	RNF181	8.02189e+06
FALSE	415	High	Master Protein	P19012	Keratin, type I cytoskeletal 15 OS=Homo sapiens OX=9606 GN=KRT15 PE=1 SV=3	33.238	19	18	1	49.2	9	KRT15	126354
FALSE	286	High	Master Protein	P67812	Signal peptidase complex catalytic subunit SEC11A OS=Homo sapiens OX=9606 GN=SEC11A PE=1 SV=1	32.994	35	14	6	20.6	6	SEC11A	3.40393e+07
FALSE	294	High	Master Protein	P63313	Thymosin beta-10 OS=Homo sapiens OX=9606 GN=TMSB10 PE=1 SV=2	32.956	66	18	4	5	5	TMSB10	3.58796e+07
FALSE	264	High	Master Protein	P41208	Centrin-2 OS=Homo sapiens OX=9606 GN=CETN2 PE=1 SV=1	32.835	53	10	5	19.7	5	CETN2	1.85698e+06
FALSE	171	High	Master Protein	P08670	Vimentin OS=Homo sapiens OX=9606 GN=VIM PE=1 SV=4	32.754	16	8	6	53.6	6	VIM	2.37401e+06
FALSE	306	High	Master Protein	P56211	cAMP-regulated phosphoprotein 19 OS=Homo sapiens OX=9606 GN=ARPP19 PE=1 SV=2	32.044	71	17	5	12.3	6	ARPP19	3.57265e+06
FALSE	866	High	Master Protein	P62851	Small ribosomal subunit protein eS25 OS=Homo sapiens OX=9606 GN=RPS25 PE=1 SV=1	31.886	46	41	8	13.7	8	RPS25	445750001
FALSE	196	High	Master Protein	Q9UMX5	Neudesin OS=Homo sapiens OX=9606 GN=NENF PE=1 SV=1	31.798	49	9	6	18.8	6	NENF	3.50485e+06
FALSE	170	High	Master Protein	P46782	Small ribosomal subunit protein uS7 OS=Homo sapiens OX=9606 GN=RPS5 PE=1 SV=4	31.79	36	13	8	22.9	8	RPS5	1.41896e+07
FALSE	169	High	Master Protein	Q9H2H8	Peptidyl-prolyl cis-trans isomerase-like 3 OS=Homo sapiens OX=9606 GN=PPIL3 PE=1 SV=1	31.681	42	7	4	18.1	4	PPIL3	3.07405e+06
FALSE	448	High	Master Protein	Q15819	Ubiquitin-conjugating enzyme E2 variant 2 OS=Homo sapiens OX=9606 GN=UBE2V2 PE=1 SV=4	31.212	61	23	4	16.4	8	UBE2V2	7.15415e+06
FALSE	206	High	Master Protein	Q9Y3D7	Mitochondrial import inner membrane translocase subunit TIM16 OS=Homo sapiens OX=9606 GN=PAM16 PE=1 SV=2	31.16	45	8	4	13.8	4	PAM16	4.14667e+06
FALSE	127	High	Master Protein	O60739	Eukaryotic translation initiation factor 1b OS=Homo sapiens OX=9606 GN=EIF1B PE=1 SV=2	31.104	64	5	2	12.8	5	EIF1B	4.93882e+06
FALSE	116	High	Master Protein	Q9BWJ5	Splicing factor 3B subunit 5 OS=Homo sapiens OX=9606 GN=SF3B5 PE=1 SV=1	30.916	57	11	5	10.1	5	SF3B5	8.68835e+06
FALSE	407	High	Master Protein	P10620	Microsomal glutathione S-transferase 1 OS=Homo sapiens OX=9606 GN=MGST1 PE=1 SV=1	30.866	44	14	4	17.6	4	MGST1	3.24382e+06
FALSE	212	High	Master Protein	Q9Y530	ADP-ribose glycohydrolase OARD1 OS=Homo sapiens OX=9606 GN=OARD1 PE=1 SV=2	30.486	40	9	6	17	6	OARD1	11444656
FALSE	197	High	Master Protein	P63172	Dynein light chain Tctex-type 1 OS=Homo sapiens OX=9606 GN=DYNLT1 PE=1 SV=1	30.484	34	6	2	12.4	2	DYNLT1	5.79076e+06
FALSE	178	High	Master Protein	P49721	Proteasome subunit beta type-2 OS=Homo sapiens OX=9606 GN=PSMB2 PE=1 SV=1	30.43	35	11	7	22.8	7	PSMB2	1.08527e+07
FALSE	188	High	Master Protein	P35754	Glutaredoxin-1 OS=Homo sapiens OX=9606 GN=GLRX PE=1 SV=2	30.414	67	6	5	11.8	5	GLRX	4.34342e+06
FALSE	565	High	Master Protein	P62877	E3 ubiquitin-protein ligase RBX1 OS=Homo sapiens OX=9606 GN=RBX1 PE=1 SV=1	30.346	25	24	3	12.3	3	RBX1	6.8821e+06
FALSE	331	High	Master Protein	O75340	Programmed cell death protein 6 OS=Homo sapiens OX=9606 GN=PDCD6 PE=1 SV=1	30.334	26	18	5	21.9	5	PDCD6	3.5757e+07
FALSE	547	High	Master Protein	Q9BT23	LIM domain-containing protein 2 OS=Homo sapiens OX=9606 GN=LIMD2 PE=1 SV=1	30.326	36	16	5	14.1	5	LIMD2	1.12767e+07
FALSE	243	High	Master Protein	Q9NP97	Dynein light chain roadblock-type 1 OS=Homo sapiens OX=9606 GN=DYNLRB1 PE=1 SV=3	30.288	60	11	4	10.9	4	DYNLRB1	12220292
FALSE	271	High	Master Protein	Q96QV6	Histone H2A type 1-A OS=Homo sapiens OX=9606 GN=H2AC1 PE=1 SV=3	30.023	40	26	2	14.2	7	H2AC1	284978755
FALSE	534	High	Master Protein	P14927	Cytochrome b-c1 complex subunit 7 OS=Homo sapiens OX=9606 GN=UQCRB PE=1 SV=2	29.892	41	22	4	13.5	4	UQCRB	1.48731e+07
FALSE	203	High	Master Protein	Q13185	Chromobox protein homolog 3 OS=Homo sapiens OX=9606 GN=CBX3 PE=1 SV=4	29.66	23	12	4	20.8	5	CBX3	1.20374e+07
FALSE	229	High	Master Protein	P61077	Ubiquitin-conjugating enzyme E2 D3 OS=Homo sapiens OX=9606 GN=UBE2D3 PE=1 SV=1	29.556	35	9	1	16.7	3	UBE2D3	3.42336e+06
FALSE	388	High	Master Protein	P10109	Adrenodoxin, mitochondrial OS=Homo sapiens OX=9606 GN=FDX1 PE=1 SV=1	29.439	24	9	3	19.4	3	FDX1	6.34826e+06
FALSE	162	High	Master Protein	Q9BV57	Acireductone dioxygenase OS=Homo sapiens OX=9606 GN=ADI1 PE=1 SV=1	29.433	30	7	4	21.5	4	ADI1	6.05187e+06
FALSE	198	High	Master Protein	Q8N2U0	Transmembrane protein 256 OS=Homo sapiens OX=9606 GN=TMEM256 PE=3 SV=1	29.173	33	7	3	11.7	3	TMEM256	3.88334e+06
FALSE	223	High	Master Protein	O15116	U6 snRNA-associated Sm-like protein LSm1 OS=Homo sapiens OX=9606 GN=LSM1 PE=1 SV=1	29.052	44	8	3	15.2	3	LSM1	2.39274e+06
FALSE	303	High	Master Protein	Q02543	Large ribosomal subunit protein eL20 OS=Homo sapiens OX=9606 GN=RPL18A PE=1 SV=2	29.027	30	15	6	20.7	6	RPL18A	3.31667e+07
FALSE	198	High	Master Protein	Q86SZ2	Trafficking protein particle complex subunit 6B OS=Homo sapiens OX=9606 GN=TRAPPC6B PE=1 SV=1	28.866	52	9	8	18	8	TRAPPC6B	6.29531e+06
FALSE	272	High	Master Protein	Q8IZQ5	Selenoprotein H OS=Homo sapiens OX=9606 GN=SELENOH PE=1 SV=2	28.864	26	6	4	13.4	4	SELENOH	8.55992e+06
FALSE	212	High	Master Protein	P46778	Large ribosomal subunit protein eL21 OS=Homo sapiens OX=9606 GN=RPL21 PE=1 SV=2	28.701	33	22	5	18.6	5	RPL21	4.89e+07
FALSE	65	High	Master Protein	Q9GZN8	Adipose-secreted signaling protein OS=Homo sapiens OX=9606 GN=ADISSP PE=1 SV=3	28.65	40	7	5	19.3	5	ADISSP	5.95673e+06
FALSE	270	High	Master Protein	P82664	Small ribosomal subunit protein uS10m OS=Homo sapiens OX=9606 GN=MRPS10 PE=1 SV=2	28.591	22	9	3	23	3	MRPS10	3.6821e+06
FALSE	271	High	Master Protein	P32119	Peroxiredoxin-2 OS=Homo sapiens OX=9606 GN=PRDX2 PE=1 SV=5	28.476	28	9	5	21.9	6	PRDX2	4.08547e+06
FALSE	326	High	Master Protein	P53680	AP-2 complex subunit sigma OS=Homo sapiens OX=9606 GN=AP2S1 PE=1 SV=2	28.175	36	12	5	17	5	AP2S1	1.9822e+07
FALSE	391	High	Master Protein	Q13405	Large ribosomal subunit protein mL49 OS=Homo sapiens OX=9606 GN=MRPL49 PE=1 SV=1	28.157	30	9	4	19.2	4	MRPL49	6.29545e+06
FALSE	170	High	Master Protein	Q9BT73	Proteasome assembly chaperone 3 OS=Homo sapiens OX=9606 GN=PSMG3 PE=1 SV=1	28.092	50	5	4	13.1	4	PSMG3	5652273
FALSE	316	High	Master Protein	Q9NPJ3	Acyl-coenzyme A thioesterase 13 OS=Homo sapiens OX=9606 GN=ACOT13 PE=1 SV=1	28.007	44	15	5	15	5	ACOT13	1.50862e+07
FALSE	193	High	Master Protein	Q9ULZ3	Apoptosis-associated speck-like protein containing a CARD OS=Homo sapiens OX=9606 GN=PYCARD PE=1 SV=2	27.997	21	5	3	21.6	3	PYCARD	1.68611e+06
FALSE	203	High	Master Protein	P61960	Ubiquitin-fold modifier 1 OS=Homo sapiens OX=9606 GN=UFM1 PE=1 SV=1	27.95	59	8	4	9.1	4	UFM1	1.21215e+07
FALSE	213	High	Master Protein	Q16864	V-type proton ATPase subunit F OS=Homo sapiens OX=9606 GN=ATP6V1F PE=1 SV=2	27.915	58	6	4	13.4	4	ATP6V1F	3.30272e+06
FALSE	255	High	Master Protein	Q9HBL7	Plasminogen receptor (KT) OS=Homo sapiens OX=9606 GN=PLGRKT PE=1 SV=1	27.862	27	9	4	17.2	4	PLGRKT	8.29789e+06
FALSE	498	High	Master Protein	P61803	Dolichyl-diphosphooligosaccharide--protein glycosyltransferase subunit DAD1 OS=Homo sapiens OX=9606 GN=DAD1 PE=1 SV=3	27.847	35	15	4	12.5	4	DAD1	49694396
FALSE	205	High	Master Protein	P17152	Transmembrane protein 11, mitochondrial OS=Homo sapiens OX=9606 GN=TMEM11 PE=1 SV=1	27.81	23	6	4	21.5	4	TMEM11	4.81408e+06
FALSE	243	High	Master Protein	P07741	Adenine phosphoribosyltransferase OS=Homo sapiens OX=9606 GN=APRT PE=1 SV=2	27.773	53	9	7	19.6	7	APRT	7.00208e+06
FALSE	149	High	Master Protein	Q8NI22	Multiple coagulation factor deficiency protein 2 OS=Homo sapiens OX=9606 GN=MCFD2 PE=1 SV=1	27.739	36	6	2	16.4	2	MCFD2	1.45257e+06
FALSE	433	High	Master Protein	E9PRG8	Uncharacterized protein C11orf98 OS=Homo sapiens OX=9606 GN=C11orf98 PE=4 SV=2	27.732	35	14	5	14.2	5	C11orf98	1.63162e+07
FALSE	258	High	Master Protein	Q96C01	Protein FAM136A OS=Homo sapiens OX=9606 GN=FAM136A PE=1 SV=1	27.563	33	10	5	15.6	5	FAM136A	7.08273e+06
FALSE	463	High	Master Protein	O95168	NADH dehydrogenase [ubiquinone] 1 beta subcomplex subunit 4 OS=Homo sapiens OX=9606 GN=NDUFB4 PE=1 SV=3	27.502	54	16	7	15.2	7	NDUFB4	1.76936e+07
FALSE	196	High	Master Protein	O60783	Small ribosomal subunit protein uS14m OS=Homo sapiens OX=9606 GN=MRPS14 PE=1 SV=1	27.457	29	6	3	15.1	3	MRPS14	5.62485e+06
FALSE	394	High	Master Protein	P30086	Phosphatidylethanolamine-binding protein 1 OS=Homo sapiens OX=9606 GN=PEBP1 PE=1 SV=3	27.31	27	10	4	21	4	PEBP1	8.64803e+06
FALSE	193	High	Master Protein	P62837	Ubiquitin-conjugating enzyme E2 D2 OS=Homo sapiens OX=9606 GN=UBE2D2 PE=1 SV=1	27.252	33	8	1	16.7	3	UBE2D2	5.27594e+06
FALSE	245	High	Master Protein	O14949	Cytochrome b-c1 complex subunit 8 OS=Homo sapiens OX=9606 GN=UQCRQ PE=1 SV=4	27.114	67	20	8	9.9	8	UQCRQ	2.68247e+07
FALSE	137	High	Master Protein	Q9BUT9	MAPK regulated corepressor interacting protein 2 OS=Homo sapiens OX=9606 GN=MCRIP2 PE=1 SV=2	27.041	23	4	3	17.8	3	MCRIP2	941386
FALSE	129	High	Master Protein	Q9BXV9	EKC/KEOPS complex subunit GON7 OS=Homo sapiens OX=9606 GN=GON7 PE=1 SV=2	27.023	51	4	3	10.9	3	GON7	1.51507e+06
FALSE	328	High	Master Protein	Q13232	Nucleoside diphosphate kinase 3 OS=Homo sapiens OX=9606 GN=NME3 PE=1 SV=2	26.993	29	11	4	19	4	NME3	5.64295e+06
FALSE	216	High	Master Protein	P63000	Ras-related C3 botulinum toxin substrate 1 OS=Homo sapiens OX=9606 GN=RAC1 PE=1 SV=1	26.902	23	18	2	21.4	5	RAC1	6.23138e+06
FALSE	135	High	Master Protein	Q14847	LIM and SH3 domain protein 1 OS=Homo sapiens OX=9606 GN=LASP1 PE=1 SV=2	26.682	23	9	7	29.7	7	LASP1	3.11837e+06
FALSE	219	High	Master Protein	P98179	RNA-binding protein 3 OS=Homo sapiens OX=9606 GN=RBM3 PE=1 SV=1	26.615	32	11	4	17.2	4	RBM3	1.0538e+07
FALSE	188	High	Master Protein	O00422	Histone deacetylase complex subunit SAP18 OS=Homo sapiens OX=9606 GN=SAP18 PE=1 SV=1	26.542	33	9	6	17.6	6	SAP18	5.00533e+06
FALSE	165	High	Master Protein	Q9Y5L4	Mitochondrial import inner membrane translocase subunit Tim13 OS=Homo sapiens OX=9606 GN=TIMM13 PE=1 SV=1	26.523	43	5	3	10.5	3	TIMM13	4.05317e+06
FALSE	366	High	Master Protein	P04233	HLA class II histocompatibility antigen gamma chain OS=Homo sapiens OX=9606 GN=CD74 PE=1 SV=3	26.434	13	9	3	33.5	3	CD74	5.71328e+06
FALSE	387	High	Master Protein	P56385	ATP synthase subunit e, mitochondrial OS=Homo sapiens OX=9606 GN=ATP5ME PE=1 SV=2	26.301	62	16	5	7.9	5	ATP5ME	2.60843e+07
FALSE	206	High	Master Protein	Q9Y3D6	Mitochondrial fission 1 protein OS=Homo sapiens OX=9606 GN=FIS1 PE=1 SV=2	26.271	51	10	5	16.9	5	FIS1	8.64625e+06
FALSE	120	High	Master Protein	Q9Y3C4	EKC/KEOPS complex subunit TPRKB OS=Homo sapiens OX=9606 GN=TPRKB PE=1 SV=1	26.231	31	4	4	19.6	4	TPRKB	1.48263e+06
FALSE	695	High	Master Protein	P14174	Macrophage migration inhibitory factor OS=Homo sapiens OX=9606 GN=MIF PE=1 SV=4	26.175	18	27	2	12.5	2	MIF	261672137
FALSE	184	High	Master Protein	Q8WUY1	Protein THEM6 OS=Homo sapiens OX=9606 GN=THEM6 PE=1 SV=2	26.065	31	12	8	23.9	8	THEM6	8.05898e+06
FALSE	294	High	Master Protein	Q8WVJ2	NudC domain-containing protein 2 OS=Homo sapiens OX=9606 GN=NUDCD2 PE=1 SV=1	26.017	31	8	5	17.7	5	NUDCD2	1.24695e+07
FALSE	242	High	Master Protein	Q9BRT3	Migration and invasion enhancer 1 OS=Homo sapiens OX=9606 GN=MIEN1 PE=1 SV=1	25.905	50	10	3	12.4	3	MIEN1	2.96499e+06
FALSE	177	High	Master Protein	P49720	Proteasome subunit beta type-3 OS=Homo sapiens OX=9606 GN=PSMB3 PE=1 SV=2	25.889	31	9	4	22.9	4	PSMB3	3.76388e+06
FALSE	314	High	Master Protein	P39210	Protein Mpv17 OS=Homo sapiens OX=9606 GN=MPV17 PE=1 SV=1	25.795	17	5	2	19.7	2	MPV17	2.68068e+06
FALSE	176	High	Master Protein	Q04837	Single-stranded DNA-binding protein, mitochondrial OS=Homo sapiens OX=9606 GN=SSBP1 PE=1 SV=1	25.777	36	11	4	17.2	4	SSBP1	7.43067e+06
FALSE	302	High	Master Protein	Q9P0S9	Transmembrane protein 14C OS=Homo sapiens OX=9606 GN=TMEM14C PE=1 SV=1	25.661	50	14	3	11.6	3	TMEM14C	20003842
FALSE	144	High	Master Protein	O96000	NADH dehydrogenase [ubiquinone] 1 beta subcomplex subunit 10 OS=Homo sapiens OX=9606 GN=NDUFB10 PE=1 SV=3	25.389	32	8	6	20.8	6	NDUFB10	3.38059e+06
FALSE	268	High	Master Protein	Q9P0M9	Large ribosomal subunit protein bL27m OS=Homo sapiens OX=9606 GN=MRPL27 PE=1 SV=1	25.338	34	9	5	16.1	5	MRPL27	7.06618e+06
FALSE	454	High	Master Protein	O60888	Protein CutA OS=Homo sapiens OX=9606 GN=CUTA PE=1 SV=2	25.278	23	17	4	19.1	4	CUTA	22968377
FALSE	154	High	Master Protein	Q8WUH6	Transmembrane protein 263 OS=Homo sapiens OX=9606 GN=TMEM263 PE=1 SV=1	25.175	71	12	6	11.7	6	TMEM263	7.33941e+06
FALSE	146	High	Master Protein	Q6GMV3	Putative peptidyl-tRNA hydrolase PTRHD1 OS=Homo sapiens OX=9606 GN=PTRHD1 PE=1 SV=1	25.055	31	5	4	15.8	4	PTRHD1	6.39186e+06
FALSE	139	High	Master Protein	Q96DA6	Mitochondrial import inner membrane translocase subunit TIM14 OS=Homo sapiens OX=9606 GN=DNAJC19 PE=1 SV=3	25.018	52	9	6	12.5	6	DNAJC19	5.65062e+06
FALSE	151	High	Master Protein	P36954	DNA-directed RNA polymerase II subunit RPB9 OS=Homo sapiens OX=9606 GN=POLR2I PE=1 SV=1	24.991	39	4	3	14.5	3	POLR2I	520482
FALSE	144	High	Master Protein	Q9Y2Q5	Ragulator complex protein LAMTOR2 OS=Homo sapiens OX=9606 GN=LAMTOR2 PE=1 SV=1	24.951	70	11	5	13.5	5	LAMTOR2	9.21552e+06
FALSE	168	High	Master Protein	Q9UII2	ATPase inhibitor, mitochondrial OS=Homo sapiens OX=9606 GN=ATP5IF1 PE=1 SV=1	24.906	36	13	6	12.2	6	ATP5IF1	3.63131e+07
FALSE	209	High	Master Protein	O95169	NADH dehydrogenase [ubiquinone] 1 beta subcomplex subunit 8, mitochondrial OS=Homo sapiens OX=9606 GN=NDUFB8 PE=1 SV=1	24.901	28	11	5	21.8	5	NDUFB8	7.70739e+06
FALSE	280	High	Master Protein	Q9NRF9	DNA polymerase epsilon subunit 3 OS=Homo sapiens OX=9606 GN=POLE3 PE=1 SV=1	24.854	31	6	3	16.8	3	POLE3	4.76939e+06
FALSE	89	High	Master Protein	Q15388	Mitochondrial import receptor subunit TOM20 homolog OS=Homo sapiens OX=9606 GN=TOMM20 PE=1 SV=1	24.82	22	6	2	16.3	2	TOMM20	4.99536e+06
FALSE	162	High	Master Protein	P50583	Bis(5'-nucleosyl)-tetraphosphatase [asymmetrical] OS=Homo sapiens OX=9606 GN=NUDT2 PE=1 SV=3	24.773	30	8	4	16.8	4	NUDT2	2.61188e+06
FALSE	342	High	Master Protein	Q01629	Interferon-induced transmembrane protein 2 OS=Homo sapiens OX=9606 GN=IFITM2 PE=1 SV=2	24.679	13	8	2	14.6	2	IFITM2	5.20478e+06
FALSE	241	High	Master Protein	Q8N983	Large ribosomal subunit protein mL43 OS=Homo sapiens OX=9606 GN=MRPL43 PE=1 SV=1	24.657	27	9	6	23.4	6	MRPL43	1.19026e+07
FALSE	96	High	Master Protein	Q9H0U4	Ras-related protein Rab-1B OS=Homo sapiens OX=9606 GN=RAB1B PE=1 SV=1	24.654	42	8	3	22.2	6	RAB1B	3.2504e+06
FALSE	168	High	Master Protein	P62312	U6 snRNA-associated Sm-like protein LSm6 OS=Homo sapiens OX=9606 GN=LSM6 PE=1 SV=1	24.586	90	9	7	9.1	7	LSM6	1.59593e+07
FALSE	172	High	Master Protein	P30048	Thioredoxin-dependent peroxide reductase, mitochondrial OS=Homo sapiens OX=9606 GN=PRDX3 PE=1 SV=3	24.341	24	7	5	27.7	5	PRDX3	4.42431e+06
FALSE	130	High	Master Protein	Q9Y4Z0	U6 snRNA-associated Sm-like protein LSm4 OS=Homo sapiens OX=9606 GN=LSM4 PE=1 SV=1	24.305	31	16	4	15.3	4	LSM4	1.63991e+07
FALSE	277	High	Master Protein	Q9BVC6	Transmembrane protein 109 OS=Homo sapiens OX=9606 GN=TMEM109 PE=1 SV=1	24.296	12	10	4	26.2	4	TMEM109	4.28477e+07
FALSE	237	High	Master Protein	P51452	Dual specificity protein phosphatase 3 OS=Homo sapiens OX=9606 GN=DUSP3 PE=1 SV=1	24.247	21	4	3	20.5	3	DUSP3	2.88597e+06
FALSE	215	High	Master Protein	Q9NR33	DNA polymerase epsilon subunit 4 OS=Homo sapiens OX=9606 GN=POLE4 PE=1 SV=2	24.23	46	6	3	12.2	3	POLE4	485012
FALSE	330	High	Master Protein	Q01658	Protein Dr1 OS=Homo sapiens OX=9606 GN=DR1 PE=1 SV=1	24.046	24	10	4	19.4	4	DR1	1.06548e+07
FALSE	122	High	Master Protein	Q9Y3D3	Small ribosomal subunit protein bS16m OS=Homo sapiens OX=9606 GN=MRPS16 PE=1 SV=1	24.011	39	8	4	15.3	4	MRPS16	8.49048e+06
FALSE	141	High	Master Protein	Q9UDX5	Mitochondrial fission process protein 1 OS=Homo sapiens OX=9606 GN=MTFP1 PE=1 SV=1	23.983	30	10	6	18	6	MTFP1	1.02387e+07
FALSE	191	High	Master Protein	Q8WUK0	Phosphatidylglycerophosphatase and protein-tyrosine phosphatase 1 OS=Homo sapiens OX=9606 GN=PTPMT1 PE=1 SV=1	23.841	35	8	6	22.8	6	PTPMT1	2.68989e+06
FALSE	68	High	Master Protein	P05204	Non-histone chromosomal protein HMG-17 OS=Homo sapiens OX=9606 GN=HMGN2 PE=1 SV=3	23.702	46	7	4	9.4	4	HMGN2	1.31973e+07
FALSE	182	High	Master Protein	Q86V88	Magnesium-dependent phosphatase 1 OS=Homo sapiens OX=9606 GN=MDP1 PE=1 SV=1	23.656	33	6	4	20.1	4	MDP1	3.18793e+06
FALSE	156	High	Master Protein	P63165	Small ubiquitin-related modifier 1 OS=Homo sapiens OX=9606 GN=SUMO1 PE=1 SV=1	23.642	43	13	4	11.6	4	SUMO1	1.58501e+07
FALSE	99	High	Master Protein	Q9UHA4	Ragulator complex protein LAMTOR3 OS=Homo sapiens OX=9606 GN=LAMTOR3 PE=1 SV=1	23.453	48	7	3	13.6	3	LAMTOR3	3.62217e+06
FALSE	233	High	Master Protein	P62072	Mitochondrial import inner membrane translocase subunit Tim10 OS=Homo sapiens OX=9606 GN=TIMM10 PE=1 SV=1	23.442	60	11	4	10.3	4	TIMM10	5.7804e+06
FALSE	184	High	Master Protein	Q9BVV7	Mitochondrial import inner membrane translocase subunit Tim21 OS=Homo sapiens OX=9606 GN=TIMM21 PE=1 SV=1	23.357	23	9	6	28.2	6	TIMM21	5.6464e+06
FALSE	144	High	Master Protein	O75223	Gamma-glutamylcyclotransferase OS=Homo sapiens OX=9606 GN=GGCT PE=1 SV=1	23.342	39	12	5	21	5	GGCT	9.31434e+06
FALSE	142	High	Master Protein	P51149	Ras-related protein Rab-7a OS=Homo sapiens OX=9606 GN=RAB7A PE=1 SV=1	23.308	30	6	6	23.5	6	RAB7A	6088445
FALSE	338	High	Master Protein	Q9Y3B4	Splicing factor 3B subunit 6 OS=Homo sapiens OX=9606 GN=SF3B6 PE=1 SV=1	23.296	36	10	4	14.6	4	SF3B6	9.32288e+06
FALSE	420	High	Master Protein	P84243	Histone H3.3 OS=Homo sapiens OX=9606 GN=H3-3A PE=1 SV=2	23.013	27	25	3	15.3	5	H3-3A; H3-3B	292819774
FALSE	323	High	Master Protein	Q71UI9	Histone H2A.V OS=Homo sapiens OX=9606 GN=H2AZ2 PE=1 SV=3	22.973	31	22	2	13.5	4	H2AZ2	4.76728e+06
FALSE	144	High	Master Protein	Q9NVP2	Histone chaperone ASF1B OS=Homo sapiens OX=9606 GN=ASF1B PE=1 SV=1	22.958	32	4	3	22.4	4	ASF1B	3.83024e+06
FALSE	164	High	Master Protein	O75298	Reticulon-2 OS=Homo sapiens OX=9606 GN=RTN2 PE=1 SV=1	22.949	9	5	3	59.2	3	RTN2	2.81552e+06
FALSE	145	High	Master Protein	Q6QNY1	Biogenesis of lysosome-related organelles complex 1 subunit 2 OS=Homo sapiens OX=9606 GN=BLOC1S2 PE=1 SV=1	22.821	30	5	4	16	4	BLOC1S2	3.54412e+06
FALSE	383	High	Master Protein	P56279	T-cell leukemia/lymphoma protein 1A OS=Homo sapiens OX=9606 GN=TCL1A PE=1 SV=1	22.735	34	11	4	13.5	4	TCL1A	1.2866e+07
FALSE	156	High	Master Protein	Q9NR31	GTP-binding protein SAR1a OS=Homo sapiens OX=9606 GN=SAR1A PE=1 SV=1	22.709	27	7	4	22.4	4	SAR1A	2.67656e+06
FALSE	157	High	Master Protein	Q9H1K1	Iron-sulfur cluster assembly enzyme ISCU OS=Homo sapiens OX=9606 GN=ISCU PE=1 SV=2	22.667	17	8	5	18	5	ISCU	8.67271e+06
FALSE	122	High	Master Protein	Q96CG3	TRAF-interacting protein with FHA domain-containing protein A OS=Homo sapiens OX=9606 GN=TIFA PE=1 SV=1	22.636	23	4	4	21.4	4	TIFA	1.89057e+06
FALSE	316	High	Master Protein	O75251	NADH dehydrogenase [ubiquinone] iron-sulfur protein 7, mitochondrial OS=Homo sapiens OX=9606 GN=NDUFS7 PE=1 SV=3	22.509	27	13	5	23.5	5	NDUFS7	1.3816e+07
FALSE	353	High	Master Protein	P49207	Large ribosomal subunit protein eL34 OS=Homo sapiens OX=9606 GN=RPL34 PE=1 SV=3	22.38	38	24	7	13.3	7	RPL34	259725484
FALSE	152	High	Master Protein	P16402	Histone H1.3 OS=Homo sapiens OX=9606 GN=H1-3 PE=1 SV=2	22.354	7	3	3	22.3	3	H1-3	1.70208e+06
FALSE	191	High	Master Protein	P14406	Cytochrome c oxidase subunit 7A2, mitochondrial OS=Homo sapiens OX=9606 GN=COX7A2 PE=1 SV=1	22.176	57	7	3	9.4	3	COX7A2	1.73157e+07
FALSE	119	High	Master Protein	O43181	NADH dehydrogenase [ubiquinone] iron-sulfur protein 4, mitochondrial OS=Homo sapiens OX=9606 GN=NDUFS4 PE=1 SV=1	22.021	21	5	4	20.1	4	NDUFS4	1.90695e+06
FALSE	167	High	Master Protein	Q9P1F3	Costars family protein ABRACL OS=Homo sapiens OX=9606 GN=ABRACL PE=1 SV=1	21.935	40	8	3	9.1	3	ABRACL	2.10711e+07
FALSE	235	High	Master Protein	P09669	Cytochrome c oxidase subunit 6C OS=Homo sapiens OX=9606 GN=COX6C PE=1 SV=2	21.872	41	11	5	8.8	5	COX6C	1.92428e+07
FALSE	168	High	Master Protein	Q86U28	Iron-sulfur cluster assembly 2 homolog, mitochondrial OS=Homo sapiens OX=9606 GN=ISCA2 PE=1 SV=2	21.838	34	6	4	16.5	4	ISCA2	2.62862e+06
FALSE	219	High	Master Protein	P62861	Ubiquitin-like FUBI-ribosomal protein eS30 fusion protein OS=Homo sapiens OX=9606 GN=FAU PE=1 SV=2	21.827	9	10	3	14.4	3	FAU	4.30635e+07
FALSE	197	High	Master Protein	O00161	Synaptosomal-associated protein 23 OS=Homo sapiens OX=9606 GN=SNAP23 PE=1 SV=1	21.764	28	6	4	23.3	4	SNAP23	1.65969e+06
FALSE	189	High	Master Protein	O43676	NADH dehydrogenase [ubiquinone] 1 beta subcomplex subunit 3 OS=Homo sapiens OX=9606 GN=NDUFB3 PE=1 SV=3	21.642	30	10	4	11.4	4	NDUFB3	8.60144e+06
FALSE	131	High	Master Protein	Q9H910	Jupiter microtubule associated homolog 2 OS=Homo sapiens OX=9606 GN=JPT2 PE=1 SV=1	21.582	38	7	4	20.1	4	JPT2	1.21266e+06
FALSE	180	High	Master Protein	Q9C005	Protein dpy-30 homolog OS=Homo sapiens OX=9606 GN=DPY30 PE=1 SV=1	21.575	45	7	2	11.2	2	DPY30	1.03449e+06
FALSE	208	High	Master Protein	P55769	NHP2-like protein 1 OS=Homo sapiens OX=9606 GN=SNU13 PE=1 SV=3	21.531	25	12	4	14.2	4	SNU13	1.08272e+07
FALSE	103	High	Master Protein	O43504	Ragulator complex protein LAMTOR5 OS=Homo sapiens OX=9606 GN=LAMTOR5 PE=1 SV=1	21.45	37	4	2	9.6	2	LAMTOR5	2.6695e+06
FALSE	120	High	Master Protein	Q8WUX2	Glutathione-specific gamma-glutamylcyclotransferase 2 OS=Homo sapiens OX=9606 GN=CHAC2 PE=1 SV=1	21.419	21	4	3	20.9	3	CHAC2	1.97083e+06
FALSE	146	High	Master Protein	Q9NRW3	DNA dC->dU-editing enzyme APOBEC-3C OS=Homo sapiens OX=9606 GN=APOBEC3C PE=1 SV=2	21.408	36	8	5	22.8	5	APOBEC3C	3.33426e+06
FALSE	150	High	Master Protein	Q7RTV0	PHD finger-like domain-containing protein 5A OS=Homo sapiens OX=9606 GN=PHF5A PE=1 SV=1	21.15	48	9	6	12.4	6	PHF5A	8.82177e+06
FALSE	306	High	Master Protein	Q9UI30	Multifunctional methyltransferase subunit TRM112-like protein OS=Homo sapiens OX=9606 GN=TRMT112 PE=1 SV=1	21.106	37	12	4	14.2	4	TRMT112	13703063
FALSE	104	High	Master Protein	P25787	Proteasome subunit alpha type-2 OS=Homo sapiens OX=9606 GN=PSMA2 PE=1 SV=2	20.716	24	5	4	25.9	4	PSMA2	374922
FALSE	165	High	Master Protein	P07311	Acylphosphatase-1 OS=Homo sapiens OX=9606 GN=ACYP1 PE=1 SV=2	20.682	46	6	4	11.3	4	ACYP1	5.34843e+06
FALSE	226	High	Master Protein	O14569	Transmembrane reductase CYB561D2 OS=Homo sapiens OX=9606 GN=CYB561D2 PE=1 SV=1	20.667	5	7	1	24	1	CYB561D2	2.99977e+06
FALSE	273	High	Master Protein	P56377	AP-1 complex subunit sigma-2 OS=Homo sapiens OX=9606 GN=AP1S2 PE=1 SV=1	20.514	28	6	3	18.6	3	AP1S2	7.46588e+06
FALSE	254	High	Master Protein	Q9BPX5	Actin-related protein 2/3 complex subunit 5-like protein OS=Homo sapiens OX=9606 GN=ARPC5L PE=1 SV=1	20.482	26	9	3	16.9	4	ARPC5L	1.54061e+07
FALSE	176	High	Master Protein	Q9BYC8	Large ribosomal subunit protein bL32m OS=Homo sapiens OX=9606 GN=MRPL32 PE=1 SV=1	20.393	12	4	2	21.4	2	MRPL32	1251532
FALSE	308	High	Master Protein	Q9H299	SH3 domain-binding glutamic acid-rich-like protein 3 OS=Homo sapiens OX=9606 GN=SH3BGRL3 PE=1 SV=1	20.366	31	15	3	10.4	3	SH3BGRL3	3.91143e+07
FALSE	164	High	Master Protein	Q9BWH2	FUN14 domain-containing protein 2 OS=Homo sapiens OX=9606 GN=FUNDC2 PE=1 SV=2	20.316	18	7	3	20.7	3	FUNDC2	5107157
FALSE	186	High	Master Protein	O95563	Mitochondrial pyruvate carrier 2 OS=Homo sapiens OX=9606 GN=MPC2 PE=1 SV=1	20.257	25	7	3	14.3	3	MPC2	7.23479e+06
FALSE	185	High	Master Protein	Q5J8M3	ER membrane protein complex subunit 4 OS=Homo sapiens OX=9606 GN=EMC4 PE=1 SV=2	20.198	21	6	3	20.1	3	EMC4	3.96263e+06
FALSE	305	High	Master Protein	P62942	Peptidyl-prolyl cis-trans isomerase FKBP1A OS=Homo sapiens OX=9606 GN=FKBP1A PE=1 SV=2	20.173	50	14	4	11.9	4	FKBP1A	4.59566e+07
FALSE	125	High	Master Protein	Q8WUW1	Protein BRICK1 OS=Homo sapiens OX=9606 GN=BRK1 PE=1 SV=1	20.129	64	7	5	8.7	5	BRK1	7.95615e+06
FALSE	84	High	Master Protein	Q96FJ2	Dynein light chain 2, cytoplasmic OS=Homo sapiens OX=9606 GN=DYNLL2 PE=1 SV=1	20.055	52	9	3	10.3	4	DYNLL2	1.94962e+06
FALSE	90	High	Master Protein	P11441	Ubiquitin-like protein 4A OS=Homo sapiens OX=9606 GN=UBL4A PE=1 SV=1	19.846	33	7	5	17.8	5	UBL4A	6.813e+06
FALSE	215	High	Master Protein	P61513	Large ribosomal subunit protein eL43 OS=Homo sapiens OX=9606 GN=RPL37A PE=1 SV=2	19.708	46	13	5	10.3	5	RPL37A	3.91997e+07
FALSE	207	High	Master Protein	P27449	V-type proton ATPase 16 kDa proteolipid subunit c OS=Homo sapiens OX=9606 GN=ATP6V0C PE=1 SV=1	19.633	36	8	3	15.7	3	ATP6V0C	6.37846e+06
FALSE	137	High	Master Protein	Q9GZT3	SRA stem-loop-interacting RNA-binding protein, mitochondrial OS=Homo sapiens OX=9606 GN=SLIRP PE=1 SV=1	19.63	31	10	3	12.3	3	SLIRP	2.76487e+07
FALSE	196	High	Master Protein	P51970	NADH dehydrogenase [ubiquinone] 1 alpha subcomplex subunit 8 OS=Homo sapiens OX=9606 GN=NDUFA8 PE=1 SV=3	19.6	15	5	2	20.1	2	NDUFA8	5.25425e+06
FALSE	242	High	Master Protein	O43716	Glutamyl-tRNA(Gln) amidotransferase subunit C, mitochondrial OS=Homo sapiens OX=9606 GN=GATC PE=1 SV=1	19.54	40	6	4	15.1	4	GATC	1.5736e+06
FALSE	194	High	Master Protein	O75396	Vesicle-trafficking protein SEC22b OS=Homo sapiens OX=9606 GN=SEC22B PE=1 SV=5	19.435	23	6	4	24.7	4	SEC22B	2.04103e+06
FALSE	66	High	Master Protein	Q16540	Large ribosomal subunit protein uL23m OS=Homo sapiens OX=9606 GN=MRPL23 PE=1 SV=1	19.43	34	6	4	17.8	4	MRPL23	7.82967e+06
FALSE	154	High	Master Protein	P51668	Ubiquitin-conjugating enzyme E2 D1 OS=Homo sapiens OX=9606 GN=UBE2D1 PE=1 SV=1	19.253	17	5	1	16.6	2	UBE2D1	2.03358e+06
FALSE	91	High	Master Protein	P01834	Immunoglobulin kappa constant OS=Homo sapiens OX=9606 GN=IGKC PE=1 SV=2	19.218	49	8	3	11.8	3	IGKC	664539
FALSE	160	High	Master Protein	Q5U5X0	Complex III assembly factor LYRM7 OS=Homo sapiens OX=9606 GN=LYRM7 PE=1 SV=1	19.139	31	7	3	11.9	3	LYRM7	6.82841e+06
FALSE	134	High	Master Protein	P01876	Immunoglobulin heavy constant alpha 1 OS=Homo sapiens OX=9606 GN=IGHA1 PE=1 SV=3	18.884	9	3	3	42.8	3	IGHA1	1.54746e+06
FALSE	101	High	Master Protein	Q9HCN8	Stromal cell-derived factor 2-like protein 1 OS=Homo sapiens OX=9606 GN=SDF2L1 PE=1 SV=2	18.883	22	5	3	23.6	3	SDF2L1	1.44225e+06
FALSE	102	High	Master Protein	Q9BQC6	Large ribosomal subunit protein mL63 OS=Homo sapiens OX=9606 GN=MRPL57 PE=1 SV=1	18.861	14	3	2	12.3	2	MRPL57	2.16148e+06
FALSE	156	High	Master Protein	Q9BU61	NADH dehydrogenase [ubiquinone] 1 alpha subcomplex assembly factor 3 OS=Homo sapiens OX=9606 GN=NDUFAF3 PE=1 SV=1	18.86	27	6	4	20.3	4	NDUFAF3	7.16857e+06
FALSE	81	High	Master Protein	Q9Y237	Peptidyl-prolyl cis-trans isomerase NIMA-interacting 4 OS=Homo sapiens OX=9606 GN=PIN4 PE=1 SV=1	18.786	39	6	4	13.8	4	PIN4	3.53264e+06
FALSE	172	High	Master Protein	Q8N4V1	ER membrane protein complex subunit 5 OS=Homo sapiens OX=9606 GN=MMGT1 PE=1 SV=1	18.655	31	8	3	14.7	3	MMGT1	4.98281e+06
FALSE	363	High	Master Protein	Q8N138	ORM1-like protein 3 OS=Homo sapiens OX=9606 GN=ORMDL3 PE=1 SV=1	18.651	22	11	2	17.5	3	ORMDL3	5.23619e+06
FALSE	199	High	Master Protein	P63218	Guanine nucleotide-binding protein G(I)/G(S)/G(O) subunit gamma-5 OS=Homo sapiens OX=9606 GN=GNG5 PE=1 SV=3	18.461	49	7	5	7.3	5	GNG5	7.59496e+06
FALSE	94	High	Master Protein	Q9Y2R5	Small ribosomal subunit protein uS17m OS=Homo sapiens OX=9606 GN=MRPS17 PE=1 SV=1	18.375	45	5	4	14.5	4	MRPS17	6.38075e+06
FALSE	87	High	Master Protein	Q9Y291	Small ribosomal subunit protein mS33 OS=Homo sapiens OX=9606 GN=MRPS33 PE=1 SV=1	18.322	29	6	3	12.6	3	MRPS33	4.80375e+06
FALSE	88	High	Master Protein	Q9BW72	HIG1 domain family member 2A, mitochondrial OS=Homo sapiens OX=9606 GN=HIGD2A PE=1 SV=1	18.305	58	4	3	11.5	3	HIGD2A	1.09932e+06
FALSE	154	High	Master Protein	Q15382	GTP-binding protein Rheb OS=Homo sapiens OX=9606 GN=RHEB PE=1 SV=1	18.302	33	7	5	20.5	5	RHEB	3470443
FALSE	121	High	Master Protein	Q92930	Ras-related protein Rab-8B OS=Homo sapiens OX=9606 GN=RAB8B PE=1 SV=2	18.231	19	3	3	23.6	3	RAB8B	807069
FALSE	125	High	Master Protein	Q9UFG5	UPF0449 protein C19orf25 OS=Homo sapiens OX=9606 GN=C19orf25 PE=1 SV=2	18.214	31	2	2	12.9	2	C19orf25	563609
FALSE	122	High	Master Protein	P61599	N-alpha-acetyltransferase 20 OS=Homo sapiens OX=9606 GN=NAA20 PE=1 SV=1	18.193	24	5	3	20.4	3	NAA20	1.8043e+06
FALSE	124	High	Master Protein	P62310	U6 snRNA-associated Sm-like protein LSm3 OS=Homo sapiens OX=9606 GN=LSM3 PE=1 SV=2	18.192	40	5	3	11.8	3	LSM3	1.43144e+07
FALSE	172	High	Master Protein	P19013	Keratin, type II cytoskeletal 4 OS=Homo sapiens OX=9606 GN=KRT4 PE=1 SV=5	18.174	11	6	2	56.1	4	KRT4	174448
FALSE	110	High	Master Protein	Q6EEV4	DNA-directed RNA polymerase II subunit GRINL1A, isoforms 4/5 OS=Homo sapiens OX=9606 GN=POLR2M PE=1 SV=1	18.124	16	2	1	15.1	1	POLR2M	544340
FALSE	123	High	Master Protein	Q99417	c-Myc-binding protein OS=Homo sapiens OX=9606 GN=MYCBP PE=1 SV=3	18.113	49	9	4	12	4	MYCBP	5.21936e+06
FALSE	169	High	Master Protein	P20962	Parathymosin OS=Homo sapiens OX=9606 GN=PTMS PE=1 SV=2	18.103	23	4	2	11.5	2	PTMS	5.85812e+06
FALSE	87	High	Master Protein	Q9Y4Y9	U6 snRNA-associated Sm-like protein LSm5 OS=Homo sapiens OX=9606 GN=LSM5 PE=1 SV=3	18.103	55	6	4	9.9	4	LSM5	3.35156e+06
FALSE	245	High	Master Protein	O75352	Mannose-P-dolichol utilization defect 1 protein OS=Homo sapiens OX=9606 GN=MPDU1 PE=1 SV=2	17.999	14	9	3	26.6	3	MPDU1	1.15239e+07
FALSE	166	High	Master Protein	P13796	Plastin-2 OS=Homo sapiens OX=9606 GN=LCP1 PE=1 SV=6	17.934	6	5	3	70.2	3	LCP1	816465
FALSE	140	High	Master Protein	O75414	Nucleoside diphosphate kinase 6 OS=Homo sapiens OX=9606 GN=NME6 PE=1 SV=3	17.897	24	5	4	21.1	4	NME6	2.09684e+06
FALSE	61	High	Master Protein	O95139	NADH dehydrogenase [ubiquinone] 1 beta subcomplex subunit 6 OS=Homo sapiens OX=9606 GN=NDUFB6 PE=1 SV=3	17.789	38	8	4	15.5	4	NDUFB6	4.42317e+06
FALSE	332	High	Master Protein	Q9P0S3	ORM1-like protein 1 OS=Homo sapiens OX=9606 GN=ORMDL1 PE=1 SV=1	17.718	17	8	1	17.4	2	ORMDL1	1.66461e+06
FALSE	143	High	Master Protein	Q9NYM9	BET1-like protein OS=Homo sapiens OX=9606 GN=BET1L PE=1 SV=1	17.664	32	6	2	12.4	2	BET1L	1.52538e+06
FALSE	120	High	Master Protein	Q3KRA6	UPF0538 protein C2orf76 OS=Homo sapiens OX=9606 GN=C2orf76 PE=1 SV=3	17.64	37	4	4	14.6	4	C2orf76	2.40405e+06
FALSE	112	High	Master Protein	P05452	Tetranectin OS=Homo sapiens OX=9606 GN=CLEC3B PE=1 SV=3	17.632	16	5	2	22.5	2	CLEC3B	1.24595e+06
FALSE	337	High	Master Protein	P55854	Small ubiquitin-related modifier 3 OS=Homo sapiens OX=9606 GN=SUMO3 PE=1 SV=2	17.58	24	13	2	11.6	3	SUMO3	2.5927e+06
FALSE	60	High	Master Protein	P62820	Ras-related protein Rab-1A OS=Homo sapiens OX=9606 GN=RAB1A PE=1 SV=3	17.431	27	6	2	22.7	5	RAB1A	926870
FALSE	205	High	Master Protein	P59768	Guanine nucleotide-binding protein G(I)/G(S)/G(O) subunit gamma-2 OS=Homo sapiens OX=9606 GN=GNG2 PE=1 SV=2	17.428	49	5	3	7.8	3	GNG2	3.5817e+06
FALSE	135	High	Master Protein	P29692	Elongation factor 1-delta OS=Homo sapiens OX=9606 GN=EEF1D PE=1 SV=5	17.407	18	5	3	31.1	3	EEF1D	984017
FALSE	101	High	Master Protein	Q92820	Gamma-glutamyl hydrolase OS=Homo sapiens OX=9606 GN=GGH PE=1 SV=2	17.398	14	4	4	35.9	4	GGH	3.80679e+06
FALSE	186	High	Master Protein	P62308	Small nuclear ribonucleoprotein G OS=Homo sapiens OX=9606 GN=SNRPG PE=1 SV=1	17.316	67	11	4	8.5	4	SNRPG	2.08614e+07
FALSE	122	High	Master Protein	P62341	Thioredoxin reductase-like selenoprotein T OS=Homo sapiens OX=9606 GN=SELENOT PE=1 SV=2	17.302	27	6	4	22.3	4	SELENOT	3.95162e+06
FALSE	104	High	Master Protein	P13693	Translationally-controlled tumor protein OS=Homo sapiens OX=9606 GN=TPT1 PE=1 SV=1	17.27	43	3	3	19.6	3	TPT1	788109
FALSE	117	High	Master Protein	P49789	Bis(5'-adenosyl)-triphosphatase OS=Homo sapiens OX=9606 GN=FHIT PE=1 SV=3	17.214	31	3	3	16.8	3	FHIT	1.2073e+06
FALSE	88	High	Master Protein	Q7Z4G1	COMM domain-containing protein 6 OS=Homo sapiens OX=9606 GN=COMMD6 PE=1 SV=1	17.155	45	5	3	9.6	3	COMMD6	1.57148e+06
FALSE	116	High	Master Protein	Q9BY32	Inosine triphosphate pyrophosphatase OS=Homo sapiens OX=9606 GN=ITPA PE=1 SV=2	17.148	18	6	4	21.4	4	ITPA	7.5963e+06
FALSE	292	High	Master Protein	P02656	Apolipoprotein C-III OS=Homo sapiens OX=9606 GN=APOC3 PE=1 SV=1	17.127	16	6	1	10.8	1	APOC3	3.68755e+06
FALSE	128	High	Master Protein	P61024	Cyclin-dependent kinases regulatory subunit 1 OS=Homo sapiens OX=9606 GN=CKS1B PE=1 SV=1	17.127	20	2	1	9.7	1	CKS1B	376097
FALSE	74	High	Master Protein	P0C7P4	Putative cytochrome b-c1 complex subunit Rieske-like protein 1 OS=Homo sapiens OX=9606 GN=UQCRFS1P1 PE=5 SV=1	17.084	24	5	4	30.8	4	UQCRFS1P1	3.31525e+06
FALSE	134	High	Master Protein	P60604	Ubiquitin-conjugating enzyme E2 G2 OS=Homo sapiens OX=9606 GN=UBE2G2 PE=1 SV=1	17.083	19	5	2	18.6	2	UBE2G2	2.76098e+06
FALSE	99	High	Master Protein	Q99714	3-hydroxyacyl-CoA dehydrogenase type-2 OS=Homo sapiens OX=9606 GN=HSD17B10 PE=1 SV=3	17.067	23	3	3	26.9	3	HSD17B10	328237
FALSE	122	High	Master Protein	O95166	Gamma-aminobutyric acid receptor-associated protein OS=Homo sapiens OX=9606 GN=GABARAP PE=1 SV=1	16.942	33	4	2	13.9	4	GABARAP	1.62288e+06
FALSE	123	High	Master Protein	Q9BUR5	MICOS complex subunit MIC26 OS=Homo sapiens OX=9606 GN=APOO PE=1 SV=1	16.935	33	6	4	22.3	4	APOO	6.04811e+06
FALSE	87	High	Master Protein	Q13542	Eukaryotic translation initiation factor 4E-binding protein 2 OS=Homo sapiens OX=9606 GN=EIF4EBP2 PE=1 SV=1	16.93	49	4	4	12.9	4	EIF4EBP2	1.71723e+06
FALSE	126	High	Master Protein	Q9Y5R8	Trafficking protein particle complex subunit 1 OS=Homo sapiens OX=9606 GN=TRAPPC1 PE=1 SV=1	16.872	30	7	5	16.8	5	TRAPPC1	6.44154e+06
FALSE	53	High	Master Protein	P48047	ATP synthase subunit O, mitochondrial OS=Homo sapiens OX=9606 GN=ATP5PO PE=1 SV=1	16.739	31	4	4	23.3	4	ATP5PO	1.60214e+06
FALSE	158	High	Master Protein	P01920	HLA class II histocompatibility antigen, DQ beta 1 chain OS=Homo sapiens OX=9606 GN=HLA-DQB1 PE=1 SV=2	16.66	13	4	3	30	3	HLA-DQB1	2.68284e+06
FALSE	113	High	Master Protein	P81605	Dermcidin OS=Homo sapiens OX=9606 GN=DCD PE=1 SV=2	16.631	13	2	1	11.3	1	DCD	2.10572e+06
FALSE	92	High	Master Protein	Q9BTE1	Dynactin subunit 5 OS=Homo sapiens OX=9606 GN=DCTN5 PE=1 SV=1	16.57	12	3	3	20.1	3	DCTN5	884326
FALSE	158	High	Master Protein	P50238	Cysteine-rich protein 1 OS=Homo sapiens OX=9606 GN=CRIP1 PE=1 SV=3	16.485	57	13	3	8.5	3	CRIP1	8.03182e+07
FALSE	414	High	Master Protein	P00403	Cytochrome c oxidase subunit 2 OS=Homo sapiens OX=9606 GN=MT-CO2 PE=1 SV=1	16.411	15	14	3	25.5	3	MT-CO2	97838080
FALSE	103	High	Master Protein	Q9UFW8	CGG triplet repeat-binding protein 1 OS=Homo sapiens OX=9606 GN=CGGBP1 PE=1 SV=2	16.314	19	4	3	18.8	3	CGGBP1	2.87463e+06
FALSE	122	High	Master Protein	O15258	Protein RER1 OS=Homo sapiens OX=9606 GN=RER1 PE=1 SV=1	16.293	19	6	2	22.9	2	RER1	1.18803e+06
FALSE	223	High	Master Protein	P61457	Pterin-4-alpha-carbinolamine dehydratase OS=Homo sapiens OX=9606 GN=PCBD1 PE=1 SV=2	16.281	20	9	2	12	2	PCBD1	1.40703e+07
FALSE	206	High	Master Protein	Q9P003	Protein cornichon homolog 4 OS=Homo sapiens OX=9606 GN=CNIH4 PE=1 SV=1	16.247	14	4	1	16.1	1	CNIH4	4.44192e+06
FALSE	94	High	Master Protein	Q9BW61	DET1- and DDB1-associated protein 1 OS=Homo sapiens OX=9606 GN=DDA1 PE=1 SV=1	16.241	36	3	3	11.8	3	DDA1	1.81811e+06
FALSE	84	High	Master Protein	Q9H0U6	Large ribosomal subunit protein uL18m OS=Homo sapiens OX=9606 GN=MRPL18 PE=1 SV=1	16.045	27	6	5	20.6	5	MRPL18	7.0314e+06
FALSE	112	High	Master Protein	Q99807	5-demethoxyubiquinone hydroxylase, mitochondrial OS=Homo sapiens OX=9606 GN=COQ7 PE=1 SV=3	16.02	18	4	3	24.3	3	COQ7	1.03439e+06
FALSE	205	High	Master Protein	P82921	Small ribosomal subunit protein bS21m OS=Homo sapiens OX=9606 GN=MRPS21 PE=1 SV=3	15.962	39	8	3	10.7	3	MRPS21	3.19133e+06
FALSE	323	High	Master Protein	Q9UNL2	Translocon-associated protein subunit gamma OS=Homo sapiens OX=9606 GN=SSR3 PE=1 SV=1	15.917	12	10	2	21.1	2	SSR3	1.72142e+07
FALSE	72	High	Master Protein	Q99622	Protein C10 OS=Homo sapiens OX=9606 GN=C12orf57 PE=1 SV=1	15.89	39	5	3	13.2	3	C12orf57	1751870
FALSE	77	High	Master Protein	Q71U36	Tubulin alpha-1A chain OS=Homo sapiens OX=9606 GN=TUBA1A PE=1 SV=1	15.852	10	3	3	50.1	3	TUBA1A	1.37541e+06
FALSE	150	High	Master Protein	Q9NX24	H/ACA ribonucleoprotein complex subunit 2 OS=Homo sapiens OX=9606 GN=NHP2 PE=1 SV=1	15.688	19	4	2	17.2	2	NHP2	1.32999e+06
FALSE	66	High	Master Protein	P06702	Protein S100-A9 OS=Homo sapiens OX=9606 GN=S100A9 PE=1 SV=1	15.656	25	3	2	13.2	2	S100A9	1.34646e+06
FALSE	95	High	Master Protein	O95298	NADH dehydrogenase [ubiquinone] 1 subunit C2 OS=Homo sapiens OX=9606 GN=NDUFC2 PE=1 SV=1	15.644	39	8	6	14.2	6	NDUFC2	1.13372e+07
FALSE	119	High	Master Protein	Q9GZQ8	Microtubule-associated proteins 1A/1B light chain 3B OS=Homo sapiens OX=9606 GN=MAP1LC3B PE=1 SV=3	15.566	27	8	4	14.7	4	MAP1LC3B	9.09352e+06
FALSE	202	High	Master Protein	Q86SX6	Glutaredoxin-related protein 5, mitochondrial OS=Homo sapiens OX=9606 GN=GLRX5 PE=1 SV=2	15.562	21	5	3	16.6	3	GLRX5	4.90043e+06
FALSE	125	High	Master Protein	O00151	PDZ and LIM domain protein 1 OS=Homo sapiens OX=9606 GN=PDLIM1 PE=1 SV=4	15.52	19	5	3	36	3	PDLIM1	846496
FALSE	30	High	Master Protein	Q8IXM2	Chromatin complexes subunit BAP18 OS=Homo sapiens OX=9606 GN=BAP18 PE=1 SV=1	15.187	38	4	3	17.9	3	BAP18	877921
FALSE	123	High	Master Protein	P84101	Small EDRK-rich factor 2 OS=Homo sapiens OX=9606 GN=SERF2 PE=1 SV=1	15.187	31	6	3	6.9	3	SERF2	2.81626e+06
FALSE	38	High	Master Protein	Q9HD34	LYR motif-containing protein 4 OS=Homo sapiens OX=9606 GN=LYRM4 PE=1 SV=1	15.179	32	6	3	10.8	3	LYRM4	2.60974e+06
FALSE	178	High	Master Protein	Q9Y4H4	G-protein-signaling modulator 3 OS=Homo sapiens OX=9606 GN=GPSM3 PE=1 SV=1	15.177	26	5	2	17.9	2	GPSM3	2.11081e+06
FALSE	94	High	Master Protein	Q9NPA8	Transcription and mRNA export factor ENY2 OS=Homo sapiens OX=9606 GN=ENY2 PE=1 SV=1	15.166	26	3	2	11.5	2	ENY2	1.43936e+06
FALSE	75	High	Master Protein	Q96AT1	Uncharacterized protein KIAA1143 OS=Homo sapiens OX=9606 GN=KIAA1143 PE=1 SV=2	15.155	24	6	3	17.5	3	KIAA1143	1.93122e+06
FALSE	82	High	Master Protein	Q9Y5J7	Mitochondrial import inner membrane translocase subunit Tim9 OS=Homo sapiens OX=9606 GN=TIMM9 PE=1 SV=1	15.132	17	2	1	10.4	1	TIMM9	2.98156e+06
FALSE	156	High	Master Protein	P61601	Neurocalcin-delta OS=Homo sapiens OX=9606 GN=NCALD PE=1 SV=2	15.084	21	7	2	22.2	4	NCALD	2.86098e+06
FALSE	97	High	Master Protein	P33947	ER lumen protein-retaining receptor 2 OS=Homo sapiens OX=9606 GN=KDELR2 PE=1 SV=1	14.901	13	5	1	24.4	2	KDELR2	64901.9
FALSE	133	High	Master Protein	Q8WXD5	Gem-associated protein 6 OS=Homo sapiens OX=9606 GN=GEMIN6 PE=1 SV=1	14.867	14	5	2	18.8	2	GEMIN6	1.69622e+06
FALSE	80	High	Master Protein	O75575	DNA-directed RNA polymerase III subunit RPC9 OS=Homo sapiens OX=9606 GN=CRCP PE=1 SV=1	14.792	32	4	3	16.9	3	CRCP	674180
FALSE	110	High	Master Protein	Q9Y2S6	Translation machinery-associated protein 7 OS=Homo sapiens OX=9606 GN=TMA7 PE=1 SV=1	14.79	31	6	3	7.1	3	TMA7	1.506e+07
FALSE	72	High	Master Protein	Q8NFU3	Thiosulfate:glutathione sulfurtransferase OS=Homo sapiens OX=9606 GN=TSTD1 PE=1 SV=3	14.769	55	4	3	12.5	3	TSTD1	3.59596e+06
FALSE	96	High	Master Protein	O43924	Retinal rod rhodopsin-sensitive cGMP 3',5'-cyclic phosphodiesterase subunit delta OS=Homo sapiens OX=9606 GN=PDE6D PE=1 SV=1	14.739	16	4	2	17.4	2	PDE6D	2.04677e+06
FALSE	67	High	Master Protein	L0R819	ASNSD1 upstream open reading frame protein OS=Homo sapiens OX=9606 GN=ASDURF PE=1 SV=1	14.689	49	3	3	11.2	3	ASDURF	1.66418e+06
FALSE	70	High	Master Protein	Q8N8J7	Uncharacterized protein FAM241A OS=Homo sapiens OX=9606 GN=FAM241A PE=2 SV=2	14.686	30	6	2	14.6	2	FAM241A	2.18171e+06
FALSE	97	High	Master Protein	Q15125	3-beta-hydroxysteroid-Delta(8),Delta(7)-isomerase OS=Homo sapiens OX=9606 GN=EBP PE=1 SV=3	14.616	5	4	1	26.3	1	EBP	5.0668e+06
FALSE	81	High	Master Protein	P10619	Lysosomal protective protein OS=Homo sapiens OX=9606 GN=CTSA PE=1 SV=2	14.599	7	3	3	54.4	3	CTSA	1.52129e+06
FALSE	81	High	Master Protein	Q13503	Mediator of RNA polymerase II transcription subunit 21 OS=Homo sapiens OX=9606 GN=MED21 PE=1 SV=1	14.555	24	2	2	15.6	2	MED21	480567
FALSE	97	High	Master Protein	Q9BRT2	Ubiquinol-cytochrome-c reductase complex assembly factor 2 OS=Homo sapiens OX=9606 GN=UQCC2 PE=1 SV=1	14.439	18	2	2	14.9	2	UQCC2	929343
FALSE	72	High	Master Protein	P19338	Nucleolin OS=Homo sapiens OX=9606 GN=NCL PE=1 SV=3	14.433	5	2	2	76.6	2	NCL	650294
FALSE	118	High	Master Protein	O15235	Small ribosomal subunit protein uS12m OS=Homo sapiens OX=9606 GN=MRPS12 PE=1 SV=1	14.422	32	5	3	15.2	3	MRPS12	2.32603e+06
FALSE	74	High	Master Protein	O95059	Ribonuclease P protein subunit p14 OS=Homo sapiens OX=9606 GN=RPP14 PE=1 SV=3	14.38	36	4	3	13.7	3	RPP14	683128
FALSE	86	High	Master Protein	P52298	Nuclear cap-binding protein subunit 2 OS=Homo sapiens OX=9606 GN=NCBP2 PE=1 SV=1	14.351	18	5	3	18	3	NCBP2	5.82699e+06
FALSE	55	High	Master Protein	Q8IXM3	Large ribosomal subunit protein mL41 OS=Homo sapiens OX=9606 GN=MRPL41 PE=1 SV=1	14.296	40	4	3	15.4	3	MRPL41	2.69374e+06
FALSE	83	High	Master Protein	P28070	Proteasome subunit beta type-4 OS=Homo sapiens OX=9606 GN=PSMB4 PE=1 SV=4	14.224	21	3	3	29.2	3	PSMB4	547919
FALSE	126	High	Master Protein	Q9Y6A9	Signal peptidase complex subunit 1 OS=Homo sapiens OX=9606 GN=SPCS1 PE=1 SV=5	14.172	10	3	1	18.3	1	SPCS1	1.72835e+06
FALSE	67	High	Master Protein	Q96PE7	Methylmalonyl-CoA epimerase, mitochondrial OS=Homo sapiens OX=9606 GN=MCEE PE=1 SV=1	14.165	30	4	3	18.7	3	MCEE	2.07555e+06
FALSE	125	High	Master Protein	Q8N5M9	Protein jagunal homolog 1 OS=Homo sapiens OX=9606 GN=JAGN1 PE=1 SV=1	14.145	7	2	1	21.1	1	JAGN1	5.34537e+06
FALSE	174	High	Master Protein	Q7Z794	Keratin, type II cytoskeletal 1b OS=Homo sapiens OX=9606 GN=KRT77 PE=1 SV=3	14.134	13	13	1	61.9	4	KRT77
FALSE	88	High	Master Protein	P16401	Histone H1.5 OS=Homo sapiens OX=9606 GN=H1-5 PE=1 SV=3	14.098	18	4	3	22.6	3	H1-5	1.47698e+06
FALSE	59	High	Master Protein	P61978	Heterogeneous nuclear ribonucleoprotein K OS=Homo sapiens OX=9606 GN=HNRNPK PE=1 SV=1	14.066	7	3	2	50.9	2	HNRNPK	1.04804e+06
FALSE	110	High	Master Protein	O75607	Nucleoplasmin-3 OS=Homo sapiens OX=9606 GN=NPM3 PE=1 SV=3	14.064	21	3	2	19.3	2	NPM3	4.33507e+06
FALSE	69	High	Master Protein	Q13765	Nascent polypeptide-associated complex subunit alpha OS=Homo sapiens OX=9606 GN=NACA PE=1 SV=1	14.055	20	4	3	23.4	3	NACA	1.49157e+06
FALSE	121	High	Master Protein	P56134	ATP synthase subunit f, mitochondrial OS=Homo sapiens OX=9606 GN=ATP5MF PE=1 SV=3	14.028	39	4	3	10.9	3	ATP5MF	1.24134e+07
FALSE	70	High	Master Protein	P52435	DNA-directed RNA polymerase II subunit RPB11-a OS=Homo sapiens OX=9606 GN=POLR2J PE=1 SV=1	13.857	15	3	2	13.3	2	POLR2J	103433
FALSE	99	High	Master Protein	Q9NRG0	Chromatin accessibility complex protein 1 OS=Homo sapiens OX=9606 GN=CHRAC1 PE=1 SV=1	13.825	40	5	3	14.7	3	CHRAC1	1.36358e+06
FALSE	295	High	Master Protein	Q5TEC6	Histone H3-7 OS=Homo sapiens OX=9606 GN=H3-7 PE=1 SV=1	13.717	27	18	2	15.4	4	H3-7	13749891
FALSE	185	High	Master Protein	Q6DN03	Putative histone H2B type 2-C OS=Homo sapiens OX=9606 GN=H2BC20P PE=5 SV=3	13.556	17	11	3	21.5	4	H2BC20P	1.71916e+07
FALSE	119	High	Master Protein	Q56VL3	OCIA domain-containing protein 2 OS=Homo sapiens OX=9606 GN=OCIAD2 PE=1 SV=1	13.524	15	3	2	16.9	2	OCIAD2	1.20435e+06
FALSE	97	High	Master Protein	Q8WW01	tRNA-splicing endonuclease subunit Sen15 OS=Homo sapiens OX=9606 GN=TSEN15 PE=1 SV=1	13.51	20	4	2	18.6	2	TSEN15	417307
FALSE	94	High	Master Protein	Q99547	M-phase phosphoprotein 6 OS=Homo sapiens OX=9606 GN=MPHOSPH6 PE=1 SV=2	13.429	18	3	2	19	2	MPHOSPH6	1.15843e+06
FALSE	103	High	Master Protein	Q9H4G4	Golgi-associated plant pathogenesis-related protein 1 OS=Homo sapiens OX=9606 GN=GLIPR2 PE=1 SV=3	13.411	17	2	2	17.2	2	GLIPR2	1.01913e+06
FALSE	80	High	Master Protein	O15173	Membrane-associated progesterone receptor component 2 OS=Homo sapiens OX=9606 GN=PGRMC2 PE=1 SV=1	13.408	12	2	2	23.8	2	PGRMC2	2.2779e+06
FALSE	182	High	Master Protein	P61927	Large ribosomal subunit protein eL37 OS=Homo sapiens OX=9606 GN=RPL37 PE=1 SV=2	13.381	36	8	5	11.1	5	RPL37	5.0795e+07
FALSE	175	High	Master Protein	Q9Y605	MORF4 family-associated protein 1 OS=Homo sapiens OX=9606 GN=MRFAP1 PE=1 SV=1	13.349	19	3	1	14.6	1	MRFAP1	534342
FALSE	126	High	Master Protein	O60613	Selenoprotein F OS=Homo sapiens OX=9606 GN=SELENOF PE=1 SV=4	13.345	15	3	2	18.1	2	SELENOF	2.93757e+06
FALSE	115	High	Master Protein	Q9HB40	Retinoid-inducible serine carboxypeptidase OS=Homo sapiens OX=9606 GN=SCPEP1 PE=1 SV=1	13.297	7	6	3	50.8	3	SCPEP1	4.88575e+06
FALSE	162	High	Master Protein	Q9NRR3	CDC42 small effector protein 2 OS=Homo sapiens OX=9606 GN=CDC42SE2 PE=1 SV=1	13.278	67	12	2	9.2	2	CDC42SE2	7207089
FALSE	94	High	Master Protein	Q9H6K4	Optic atrophy 3 protein OS=Homo sapiens OX=9606 GN=OPA3 PE=1 SV=1	13.096	23	6	5	20	5	OPA3	3.66375e+06
FALSE	72	High	Master Protein	Q9NRX2	Large ribosomal subunit protein bL17m OS=Homo sapiens OX=9606 GN=MRPL17 PE=1 SV=1	13.074	22	4	4	20	4	MRPL17	5.37857e+06
FALSE	176	High	Master Protein	P52272	Heterogeneous nuclear ribonucleoprotein M OS=Homo sapiens OX=9606 GN=HNRNPM PE=1 SV=3	13.038	4	5	2	77.5	2	HNRNPM	1.77257e+06
FALSE	72	High	Master Protein	Q9P0R6	GSK3B-interacting protein OS=Homo sapiens OX=9606 GN=GSKIP PE=1 SV=2	12.966	22	2	2	15.6	2	GSKIP	2.43744e+06
FALSE	152	High	Master Protein	Q7Z7F7	Large ribosomal subunit protein mL55 OS=Homo sapiens OX=9606 GN=MRPL55 PE=1 SV=1	12.958	30	5	3	15.1	3	MRPL55	2.39875e+06
FALSE	130	High	Master Protein	P28074	Proteasome subunit beta type-5 OS=Homo sapiens OX=9606 GN=PSMB5 PE=1 SV=3	12.914	19	4	3	28.5	3	PSMB5	490226
FALSE	139	High	Master Protein	O14548	Cytochrome c oxidase subunit 7A-related protein, mitochondrial OS=Homo sapiens OX=9606 GN=COX7A2L PE=1 SV=2	12.905	26	5	3	12.6	3	COX7A2L	4311859
FALSE	43	High	Master Protein	Q9UBQ5	Eukaryotic translation initiation factor 3 subunit K OS=Homo sapiens OX=9606 GN=EIF3K PE=1 SV=1	12.809	18	3	3	25	3	EIF3K	1.21117e+06
FALSE	88	High	Master Protein	O75379	Vesicle-associated membrane protein 4 OS=Homo sapiens OX=9606 GN=VAMP4 PE=1 SV=2	12.807	15	2	2	16.4	2	VAMP4	297011
FALSE	89	High	Master Protein	Q9Y3D5	Small ribosomal subunit protein bS18m OS=Homo sapiens OX=9606 GN=MRPS18C PE=1 SV=1	12.765	26	3	2	15.8	2	MRPS18C	373121
FALSE	56	High	Master Protein	Q8TCC3	Large ribosomal subunit protein uL30m OS=Homo sapiens OX=9606 GN=MRPL30 PE=1 SV=1	12.638	24	6	3	18.5	3	MRPL30	2.17627e+06
FALSE	106	High	Master Protein	P62304	Small nuclear ribonucleoprotein E OS=Homo sapiens OX=9606 GN=SNRPE PE=1 SV=1	12.593	52	8	3	10.8	3	SNRPE	1.52423e+07
FALSE	76	High	Master Protein	Q9UJU6	Drebrin-like protein OS=Homo sapiens OX=9606 GN=DBNL PE=1 SV=1	12.515	8	3	2	48.2	2	DBNL	346078
FALSE	67	High	Master Protein	Q15041	ADP-ribosylation factor-like protein 6-interacting protein 1 OS=Homo sapiens OX=9606 GN=ARL6IP1 PE=1 SV=2	12.515	14	8	3	23.3	3	ARL6IP1	5.50869e+06
FALSE	63	High	Master Protein	P30047	GTP cyclohydrolase 1 feedback regulatory protein OS=Homo sapiens OX=9606 GN=GCHFR PE=1 SV=3	12.422	49	8	2	9.7	2	GCHFR	657689
FALSE	118	High	Master Protein	O00258	Guided entry of tail-anchored proteins factor 1 OS=Homo sapiens OX=9606 GN=GET1 PE=1 SV=2	12.421	16	5	3	19.8	3	GET1	1.14209e+06
FALSE	74	High	Master Protein	Q9BRT6	Protein LLP homolog OS=Homo sapiens OX=9606 GN=LLPH PE=1 SV=1	12.409	17	3	2	15.2	2	LLPH	359473
FALSE	69	High	Master Protein	Q8WUR7	UPF0235 protein C15orf40 OS=Homo sapiens OX=9606 GN=C15orf40 PE=1 SV=2	12.378	25	3	3	16.3	3	C15orf40	1.62955e+06
FALSE	135	High	Master Protein	Q13951	Core-binding factor subunit beta OS=Homo sapiens OX=9606 GN=CBFB PE=1 SV=2	12.374	13	3	2	21.5	2	CBFB	506101
FALSE	142	High	Master Protein	Q9BVK8	BOS complex subunit TMEM147 OS=Homo sapiens OX=9606 GN=TMEM147 PE=1 SV=1	12.369	8	2	1	25.2	1	TMEM147	758271
FALSE	65	High	Master Protein	O43805	Microtubule nucleation factor SSNA1 OS=Homo sapiens OX=9606 GN=SSNA1 PE=1 SV=2	12.304	24	2	2	13.6	2	SSNA1	819123
FALSE	71	High	Master Protein	Q12974	Protein tyrosine phosphatase type IVA 2 OS=Homo sapiens OX=9606 GN=PTP4A2 PE=1 SV=1	12.265	26	6	2	19.1	4	PTP4A2	4.86327e+06
FALSE	198	High	Master Protein	P0DI81	Trafficking protein particle complex subunit 2 OS=Homo sapiens OX=9606 GN=TRAPPC2 PE=1 SV=1	12.236	34	9	3	16.4	3	TRAPPC2	1.84656e+06
FALSE	103	High	Master Protein	Q15067	Peroxisomal acyl-coenzyme A oxidase 1 OS=Homo sapiens OX=9606 GN=ACOX1 PE=1 SV=3	12.231	3	1	1	74.4	1	ACOX1
FALSE	116	High	Master Protein	Q6NZ67	Mitotic-spindle organizing protein 2B OS=Homo sapiens OX=9606 GN=MZT2B PE=1 SV=1	12.22	27	4	2	16.2	2	MZT2B	550272
FALSE	70	High	Master Protein	Q9P0L0	Vesicle-associated membrane protein-associated protein A OS=Homo sapiens OX=9606 GN=VAPA PE=1 SV=3	12.183	15	3	3	27.9	3	VAPA	827032
FALSE	88	High	Master Protein	Q9H840	Gem-associated protein 7 OS=Homo sapiens OX=9606 GN=GEMIN7 PE=1 SV=1	12.168	24	3	2	14.5	2	GEMIN7	1.18381e+06
FALSE	92	High	Master Protein	Q9P0P8	Mitochondrial transcription rescue factor 1 OS=Homo sapiens OX=9606 GN=MTRES1 PE=1 SV=1	12.14	17	3	3	27.9	3	MTRES1	1.76341e+06
FALSE	85	High	Master Protein	Q6P161	Large ribosomal subunit protein mL54 OS=Homo sapiens OX=9606 GN=MRPL54 PE=1 SV=1	12.12	30	4	2	15.8	2	MRPL54	2.17064e+06
FALSE	221	High	Master Protein	Q99942	E3 ubiquitin-protein ligase RNF5 OS=Homo sapiens OX=9606 GN=RNF5 PE=1 SV=1	12.086	9	4	2	19.9	2	RNF5	911261
FALSE	52	High	Master Protein	Q9Y6M9	NADH dehydrogenase [ubiquinone] 1 beta subcomplex subunit 9 OS=Homo sapiens OX=9606 GN=NDUFB9 PE=1 SV=3	11.994	18	2	2	21.8	2	NDUFB9	622055
FALSE	101	High	Master Protein	Q9UDW1	Cytochrome b-c1 complex subunit 9 OS=Homo sapiens OX=9606 GN=UQCR10 PE=1 SV=3	11.884	51	4	3	7.3	3	UQCR10	9924998
FALSE	150	High	Master Protein	Q8N9A8	Nuclear envelope phosphatase-regulatory subunit 1 OS=Homo sapiens OX=9606 GN=CNEP1R1 PE=1 SV=1	11.845	12	2	1	14.3	1	CNEP1R1	433018
FALSE	45	High	Master Protein	P38159	RNA-binding motif protein, X chromosome OS=Homo sapiens OX=9606 GN=RBMX PE=1 SV=3	11.834	12	3	3	42.3	3	RBMX	803103
FALSE	48	High	Master Protein	P07919	Cytochrome b-c1 complex subunit 6, mitochondrial OS=Homo sapiens OX=9606 GN=UQCRH PE=1 SV=2	11.811	58	4	3	10.7	3	UQCRH	2.06585e+06
FALSE	102	High	Master Protein	Q8N5N7	Large ribosomal subunit protein mL50 OS=Homo sapiens OX=9606 GN=MRPL50 PE=1 SV=2	11.772	15	9	2	18.3	2	MRPL50	2.5205e+06
FALSE	63	High	Master Protein	Q9P086	Mediator of RNA polymerase II transcription subunit 11 OS=Homo sapiens OX=9606 GN=MED11 PE=1 SV=2	11.678	39	3	3	13.1	3	MED11	907650
FALSE	73	High	Master Protein	P26599	Polypyrimidine tract-binding protein 1 OS=Homo sapiens OX=9606 GN=PTBP1 PE=1 SV=2	11.677	8	3	2	59.6	2	PTBP1	832637
FALSE	83	High	Master Protein	Q6RW13	Type-1 angiotensin II receptor-associated protein OS=Homo sapiens OX=9606 GN=AGTRAP PE=1 SV=1	11.622	30	5	3	17.4	3	AGTRAP	693269
FALSE	131	High	Master Protein	Q9NPE3	H/ACA ribonucleoprotein complex subunit 3 OS=Homo sapiens OX=9606 GN=NOP10 PE=1 SV=1	11.556	38	6	2	7.7	2	NOP10	1.83439e+06
FALSE	63	High	Master Protein	Q96EL3	Large ribosomal subunit protein mL53 OS=Homo sapiens OX=9606 GN=MRPL53 PE=1 SV=1	11.44	38	3	3	12.1	3	MRPL53	3.16275e+06
FALSE	66	High	Master Protein	Q587I9	Vesicle transport protein SFT2C OS=Homo sapiens OX=9606 GN=SFT2D3 PE=2 SV=1	11.338	12	2	2	21.8	2	SFT2D3	1.04048e+06
FALSE	43	High	Master Protein	Q96HQ2	CDKN2AIP N-terminal-like protein OS=Homo sapiens OX=9606 GN=CDKN2AIPNL PE=1 SV=1	11.329	32	3	2	13.2	2	CDKN2AIPNL	204714
FALSE	80	High	Master Protein	Q02413	Desmoglein-1 OS=Homo sapiens OX=9606 GN=DSG1 PE=1 SV=2	11.263	3	2	2	113.7	2	DSG1	851265
FALSE	132	High	Master Protein	Q6UW68	Transmembrane protein 205 OS=Homo sapiens OX=9606 GN=TMEM205 PE=1 SV=1	11.256	11	7	2	21.2	2	TMEM205	8.22451e+06
FALSE	98	High	Master Protein	P42773	Cyclin-dependent kinase 4 inhibitor C OS=Homo sapiens OX=9606 GN=CDKN2C PE=1 SV=1	11.232	18	4	4	18.1	4	CDKN2C	4.37646e+06
FALSE	70	High	Master Protein	Q9NRP0	Oligosaccharyltransferase complex subunit OSTC OS=Homo sapiens OX=9606 GN=OSTC PE=1 SV=1	11.212	17	4	3	16.8	3	OSTC	4.0469e+06
FALSE	86	High	Master Protein	P16070	CD44 antigen OS=Homo sapiens OX=9606 GN=CD44 PE=1 SV=3	11.195	4	3	2	81.5	2	CD44	188057
FALSE	101	High	Master Protein	O15260	Surfeit locus protein 4 OS=Homo sapiens OX=9606 GN=SURF4 PE=1 SV=3	11.186	13	5	3	30.4	3	SURF4	4.41219e+06
FALSE	125	High	Master Protein	Q9NVS2	Large ribosomal subunit protein mL66 OS=Homo sapiens OX=9606 GN=MRPS18A PE=1 SV=1	11.141	19	7	5	22.2	5	MRPS18A	8.05098e+06
FALSE	77	High	Master Protein	P06748	Nucleophosmin OS=Homo sapiens OX=9606 GN=NPM1 PE=1 SV=2	11.138	17	4	3	32.6	3	NPM1	2.8379e+06
FALSE	90	High	Master Protein	Q5EBL8	PDZ domain-containing protein 11 OS=Homo sapiens OX=9606 GN=PDZD11 PE=1 SV=2	11.082	17	1	1	16.1	1	PDZD11	107777
FALSE	100	High	Master Protein	O95183	Vesicle-associated membrane protein 5 OS=Homo sapiens OX=9606 GN=VAMP5 PE=1 SV=1	11.076	22	5	2	12.8	2	VAMP5	3.04319e+06
FALSE	116	High	Master Protein	P0DPB6	DNA-directed RNA polymerases I and III subunit RPAC2 OS=Homo sapiens OX=9606 GN=POLR1D PE=1 SV=1	11.053	8	3	2	15.2	2	POLR1D	916056
FALSE	178	High	Master Protein	Q3ZAQ7	Vacuolar ATPase assembly integral membrane protein VMA21 OS=Homo sapiens OX=9606 GN=VMA21 PE=1 SV=1	11.032	25	6	2	11.3	2	VMA21	4.15975e+07
FALSE	59	High	Master Protein	Q16595	Frataxin, mitochondrial OS=Homo sapiens OX=9606 GN=FXN PE=1 SV=2	11.003	14	3	2	23.1	2	FXN	2.62034e+06
FALSE	76	High	Master Protein	P26447	Protein S100-A4 OS=Homo sapiens OX=9606 GN=S100A4 PE=1 SV=1	11.002	19	3	2	11.7	2	S100A4	5.8474e+06
FALSE	51	High	Master Protein	Q96EK6	Glucosamine 6-phosphate N-acetyltransferase OS=Homo sapiens OX=9606 GN=GNPNAT1 PE=1 SV=1	10.969	16	2	2	20.7	2	GNPNAT1	682590
FALSE	105	High	Master Protein	P35637	RNA-binding protein FUS OS=Homo sapiens OX=9606 GN=FUS PE=1 SV=1	10.942	5	4	1	53.4	1	FUS	1.06209e+06
FALSE	40	High	Master Protein	O14907	Tax1-binding protein 3 OS=Homo sapiens OX=9606 GN=TAX1BP3 PE=1 SV=2	10.895	26	3	2	13.7	2	TAX1BP3	1.16548e+06
FALSE	80	High	Master Protein	Q93096	Protein tyrosine phosphatase type IVA 1 OS=Homo sapiens OX=9606 GN=PTP4A1 PE=1 SV=2	10.861	17	4	1	19.8	3	PTP4A1	2.36443e+06
FALSE	55	High	Master Protein	Q00059	Transcription factor A, mitochondrial OS=Homo sapiens OX=9606 GN=TFAM PE=1 SV=1	10.839	14	3	3	29.1	3	TFAM	1.01947e+06
FALSE	94	High	Master Protein	Q9Y3Q3	Transmembrane emp24 domain-containing protein 3 OS=Homo sapiens OX=9606 GN=TMED3 PE=1 SV=1	10.832	9	3	2	24.8	2	TMED3	3.48969e+06
FALSE	19	High	Master Protein	P09651	Heterogeneous nuclear ribonucleoprotein A1 OS=Homo sapiens OX=9606 GN=HNRNPA1 PE=1 SV=5	10.783	11	3	3	38.7	3	HNRNPA1	616157
FALSE	108	High	Master Protein	Q8WW12	PEST proteolytic signal-containing nuclear protein OS=Homo sapiens OX=9606 GN=PCNP PE=1 SV=2	10.724	25	4	3	18.9	3	PCNP	820231
FALSE	84	High	Master Protein	P13929	Beta-enolase OS=Homo sapiens OX=9606 GN=ENO3 PE=1 SV=5	10.72	4	1	1	47	1	ENO3	99887.7
FALSE	69	High	Master Protein	Q96B45	BLOC-1-related complex subunit 7 OS=Homo sapiens OX=9606 GN=BORCS7 PE=3 SV=2	10.702	33	2	2	11.7	2	BORCS7	533812
FALSE	121	High	Master Protein	Q7Z5G4	Golgin subfamily A member 7 OS=Homo sapiens OX=9606 GN=GOLGA7 PE=1 SV=2	10.646	27	7	3	15.8	3	GOLGA7	1.32397e+06
FALSE	114	High	Master Protein	Q9H773	dCTP pyrophosphatase 1 OS=Homo sapiens OX=9606 GN=DCTPP1 PE=1 SV=1	10.635	15	5	2	18.7	2	DCTPP1	712874
FALSE	66	High	Master Protein	O60256	Phosphoribosyl pyrophosphate synthase-associated protein 2 OS=Homo sapiens OX=9606 GN=PRPSAP2 PE=1 SV=1	10.608	10	2	2	40.9	2	PRPSAP2	151549
FALSE	74	High	Master Protein	P61244	Protein max OS=Homo sapiens OX=9606 GN=MAX PE=1 SV=1	10.598	26	4	3	18.3	3	MAX	640720
FALSE	393	High	Master Protein	P60059	Protein transport protein Sec61 subunit gamma OS=Homo sapiens OX=9606 GN=SEC61G PE=1 SV=1	10.547	37	13	2	7.7	2	SEC61G	1.08659e+07
FALSE	44	High	Master Protein	P26373	Large ribosomal subunit protein eL13 OS=Homo sapiens OX=9606 GN=RPL13 PE=1 SV=4	10.505	20	5	4	24.2	4	RPL13	2.2621e+06
FALSE	36	High	Master Protein	O75947	ATP synthase subunit d, mitochondrial OS=Homo sapiens OX=9606 GN=ATP5PD PE=1 SV=3	10.436	19	2	2	18.5	2	ATP5PD	350181
FALSE	53	High	Master Protein	Q9Y3C7	Mediator of RNA polymerase II transcription subunit 31 OS=Homo sapiens OX=9606 GN=MED31 PE=1 SV=1	10.432	24	2	2	15.8	2	MED31	149228
FALSE	38	High	Master Protein	C9J7I0	UBAP1-MVB12-associated (UMA)-domain containing protein 1 OS=Homo sapiens OX=9606 GN=UMAD1 PE=1 SV=2	10.384	39	2	2	15.2	2	UMAD1	536694
FALSE	84	High	Master Protein	Q9NR77	Peroxisomal membrane protein 2 OS=Homo sapiens OX=9606 GN=PXMP2 PE=1 SV=3	10.376	15	2	2	22.2	2	PXMP2	79247.9
FALSE	162	High	Master Protein	Q9UKR5	Ergosterol biosynthetic protein 28 homolog OS=Homo sapiens OX=9606 GN=ERG28 PE=1 SV=1	10.367	21	7	3	15.9	3	ERG28	1.03424e+07
FALSE	83	High	Master Protein	O14735	CDP-diacylglycerol--inositol 3-phosphatidyltransferase OS=Homo sapiens OX=9606 GN=CDIPT PE=1 SV=1	10.342	20	4	3	23.5	3	CDIPT	3.10123e+06
FALSE	82	High	Master Protein	P61009	Signal peptidase complex subunit 3 OS=Homo sapiens OX=9606 GN=SPCS3 PE=1 SV=1	10.341	19	5	4	20.3	4	SPCS3	7.61751e+06
FALSE	44	High	Master Protein	P14317	Hematopoietic lineage cell-specific protein OS=Homo sapiens OX=9606 GN=HCLS1 PE=1 SV=3	10.337	7	4	2	54	2	HCLS1	611086
FALSE	68	High	Master Protein	P02768	Albumin OS=Homo sapiens OX=9606 GN=ALB PE=1 SV=2	10.31	4	3	2	69.3	2	ALB	1.24588e+06
FALSE	89	High	Master Protein	Q9BTL3	RNA guanine-N7 methyltransferase activating subunit OS=Homo sapiens OX=9606 GN=RAMAC PE=1 SV=1	10.251	35	3	3	14.4	3	RAMAC	8.93416e+06
FALSE	170	High	Master Protein	Q13541	Eukaryotic translation initiation factor 4E-binding protein 1 OS=Homo sapiens OX=9606 GN=EIF4EBP1 PE=1 SV=3	10.198	22	6	1	12.6	1	EIF4EBP1	431649
FALSE	74	High	Master Protein	Q9BUE6	Iron-sulfur cluster assembly 1 homolog, mitochondrial OS=Homo sapiens OX=9606 GN=ISCA1 PE=1 SV=1	10.148	12	2	1	14.2	1	ISCA1	227263
FALSE	77	High	Master Protein	Q9UI08	Ena/VASP-like protein OS=Homo sapiens OX=9606 GN=EVL PE=1 SV=2	10.123	3	3	1	44.6	1	EVL	581030
FALSE	128	High	Master Protein	O00217	NADH dehydrogenase [ubiquinone] iron-sulfur protein 8, mitochondrial OS=Homo sapiens OX=9606 GN=NDUFS8 PE=1 SV=1	10.104	15	5	3	23.7	3	NDUFS8	3.56831e+06
FALSE	57	High	Master Protein	P47224	Guanine nucleotide exchange factor MSS4 OS=Homo sapiens OX=9606 GN=RABIF PE=1 SV=2	10.091	13	1	1	13.8	1	RABIF	468329
FALSE	101	High	Master Protein	Q9UNZ5	Leydig cell tumor 10 kDa protein homolog OS=Homo sapiens OX=9606 GN=C19orf53 PE=1 SV=1	10.062	25	6	3	10.6	3	C19orf53	6.29207e+06
FALSE	69	High	Master Protein	Q96B97	SH3 domain-containing kinase-binding protein 1 OS=Homo sapiens OX=9606 GN=SH3KBP1 PE=1 SV=2	9.969	5	2	2	73.1	2	SH3KBP1	165844
FALSE	48	High	Master Protein	Q5XKP0	MICOS complex subunit MIC13 OS=Homo sapiens OX=9606 GN=MICOS13 PE=1 SV=1	9.825	46	6	2	13.1	2	MICOS13	1.35265e+06
FALSE	53	High	Master Protein	Q9Y294	Histone chaperone ASF1A OS=Homo sapiens OX=9606 GN=ASF1A PE=1 SV=1	9.816	23	5	2	23	3	ASF1A	699322
FALSE	85	High	Master Protein	Q9Y6D0	Selenoprotein K OS=Homo sapiens OX=9606 GN=SELENOK PE=1 SV=3	9.785	28	2	2	10.6	2	SELENOK	1.48128e+06
FALSE	76	High	Master Protein	Q9H7C9	Mth938 domain-containing protein OS=Homo sapiens OX=9606 GN=AAMDC PE=1 SV=1	9.769	30	3	3	13.3	3	AAMDC	2.63301e+06
FALSE	41	High	Master Protein	O75394	Large ribosomal subunit protein bL33m OS=Homo sapiens OX=9606 GN=MRPL33 PE=1 SV=1	9.739	17	2	1	7.6	1	MRPL33	1.57779e+06
FALSE	59	High	Master Protein	Q9NX14	NADH dehydrogenase [ubiquinone] 1 beta subcomplex subunit 11, mitochondrial OS=Homo sapiens OX=9606 GN=NDUFB11 PE=1 SV=1	9.723	18	5	2	17.3	2	NDUFB11	6232206
FALSE	56	High	Master Protein	Q15528	Mediator of RNA polymerase II transcription subunit 22 OS=Homo sapiens OX=9606 GN=MED22 PE=1 SV=2	9.712	12	4	2	22.2	2	MED22	1.03021e+06
FALSE	72	High	Master Protein	Q9Y3E2	BolA-like protein 1 OS=Homo sapiens OX=9606 GN=BOLA1 PE=1 SV=1	9.71	11	1	1	14.3	1	BOLA1	155106
FALSE	60	High	Master Protein	P17900	Ganglioside GM2 activator OS=Homo sapiens OX=9606 GN=GM2A PE=1 SV=4	9.706	20	3	3	20.8	3	GM2A	4.57804e+06
FALSE	81	High	Master Protein	Q9H5X1	Cytosolic iron-sulfur assembly component 2A OS=Homo sapiens OX=9606 GN=CIAO2A PE=1 SV=1	9.69	13	2	2	18.3	2	CIAO2A	2.04899e+06
FALSE	87	High	Master Protein	P42167	Lamina-associated polypeptide 2, isoforms beta/gamma OS=Homo sapiens OX=9606 GN=TMPO PE=1 SV=2	9.626	6	3	2	50.6	2	TMPO	972960
FALSE	113	High	Master Protein	P23434	Glycine cleavage system H protein, mitochondrial OS=Homo sapiens OX=9606 GN=GCSH PE=1 SV=2	9.586	12	5	1	18.9	1	GCSH	2.2428e+06
FALSE	106	High	Master Protein	Q9NSP4	Centromere protein M OS=Homo sapiens OX=9606 GN=CENPM PE=1 SV=1	9.552	13	3	2	19.7	2	CENPM	1.08132e+06
FALSE	87	High	Master Protein	P50914	Large ribosomal subunit protein eL14 OS=Homo sapiens OX=9606 GN=RPL14 PE=1 SV=4	9.525	6	1	1	23.4	1	RPL14	1.32347e+06
FALSE	60	High	Master Protein	Q9BZL1	Ubiquitin-like protein 5 OS=Homo sapiens OX=9606 GN=UBL5 PE=1 SV=1	9.431	29	2	2	8.5	2	UBL5	2.37598e+06
FALSE	43	High	Master Protein	P45973	Chromobox protein homolog 5 OS=Homo sapiens OX=9606 GN=CBX5 PE=1 SV=1	9.403	13	3	2	22.2	3	CBX5	386796
FALSE	152	High	Master Protein	P60602	Reactive oxygen species modulator 1 OS=Homo sapiens OX=9606 GN=ROMO1 PE=1 SV=1	9.355	25	2	1	8.2	1	ROMO1	612595
FALSE	65	High	Master Protein	P62256	Ubiquitin-conjugating enzyme E2 H OS=Homo sapiens OX=9606 GN=UBE2H PE=1 SV=1	9.174	14	2	2	20.6	2	UBE2H	1.07952e+06
FALSE	48	High	Master Protein	O00762	Ubiquitin-conjugating enzyme E2 C OS=Homo sapiens OX=9606 GN=UBE2C PE=1 SV=1	9.166	17	4	2	19.6	2	UBE2C	590096
FALSE	59	High	Master Protein	P02786	Transferrin receptor protein 1 OS=Homo sapiens OX=9606 GN=TFRC PE=1 SV=2	9.095	4	2	2	84.8	2	TFRC	474845
FALSE	54	High	Master Protein	P53634	Dipeptidyl peptidase 1 OS=Homo sapiens OX=9606 GN=CTSC PE=1 SV=2	9.071	4	3	2	51.8	2	CTSC	1.19895e+06
FALSE	47	High	Master Protein	Q99757	Thioredoxin, mitochondrial OS=Homo sapiens OX=9606 GN=TXN2 PE=1 SV=2	9.064	15	3	1	18.4	1	TXN2	1.94325e+06
FALSE	46	High	Master Protein	P62491	Ras-related protein Rab-11A OS=Homo sapiens OX=9606 GN=RAB11A PE=1 SV=3	9.033	12	4	3	24.4	3	RAB11A	2.17795e+06
FALSE	51	High	Master Protein	O75865	Trafficking protein particle complex subunit 6A OS=Homo sapiens OX=9606 GN=TRAPPC6A PE=1 SV=2	9.023	20	2	1	17.6	1	TRAPPC6A	99200.5
FALSE	68	High	Master Protein	Q9UBK9	Protein UXT OS=Homo sapiens OX=9606 GN=UXT PE=1 SV=1	8.991	13	3	2	18.2	2	UXT	2.14328e+06
FALSE	112	High	Master Protein	P62699	Protein yippee-like 5 OS=Homo sapiens OX=9606 GN=YPEL5 PE=1 SV=1	8.982	18	5	2	13.8	2	YPEL5	1.31752e+06
FALSE	51	High	Master Protein	Q9HCU8	DNA polymerase delta subunit 4 OS=Homo sapiens OX=9606 GN=POLD4 PE=1 SV=1	8.977	23	3	2	12.4	2	POLD4	607095
FALSE	52	High	Master Protein	Q9UBQ0	Vacuolar protein sorting-associated protein 29 OS=Homo sapiens OX=9606 GN=VPS29 PE=1 SV=1	8.939	15	5	3	20.5	3	VPS29	3.87444e+06
FALSE	55	High	Master Protein	O00488	Zinc finger protein 593 OS=Homo sapiens OX=9606 GN=ZNF593 PE=1 SV=2	8.939	12	2	2	15.2	2	ZNF593	613859
FALSE	122	High	Master Protein	O14561	Acyl carrier protein, mitochondrial OS=Homo sapiens OX=9606 GN=NDUFAB1 PE=1 SV=3	8.884	12	5	2	17.4	2	NDUFAB1	9372437
FALSE	38	High	Master Protein	Q9BQE4	Selenoprotein S OS=Homo sapiens OX=9606 GN=SELENOS PE=1 SV=3	8.812	14	3	3	21.2	3	SELENOS	239103
FALSE	53	High	Master Protein	Q96BI3	Gamma-secretase subunit APH-1A OS=Homo sapiens OX=9606 GN=APH1A PE=1 SV=1	8.778	5	2	2	29	2	APH1A	324208
FALSE	63	High	Master Protein	Q96GE9	Distal membrane-arm assembly complex protein 1 OS=Homo sapiens OX=9606 GN=DMAC1 PE=1 SV=1	8.755	33	1	1	12.2	1	DMAC1	546718
FALSE	89	High	Master Protein	O60831	PRA1 family protein 2 OS=Homo sapiens OX=9606 GN=PRAF2 PE=1 SV=1	8.7	11	2	2	19.2	2	PRAF2	4.79647e+06
FALSE	54	High	Master Protein	P60033	CD81 antigen OS=Homo sapiens OX=9606 GN=CD81 PE=1 SV=1	8.623	8	2	1	25.8	1	CD81	305309
FALSE	40	High	Master Protein	P40429	Large ribosomal subunit protein uL13 OS=Homo sapiens OX=9606 GN=RPL13A PE=1 SV=2	8.565	15	3	3	23.6	3	RPL13A	9.08339e+06
FALSE	46	High	Master Protein	Q9BQ49	Small integral membrane protein 7 OS=Homo sapiens OX=9606 GN=SMIM7 PE=1 SV=2	8.544	27	2	2	8.6	2	SMIM7	331473
FALSE	81	High	Master Protein	O15155	BET1 homolog OS=Homo sapiens OX=9606 GN=BET1 PE=1 SV=1	8.538	9	5	1	13.3	1	BET1	6.85307e+06
FALSE	49	High	Master Protein	P14678	Small nuclear ribonucleoprotein-associated proteins B and B' OS=Homo sapiens OX=9606 GN=SNRPB PE=1 SV=2	8.444	9	4	2	24.6	2	SNRPB	196146
FALSE	41	High	Master Protein	Q9NX76	CKLF-like MARVEL transmembrane domain-containing protein 6 OS=Homo sapiens OX=9606 GN=CMTM6 PE=1 SV=1	8.286	16	2	2	20.4	2	CMTM6	519400
FALSE	70	High	Master Protein	P03923	NADH-ubiquinone oxidoreductase chain 6 OS=Homo sapiens OX=9606 GN=MT-ND6 PE=1 SV=2	8.266	8	1	1	18.6	1	MT-ND6	1.30631e+06
FALSE	71	High	Master Protein	P62273	Small ribosomal subunit protein uS14 OS=Homo sapiens OX=9606 GN=RPS29 PE=1 SV=2	8.122	36	6	3	6.7	3	RPS29	1.04088e+07
FALSE	53	High	Master Protein	Q8N6L1	Keratinocyte-associated protein 2 OS=Homo sapiens OX=9606 GN=KRTCAP2 PE=1 SV=2	8.119	32	3	2	14.7	2	KRTCAP2	3.22707e+06
FALSE	46	High	Master Protein	Q7RTS7	Keratin, type II cytoskeletal 74 OS=Homo sapiens OX=9606 GN=KRT74 PE=1 SV=2	8.091	5	5	1	57.8	3	KRT74	906229
FALSE	21	High	Master Protein	Q15651	High mobility group nucleosome-binding domain-containing protein 3 OS=Homo sapiens OX=9606 GN=HMGN3 PE=1 SV=2	8.053	15	2	1	10.7	1	HMGN3	1.55895e+06
FALSE	94	High	Master Protein	Q8N511	Transmembrane protein 199 OS=Homo sapiens OX=9606 GN=TMEM199 PE=1 SV=1	8.015	9	2	2	23.1	2	TMEM199	1.57753e+06
FALSE	128	High	Master Protein	Q14061	Cytochrome c oxidase copper chaperone OS=Homo sapiens OX=9606 GN=COX17 PE=1 SV=2	8.014	25	5	1	6.9	1	COX17	7679186
FALSE	28	High	Master Protein	Q86WX3	Active regulator of SIRT1 OS=Homo sapiens OX=9606 GN=RPS19BP1 PE=1 SV=1	8.006	10	3	2	15.4	2	RPS19BP1	335815
FALSE	74	High	Master Protein	P35080	Profilin-2 OS=Homo sapiens OX=9606 GN=PFN2 PE=1 SV=3	8.002	10	3	1	15	1	PFN2	392262
FALSE	64	High	Master Protein	P06703	Protein S100-A6 OS=Homo sapiens OX=9606 GN=S100A6 PE=1 SV=1	7.967	27	3	3	10.2	3	S100A6	5.54665e+06
FALSE	29	High	Master Protein	Q8NI60	Atypical kinase COQ8A, mitochondrial OS=Homo sapiens OX=9606 GN=COQ8A PE=1 SV=1	7.958	5	3	2	71.9	2	COQ8A	414469
FALSE	44	High	Master Protein	Q8WUH1	Protein Churchill OS=Homo sapiens OX=9606 GN=CHURC1 PE=1 SV=3	7.95	28	2	2	12.9	2	CHURC1	2.41196e+06
FALSE	98	High	Master Protein	Q9H6S3	Epidermal growth factor receptor kinase substrate 8-like protein 2 OS=Homo sapiens OX=9606 GN=EPS8L2 PE=1 SV=2	7.944	3	3	1	80.6	1	EPS8L2	152009
FALSE	66	High	Master Protein	Q53S33	BolA-like protein 3 OS=Homo sapiens OX=9606 GN=BOLA3 PE=1 SV=1	7.862	15	4	3	12.1	3	BOLA3	2.66535e+06
FALSE	64	High	Master Protein	P47914	Large ribosomal subunit protein eL29 OS=Homo sapiens OX=9606 GN=RPL29 PE=1 SV=2	7.841	9	2	1	17.7	1	RPL29	4058799
FALSE	105	High	Master Protein	O00483	Cytochrome c oxidase subunit NDUFA4 OS=Homo sapiens OX=9606 GN=NDUFA4 PE=1 SV=1	7.837	22	6	2	9.4	2	NDUFA4	1.15617e+07
FALSE	33	High	Master Protein	O15514	DNA-directed RNA polymerase II subunit RPB4 OS=Homo sapiens OX=9606 GN=POLR2D PE=1 SV=1	7.807	13	3	2	16.3	2	POLR2D	221969
FALSE	85	High	Master Protein	Q9UK45	U6 snRNA-associated Sm-like protein LSm7 OS=Homo sapiens OX=9606 GN=LSM7 PE=1 SV=1	7.766	16	3	2	11.6	2	LSM7	5.76152e+06
FALSE	54	High	Master Protein	P13987	CD59 glycoprotein OS=Homo sapiens OX=9606 GN=CD59 PE=1 SV=1	7.692	16	4	2	14.2	2	CD59	3.02195e+06
FALSE	41	High	Master Protein	P0DJ93	Small integral membrane protein 13 OS=Homo sapiens OX=9606 GN=SMIM13 PE=3 SV=1	7.681	33	3	1	10.3	1	SMIM13	146694
FALSE	28	High	Master Protein	Q9NP73	Putative bifunctional UDP-N-acetylglucosamine transferase and deubiquitinase ALG13 OS=Homo sapiens OX=9606 GN=ALG13 PE=1 SV=2	7.67	1	2	1	126	1	ALG13	836104
FALSE	33	High	Master Protein	P31943	Heterogeneous nuclear ribonucleoprotein H OS=Homo sapiens OX=9606 GN=HNRNPH1 PE=1 SV=4	7.612	7	2	2	49.2	2	HNRNPH1	132226
FALSE	0	High	Master Protein	Q5D862	Filaggrin-2 OS=Homo sapiens OX=9606 GN=FLG2 PE=1 SV=1	7.602	4	3	3	247.9	3	FLG2	347890
FALSE	37	High	Master Protein	Q9Y6G3	Large ribosomal subunit protein mL42 OS=Homo sapiens OX=9606 GN=MRPL42 PE=1 SV=1	7.563	19	5	3	16.7	3	MRPL42	1.10218e+06
FALSE	134	High	Master Protein	Q99735	Microsomal glutathione S-transferase 2 OS=Homo sapiens OX=9606 GN=MGST2 PE=1 SV=1	7.56	10	3	1	16.6	1	MGST2	6504777
FALSE	97	High	Master Protein	O15182	Centrin-3 OS=Homo sapiens OX=9606 GN=CETN3 PE=1 SV=2	7.457	7	2	1	19.5	1	CETN3	590792
FALSE	69	High	Master Protein	Q9Y3C8	Ubiquitin-fold modifier-conjugating enzyme 1 OS=Homo sapiens OX=9606 GN=UFC1 PE=1 SV=3	7.444	6	2	1	19.4	1	UFC1	3.95974e+06
FALSE	114	High	Master Protein	Q9BV81	ER membrane protein complex subunit 6 OS=Homo sapiens OX=9606 GN=EMC6 PE=1 SV=1	7.3	11	3	1	12	1	EMC6	1.82692e+06
FALSE	84	High	Master Protein	Q9Y277	Voltage-dependent anion-selective channel protein 3 OS=Homo sapiens OX=9606 GN=VDAC3 PE=1 SV=1	7.234	4	1	1	30.6	1	VDAC3	266986
FALSE	45	High	Master Protein	Q8TAP9	M-phase-specific PLK1-interacting protein OS=Homo sapiens OX=9606 GN=MPLKIP PE=1 SV=1	7.222	14	1	1	19.1	1	MPLKIP	65394.1
FALSE	74	High	Master Protein	Q9NRR8	CDC42 small effector protein 1 OS=Homo sapiens OX=9606 GN=CDC42SE1 PE=1 SV=1	7.206	47	3	1	8.9	1	CDC42SE1	270320
FALSE	21	High	Master Protein	Q8IWT0	Protein archease OS=Homo sapiens OX=9606 GN=ZBTB8OS PE=1 SV=2	7.205	11	2	2	19.5	2	ZBTB8OS	234792
FALSE	57	High	Master Protein	Q9H3N1	Thioredoxin-related transmembrane protein 1 OS=Homo sapiens OX=9606 GN=TMX1 PE=1 SV=1	7.184	4	1	1	31.8	1	TMX1	543911
FALSE	37	High	Master Protein	O43920	NADH dehydrogenase [ubiquinone] iron-sulfur protein 5 OS=Homo sapiens OX=9606 GN=NDUFS5 PE=1 SV=3	7.159	25	5	3	12.5	3	NDUFS5	7.16584e+06
FALSE	48	High	Master Protein	Q13263	Transcription intermediary factor 1-beta OS=Homo sapiens OX=9606 GN=TRIM28 PE=1 SV=5	7.142	4	1	1	88.5	1	TRIM28	86074.8
FALSE	29	High	Master Protein	Q9Y587	AP-4 complex subunit sigma-1 OS=Homo sapiens OX=9606 GN=AP4S1 PE=1 SV=1	7.109	7	1	1	17	1	AP4S1	700843
FALSE	80	High	Master Protein	Q9NX00	Transmembrane protein 160 OS=Homo sapiens OX=9606 GN=TMEM160 PE=1 SV=1	7.053	16	3	2	19.6	2	TMEM160	1.17093e+06
FALSE	32	High	Master Protein	P61006	Ras-related protein Rab-8A OS=Homo sapiens OX=9606 GN=RAB8A PE=1 SV=1	7.052	7	1	1	23.7	1	RAB8A	260628
FALSE	46	High	Master Protein	Q9BRA0	N-alpha-acetyltransferase 38, NatC auxiliary subunit OS=Homo sapiens OX=9606 GN=NAA38 PE=1 SV=1	7.007	15	1	1	13.5	1	NAA38	410464
FALSE	64	High	Master Protein	Q14197	Large ribosomal subunit protein mL62 OS=Homo sapiens OX=9606 GN=MRPL58 PE=1 SV=1	6.97	6	1	1	23.6	1	MRPL58	3.01071e+06
FALSE	57	High	Master Protein	Q92841	Probable ATP-dependent RNA helicase DDX17 OS=Homo sapiens OX=9606 GN=DDX17 PE=1 SV=2	6.965	2	2	1	80.2	1	DDX17	247843
FALSE	59	High	Master Protein	P61165	Transmembrane protein 258 OS=Homo sapiens OX=9606 GN=TMEM258 PE=1 SV=1	6.861	10	3	1	9.1	1	TMEM258	1.34265e+07
FALSE	60	High	Master Protein	P26368	Splicing factor U2AF 65 kDa subunit OS=Homo sapiens OX=9606 GN=U2AF2 PE=1 SV=4	6.857	2	2	1	53.5	1	U2AF2	981128
FALSE	98	High	Master Protein	P14854	Cytochrome c oxidase subunit 6B1 OS=Homo sapiens OX=9606 GN=COX6B1 PE=1 SV=2	6.832	28	8	3	10.2	3	COX6B1	4.85513e+06
FALSE	75	High	Master Protein	Q02535	DNA-binding protein inhibitor ID-3 OS=Homo sapiens OX=9606 GN=ID3 PE=1 SV=2	6.816	10	1	1	13	1	ID3	254643
FALSE	77	High	Master Protein	O43760	Synaptogyrin-2 OS=Homo sapiens OX=9606 GN=SYNGR2 PE=1 SV=1	6.767	9	3	2	24.8	2	SYNGR2	3.80665e+06
FALSE	61	High	Master Protein	Q8N4H5	Mitochondrial import receptor subunit TOM5 homolog OS=Homo sapiens OX=9606 GN=TOMM5 PE=1 SV=1	6.753	29	3	2	6	2	TOMM5	3.22579e+06
FALSE	95	High	Master Protein	Q5SXM8	DNL-type zinc finger protein OS=Homo sapiens OX=9606 GN=DNLZ PE=1 SV=1	6.751	8	2	1	19.2	1	DNLZ	192074
FALSE	44	High	Master Protein	Q6ZUX7	LHFPL tetraspan subfamily member 2 protein OS=Homo sapiens OX=9606 GN=LHFPL2 PE=1 SV=2	6.728	11	1	1	24.5	1	LHFPL2	221644
FALSE	53	High	Master Protein	P02794	Ferritin heavy chain OS=Homo sapiens OX=9606 GN=FTH1 PE=1 SV=2	6.725	10	2	2	21.2	2	FTH1	947803
FALSE	36	High	Master Protein	P24534	Elongation factor 1-beta OS=Homo sapiens OX=9606 GN=EEF1B2 PE=1 SV=3	6.694	7	1	1	24.7	1	EEF1B2	389305
FALSE	18	High	Master Protein	P12074	Cytochrome c oxidase subunit 6A1, mitochondrial OS=Homo sapiens OX=9606 GN=COX6A1 PE=1 SV=4	6.659	17	2	1	12.1	1	COX6A1	754498
FALSE	36	High	Master Protein	Q99470	Stromal cell-derived factor 2 OS=Homo sapiens OX=9606 GN=SDF2 PE=1 SV=2	6.657	11	1	1	23	1	SDF2	120316
FALSE	46	High	Master Protein	Q8TAC2	Josephin-2 OS=Homo sapiens OX=9606 GN=JOSD2 PE=1 SV=1	6.64	9	1	1	20.7	1	JOSD2	165332
FALSE	57	High	Master Protein	P84098	Large ribosomal subunit protein eL19 OS=Homo sapiens OX=9606 GN=RPL19 PE=1 SV=1	6.638	9	2	2	23.5	2	RPL19	751974
FALSE	47	High	Master Protein	P63272	Transcription elongation factor SPT4 OS=Homo sapiens OX=9606 GN=SUPT4H1 PE=1 SV=1	6.631	14	1	1	13.2	1	SUPT4H1	952627
FALSE	52	High	Master Protein	Q9Y3B7	Large ribosomal subunit protein uL11m OS=Homo sapiens OX=9606 GN=MRPL11 PE=1 SV=1	6.63	9	1	1	20.7	1	MRPL11	108949
FALSE	34	High	Master Protein	O75506	Heat shock factor-binding protein 1 OS=Homo sapiens OX=9606 GN=HSBP1 PE=1 SV=1	6.618	33	2	2	8.5	2	HSBP1	502541
FALSE	65	High	Master Protein	P49459	Ubiquitin-conjugating enzyme E2 A OS=Homo sapiens OX=9606 GN=UBE2A PE=1 SV=2	6.615	11	2	1	17.3	1	UBE2A	60569.7
FALSE	41	High	Master Protein	Q96LW7	Caspase recruitment domain-containing protein 19 OS=Homo sapiens OX=9606 GN=CARD19 PE=1 SV=1	6.567	9	2	2	25.6	2	CARD19	1.39866e+06
FALSE	119	High	Master Protein	O95562	Vesicle transport protein SFT2B OS=Homo sapiens OX=9606 GN=SFT2D2 PE=1 SV=1	6.554	7	4	2	17.8	2	SFT2D2	2333470
FALSE	69	High	Master Protein	P00846	ATP synthase subunit a OS=Homo sapiens OX=9606 GN=MT-ATP6 PE=1 SV=1	6.55	7	4	2	24.8	2	MT-ATP6	2.66723e+07
FALSE	42	High	Master Protein	Q8N668	COMM domain-containing protein 1 OS=Homo sapiens OX=9606 GN=COMMD1 PE=1 SV=1	6.45	7	1	1	21.2	1	COMMD1	213741
FALSE	30	High	Master Protein	P52566	Rho GDP-dissociation inhibitor 2 OS=Homo sapiens OX=9606 GN=ARHGDIB PE=1 SV=3	6.424	17	2	2	23	2	ARHGDIB	1.88182e+06
FALSE	84	High	Master Protein	P62324	Protein BTG1 OS=Homo sapiens OX=9606 GN=BTG1 PE=1 SV=1	6.379	6	2	1	19.2	1	BTG1	358144
FALSE	34	High	Master Protein	P28676	Grancalcin OS=Homo sapiens OX=9606 GN=GCA PE=1 SV=2	6.293	9	1	1	24	1	GCA	171188
FALSE	95	High	Master Protein	Q5VTU8	ATP synthase subunit epsilon-like protein, mitochondrial OS=Homo sapiens OX=9606 GN=ATP5F1EP2 PE=1 SV=1	6.267	31	6	2	5.8	2	ATP5F1EP2	20586828
FALSE	63	High	Master Protein	P78537	Biogenesis of lysosome-related organelles complex 1 subunit 1 OS=Homo sapiens OX=9606 GN=BLOC1S1 PE=1 SV=2	6.257	12	3	2	17.3	2	BLOC1S1	2.0096e+06
FALSE	34	High	Master Protein	Q5RI15	Cytochrome c oxidase assembly protein COX20, mitochondrial OS=Homo sapiens OX=9606 GN=COX20 PE=1 SV=2	6.244	11	2	2	13.3	2	COX20	2.75793e+06
FALSE	44	High	Master Protein	Q16891	MICOS complex subunit MIC60 OS=Homo sapiens OX=9606 GN=IMMT PE=1 SV=1	6.233	2	1	1	83.6	1	IMMT	250956
FALSE	38	High	Master Protein	P51572	B-cell receptor-associated protein 31 OS=Homo sapiens OX=9606 GN=BCAP31 PE=1 SV=3	6.19	7	3	2	28	2	BCAP31	885766
FALSE	34	High	Master Protein	Q02878	Large ribosomal subunit protein eL6 OS=Homo sapiens OX=9606 GN=RPL6 PE=1 SV=3	6.137	5	1	1	32.7	1	RPL6	195522
FALSE	34	High	Master Protein	Q8N4Q1	Mitochondrial intermembrane space import and assembly protein 40 OS=Homo sapiens OX=9606 GN=CHCHD4 PE=1 SV=1	6.129	17	1	1	16	1	CHCHD4	375342
FALSE	33	High	Master Protein	P51809	Vesicle-associated membrane protein 7 OS=Homo sapiens OX=9606 GN=VAMP7 PE=1 SV=3	6.101	15	3	2	24.9	2	VAMP7	357650
FALSE	35	High	Master Protein	Q9NZJ9	Diphosphoinositol polyphosphate phosphohydrolase 2 OS=Homo sapiens OX=9606 GN=NUDT4 PE=1 SV=2	6.093	8	1	1	20.3	1	NUDT4	286570
FALSE	80	High	Master Protein	P03897	NADH-ubiquinone oxidoreductase chain 3 OS=Homo sapiens OX=9606 GN=MT-ND3 PE=1 SV=1	5.991	13	4	1	13.2	1	MT-ND3	657110
FALSE	88	High	Master Protein	Q9P2X0	Dolichol-phosphate mannosyltransferase subunit 3 OS=Homo sapiens OX=9606 GN=DPM3 PE=1 SV=2	5.98	11	2	1	10.1	1	DPM3	4.35517e+06
FALSE	18	High	Master Protein	Q9Y584	Mitochondrial import inner membrane translocase subunit Tim22 OS=Homo sapiens OX=9606 GN=TIMM22 PE=1 SV=2	5.967	19	2	2	20	2	TIMM22
FALSE	34	High	Master Protein	P51397	Death-associated protein 1 OS=Homo sapiens OX=9606 GN=DAP PE=1 SV=3	5.888	30	3	2	11.2	2	DAP	1.19681e+06
FALSE	23	High	Master Protein	P41223	Protein BUD31 homolog OS=Homo sapiens OX=9606 GN=BUD31 PE=1 SV=2	5.874	13	2	2	17	2	BUD31	1.37197e+07
FALSE	37	High	Master Protein	Q9UGM3	Deleted in malignant brain tumors 1 protein OS=Homo sapiens OX=9606 GN=DMBT1 PE=1 SV=2	5.847	7	1	1	260.6	1	DMBT1	596871
FALSE	46	High	Master Protein	P06734	Low affinity immunoglobulin epsilon Fc receptor OS=Homo sapiens OX=9606 GN=FCER2 PE=1 SV=1	5.843	4	1	1	36.4	1	FCER2	86133.7
FALSE	65	High	Master Protein	O75884	Serine hydrolase RBBP9 OS=Homo sapiens OX=9606 GN=RBBP9 PE=1 SV=2	5.768	15	2	2	21	2	RBBP9	287043
FALSE	37	High	Master Protein	Q9H3Y8	Pancreatic progenitor cell differentiation and proliferation factor OS=Homo sapiens OX=9606 GN=PPDPF PE=1 SV=1	5.735	15	2	1	11.8	1	PPDPF	152991
FALSE	41	High	Master Protein	O75787	Renin receptor OS=Homo sapiens OX=9606 GN=ATP6AP2 PE=1 SV=2	5.732	3	1	1	39	1	ATP6AP2	525878
FALSE	54	High	Master Protein	Q96EC8	Protein YIPF6 OS=Homo sapiens OX=9606 GN=YIPF6 PE=1 SV=2	5.722	5	1	1	26.2	1	YIPF6
FALSE	40	High	Master Protein	O43759	Synaptogyrin-1 OS=Homo sapiens OX=9606 GN=SYNGR1 PE=1 SV=2	5.685	5	1	1	25.4	1	SYNGR1	476257
FALSE	35	High	Master Protein	Q9NUG6	p53 and DNA damage-regulated protein 1 OS=Homo sapiens OX=9606 GN=PDRG1 PE=1 SV=2	5.683	18	2	2	15.5	2	PDRG1	1.60098e+06
FALSE	58	High	Master Protein	P23246	Splicing factor, proline- and glutamine-rich OS=Homo sapiens OX=9606 GN=SFPQ PE=1 SV=2	5.661	2	2	1	76.1	1	SFPQ	234350
FALSE	35	High	Master Protein	Q9BSD7	Cancer-related nucleoside-triphosphatase OS=Homo sapiens OX=9606 GN=NTPCR PE=1 SV=1	5.661	11	1	1	20.7	1	NTPCR
FALSE	16	High	Master Protein	P22626	Heterogeneous nuclear ribonucleoproteins A2/B1 OS=Homo sapiens OX=9606 GN=HNRNPA2B1 PE=1 SV=2	5.616	11	2	2	37.4	2	HNRNPA2B1	232253
FALSE	39	High	Master Protein	Q9HBH0	Rho-related GTP-binding protein RhoF OS=Homo sapiens OX=9606 GN=RHOF PE=1 SV=1	5.593	8	1	1	23.6	1	RHOF	76112.4
FALSE	49	High	Master Protein	P46821	Microtubule-associated protein 1B OS=Homo sapiens OX=9606 GN=MAP1B PE=1 SV=2	5.554	1	2	1	270.5	1	MAP1B	67786.4
FALSE	28	High	Master Protein	Q9UK08	Guanine nucleotide-binding protein G(I)/G(S)/G(O) subunit gamma-8 OS=Homo sapiens OX=9606 GN=GNG8 PE=1 SV=1	5.52	23	1	1	7.8	1	GNG8	112944
FALSE	72	High	Master Protein	Q0VGL1	Ragulator complex protein LAMTOR4 OS=Homo sapiens OX=9606 GN=LAMTOR4 PE=1 SV=1	5.462	11	2	1	10.7	1	LAMTOR4	2.32118e+06
FALSE	59	High	Master Protein	Q7Z7K0	COX assembly mitochondrial protein homolog OS=Homo sapiens OX=9606 GN=CMC1 PE=1 SV=1	5.437	9	2	1	12.5	1	CMC1	1310326
FALSE	33	High	Master Protein	Q96SL4	Glutathione peroxidase 7 OS=Homo sapiens OX=9606 GN=GPX7 PE=1 SV=1	5.423	7	1	1	21	1	GPX7	154289
FALSE	60	High	Master Protein	Q00839	Heterogeneous nuclear ribonucleoprotein U OS=Homo sapiens OX=9606 GN=HNRNPU PE=1 SV=6	5.391	4	1	1	90.5	1	HNRNPU	245784
FALSE	42	High	Master Protein	Q6UWP8	Suprabasin OS=Homo sapiens OX=9606 GN=SBSN PE=1 SV=2	5.34	3	1	1	60.5	1	SBSN	45137.3
FALSE	64	High	Master Protein	P52657	Transcription initiation factor IIA subunit 2 OS=Homo sapiens OX=9606 GN=GTF2A2 PE=1 SV=1	5.338	15	3	2	12.4	2	GTF2A2	2.64188e+06
FALSE	22	High	Master Protein	P00374	Dihydrofolate reductase OS=Homo sapiens OX=9606 GN=DHFR PE=1 SV=2	5.326	9	1	1	21.4	1	DHFR	91952.5
FALSE	51	High	Master Protein	A0PJW6	Transmembrane protein 223 OS=Homo sapiens OX=9606 GN=TMEM223 PE=1 SV=1	5.321	5	2	1	22	1	TMEM223	833787
FALSE	37	High	Master Protein	Q8N0T1	Ribosomal biogenesis factor OS=Homo sapiens OX=9606 GN=RBIS PE=1 SV=4	5.303	13	1	1	11.4	1	RBIS	225524
FALSE	47	High	Master Protein	Q9UGQ3	Solute carrier family 2, facilitated glucose transporter member 6 OS=Homo sapiens OX=9606 GN=SLC2A6 PE=1 SV=2	5.303	2	1	1	54.5	1	SLC2A6	372004
FALSE	28	High	Master Protein	Q6IBS0	Twinfilin-2 OS=Homo sapiens OX=9606 GN=TWF2 PE=1 SV=2	5.189	5	1	1	39.5	1	TWF2	83542.1
FALSE	51	High	Master Protein	P11142	Heat shock cognate 71 kDa protein OS=Homo sapiens OX=9606 GN=HSPA8 PE=1 SV=1	5.186	4	2	2	70.9	2	HSPA8	261701
FALSE	52	High	Master Protein	O95816	BAG family molecular chaperone regulator 2 OS=Homo sapiens OX=9606 GN=BAG2 PE=1 SV=1	5.135	4	1	1	23.8	1	BAG2
FALSE	29	High	Master Protein	P52565	Rho GDP-dissociation inhibitor 1 OS=Homo sapiens OX=9606 GN=ARHGDIA PE=1 SV=3	5.118	7	1	1	23.2	1	ARHGDIA	104426
FALSE	33	High	Master Protein	P25705	ATP synthase subunit alpha, mitochondrial OS=Homo sapiens OX=9606 GN=ATP5F1A PE=1 SV=1	5.058	3	1	1	59.7	1	ATP5F1A	83680.4
FALSE	35	High	Master Protein	P50991	T-complex protein 1 subunit delta OS=Homo sapiens OX=9606 GN=CCT4 PE=1 SV=4	5.013	3	1	1	57.9	1	CCT4	129631
FALSE	13	High	Master Protein	Q9UKY7	Protein CDV3 homolog OS=Homo sapiens OX=9606 GN=CDV3 PE=1 SV=1	4.994	19	1	1	27.3	1	CDV3	253124
FALSE	15	High	Master Protein	P01903	HLA class II histocompatibility antigen, DR alpha chain OS=Homo sapiens OX=9606 GN=HLA-DRA PE=1 SV=2	4.946	7	1	1	28.6	1	HLA-DRA	70602.7
FALSE	49	High	Master Protein	Q5BJF2	Sigma intracellular receptor 2 OS=Homo sapiens OX=9606 GN=TMEM97 PE=1 SV=1	4.922	10	3	2	20.8	2	TMEM97	5.4856e+06
FALSE	49	High	Master Protein	P02042	Hemoglobin subunit delta OS=Homo sapiens OX=9606 GN=HBD PE=1 SV=2	4.91	6	4	1	16	1	HBD	13921517
FALSE	52	High	Master Protein	P61026	Ras-related protein Rab-10 OS=Homo sapiens OX=9606 GN=RAB10 PE=1 SV=1	4.905	6	2	1	22.5	1	RAB10	336518
FALSE	43	High	Master Protein	Q96PC3	AP-1 complex subunit sigma-3 OS=Homo sapiens OX=9606 GN=AP1S3 PE=1 SV=1	4.897	6	1	1	18.3	1	AP1S3	936537
FALSE	36	High	Master Protein	Q9H0R3	Transmembrane protein 222 OS=Homo sapiens OX=9606 GN=TMEM222 PE=1 SV=2	4.893	10	2	1	23.2	1	TMEM222	73288.7
FALSE	18	High	Master Protein	O60220	Mitochondrial import inner membrane translocase subunit Tim8 A OS=Homo sapiens OX=9606 GN=TIMM8A PE=1 SV=1	4.875	30	1	1	11	1	TIMM8A	273155
FALSE	62	High	Master Protein	Q16630	Cleavage and polyadenylation specificity factor subunit 6 OS=Homo sapiens OX=9606 GN=CPSF6 PE=1 SV=2	4.83	3	1	1	59.2	1	CPSF6	105834
FALSE	37	High	Master Protein	P01591	Immunoglobulin J chain OS=Homo sapiens OX=9606 GN=JCHAIN PE=1 SV=4	4.772	8	2	1	18.1	1	JCHAIN	646666
FALSE	51	High	Master Protein	O14519	Cyclin-dependent kinase 2-associated protein 1 OS=Homo sapiens OX=9606 GN=CDK2AP1 PE=1 SV=1	4.766	30	2	1	12.4	1	CDK2AP1	211303
FALSE	30	High	Master Protein	Q96RQ9	L-amino-acid oxidase OS=Homo sapiens OX=9606 GN=IL4I1 PE=1 SV=1	4.759	3	1	1	62.8	1	IL4I1	370949
FALSE	45	High	Master Protein	Q15286	Ras-related protein Rab-35 OS=Homo sapiens OX=9606 GN=RAB35 PE=1 SV=1	4.7	5	1	1	23	1	RAB35	3.03874e+06
FALSE	38	High	Master Protein	Q32MZ4	Leucine-rich repeat flightless-interacting protein 1 OS=Homo sapiens OX=9606 GN=LRRFIP1 PE=1 SV=2	4.686	2	1	1	89.2	1	LRRFIP1	81735.2
FALSE	38	High	Master Protein	Q9BRL6	Serine/arginine-rich splicing factor 8 OS=Homo sapiens OX=9606 GN=SRSF8 PE=1 SV=1	4.645	3	1	1	32.3	1	SRSF8	312131
FALSE	0	High	Master Protein	O60841	Eukaryotic translation initiation factor 5B OS=Homo sapiens OX=9606 GN=EIF5B PE=1 SV=4	4.6	2	1	1	138.7	1	EIF5B	84135.1
FALSE	49	High	Master Protein	Q5T7W7	Thiosulfate sulfurtransferase/rhodanese-like domain-containing protein 2 OS=Homo sapiens OX=9606 GN=TSTD2 PE=1 SV=1	4.578	1	1	1	118.3	1		188811
FALSE	33	High	Master Protein	Q9Y5J6	Mitochondrial import inner membrane translocase subunit Tim10 B OS=Homo sapiens OX=9606 GN=TIMM10B PE=1 SV=1	4.566	47	3	3	11.6	3	TIMM10B	282381
FALSE	41	High	Master Protein	Q9HD36	Bcl-2-like protein 10 OS=Homo sapiens OX=9606 GN=BCL2L10 PE=1 SV=3	4.556	9	1	1	23.2	1	BCL2L10	111934
FALSE	36	High	Master Protein	Q9H4I9	Essential MCU regulator, mitochondrial OS=Homo sapiens OX=9606 GN=SMDT1 PE=1 SV=1	4.527	9	1	1	11.4	1	SMDT1	363913
FALSE	44	High	Master Protein	Q9BTX3	Transmembrane protein 208 OS=Homo sapiens OX=9606 GN=TMEM208 PE=1 SV=1	4.512	16	4	1	19.6	1	TMEM208	662955
FALSE	18	High	Master Protein	Q6ZSJ8	Uncharacterized protein C1orf122 OS=Homo sapiens OX=9606 GN=C1orf122 PE=4 SV=2	4.49	34	2	2	11.5	2	C1orf122	347916
FALSE	53	High	Master Protein	P42574	Caspase-3 OS=Homo sapiens OX=9606 GN=CASP3 PE=1 SV=2	4.485	4	1	1	31.6	1	CASP3	348109
FALSE	27	High	Master Protein	P07477	Serine protease 1 OS=Homo sapiens OX=9606 GN=PRSS1 PE=1 SV=1	4.474	11	3	2	26.5	2	PRSS1	3.23814e+06
FALSE	24	High	Master Protein	P63146	Ubiquitin-conjugating enzyme E2 B OS=Homo sapiens OX=9606 GN=UBE2B PE=1 SV=1	4.436	11	1	1	17.3	1	UBE2B
FALSE	21	High	Master Protein	Q99643	Succinate dehydrogenase cytochrome b560 subunit, mitochondrial OS=Homo sapiens OX=9606 GN=SDHC PE=1 SV=1	4.399	8	1	1	18.6	1	SDHC	603713
FALSE	24	High	Master Protein	Q7Z6A9	B- and T-lymphocyte attenuator OS=Homo sapiens OX=9606 GN=BTLA PE=1 SV=3	4.365	3	1	1	32.8	1	BTLA	321028
FALSE	30	High	Master Protein	P55789	FAD-linked sulfhydryl oxidase ALR OS=Homo sapiens OX=9606 GN=GFER PE=1 SV=2	4.353	12	2	1	23.4	1	GFER	65945.2
FALSE	0	High	Master Protein	P23497	Nuclear autoantigen Sp-100 OS=Homo sapiens OX=9606 GN=SP100 PE=1 SV=3	4.345	3	1	1	100.4	1	SP100
FALSE	30	High	Master Protein	Q5EG05	Caspase recruitment domain-containing protein 16 OS=Homo sapiens OX=9606 GN=CARD16 PE=1 SV=1	4.335	5	1	1	22.6	1	CARD16	498754
FALSE	27	High	Master Protein	Q9BY44	Eukaryotic translation initiation factor 2A OS=Homo sapiens OX=9606 GN=EIF2A PE=1 SV=3	4.326	3	1	1	64.9	1	EIF2A	130525
FALSE	24	High	Master Protein	Q86V81	THO complex subunit 4 OS=Homo sapiens OX=9606 GN=ALYREF PE=1 SV=3	4.317	10	1	1	26.9	1	ALYREF	170978
FALSE	32	High	Master Protein	Q96A57	Transmembrane protein 230 OS=Homo sapiens OX=9606 GN=TMEM230 PE=1 SV=1	4.309	9	2	1	13.2	1	TMEM230	1.45548e+06
FALSE	49	High	Master Protein	P53803	DNA-directed RNA polymerases I, II, and III subunit RPABC4 OS=Homo sapiens OX=9606 GN=POLR2K PE=1 SV=1	4.308	14	2	2	7	2	POLR2K	1.53464e+06
FALSE	38	High	Master Protein	Q16520	Basic leucine zipper transcriptional factor ATF-like OS=Homo sapiens OX=9606 GN=BATF PE=1 SV=1	4.304	10	1	1	14.1	1	BATF	261832
FALSE	33	High	Master Protein	P62917	Large ribosomal subunit protein uL2 OS=Homo sapiens OX=9606 GN=RPL8 PE=1 SV=2	4.259	6	1	1	28	1	RPL8	151432
FALSE	59	High	Master Protein	P05114	Non-histone chromosomal protein HMG-14 OS=Homo sapiens OX=9606 GN=HMGN1 PE=1 SV=3	4.247	13	2	1	10.7	1	HMGN1	444825
FALSE	21	High	Master Protein	Q15424	Scaffold attachment factor B1 OS=Homo sapiens OX=9606 GN=SAFB PE=1 SV=4	4.234	2	1	1	102.6	1	SAFB	211697
FALSE	32	High	Master Protein	P31146	Coronin-1A OS=Homo sapiens OX=9606 GN=CORO1A PE=1 SV=4	4.219	3	2	1	51	1	CORO1A	101030
FALSE	101	High	Master Protein	P20292	Arachidonate 5-lipoxygenase-activating protein OS=Homo sapiens OX=9606 GN=ALOX5AP PE=1 SV=2	4.201	5	3	1	18.1	1	ALOX5AP	2.35896e+06
FALSE	31	High	Master Protein	P0DUB6	Alpha-amylase 1A OS=Homo sapiens OX=9606 GN=AMY1A PE=1 SV=1	4.199	3	1	1	57.7	1	AMY1A	29209.4
FALSE	48	High	Master Protein	Q5BJH2	Transmembrane protein 128 OS=Homo sapiens OX=9606 GN=TMEM128 PE=1 SV=2	4.176	8	1	1	18.8	1	TMEM128	90759.3
FALSE	26	High	Master Protein	P51991	Heterogeneous nuclear ribonucleoprotein A3 OS=Homo sapiens OX=9606 GN=HNRNPA3 PE=1 SV=2	4.126	6	1	1	39.6	1	HNRNPA3	43871.9
FALSE	28	High	Master Protein	Q96B77	Transmembrane protein 186 OS=Homo sapiens OX=9606 GN=TMEM186 PE=1 SV=1	4.125	10	2	2	24.9	2	TMEM186	1.07417e+06
FALSE	30	High	Master Protein	Q8N684	Cleavage and polyadenylation specificity factor subunit 7 OS=Homo sapiens OX=9606 GN=CPSF7 PE=1 SV=1	4.124	3	1	1	52	1	CPSF7	66197.8
FALSE	31	High	Master Protein	P61218	DNA-directed RNA polymerases I, II, and III subunit RPABC2 OS=Homo sapiens OX=9606 GN=POLR2F PE=1 SV=1	4.095	12	3	2	14.5	2	POLR2F	3.49229e+06
FALSE	17	High	Master Protein	Q8TDM0	Breast carcinoma-amplified sequence 4 OS=Homo sapiens OX=9606 GN=BCAS4 PE=1 SV=1	4.083	7	1	1	22.7	1	BCAS4	214566
FALSE	16	High	Master Protein	Q86UE4	Protein LYRIC OS=Homo sapiens OX=9606 GN=MTDH PE=1 SV=2	4.076	5	2	2	63.8	2	MTDH	176599
FALSE	0	High	Master Protein	P24539	ATP synthase F(0) complex subunit B1, mitochondrial OS=Homo sapiens OX=9606 GN=ATP5PB PE=1 SV=2	4.057	11	2	2	28.9	2	ATP5PB	188252
FALSE	38	High	Master Protein	Q8N0U8	Vitamin K epoxide reductase complex subunit 1-like protein 1 OS=Homo sapiens OX=9606 GN=VKORC1L1 PE=1 SV=2	4.049	6	2	1	19.8	1	VKORC1L1	1.13826e+06
FALSE	16	High	Master Protein	Q9NPA0	ER membrane protein complex subunit 7 OS=Homo sapiens OX=9606 GN=EMC7 PE=1 SV=1	4.018	10	1	1	26.5	1	EMC7	98989.2
FALSE	0	High	Master Protein	Q8N0Y7	Probable phosphoglycerate mutase 4 OS=Homo sapiens OX=9606 GN=PGAM4 PE=3 SV=1	3.994	8	1	1	28.8	1	PGAM4	192585
FALSE	38	High	Master Protein	Q5JTJ3	Cytochrome c oxidase assembly factor 6 homolog OS=Homo sapiens OX=9606 GN=COA6 PE=1 SV=1	3.971	11	2	1	14.1	1	COA6	399730
FALSE	22	High	Master Protein	P49747	Cartilage oligomeric matrix protein OS=Homo sapiens OX=9606 GN=COMP PE=1 SV=2	3.891	2	1	1	82.8	1	COMP	61513.4
FALSE	18	High	Master Protein	P61289	Proteasome activator complex subunit 3 OS=Homo sapiens OX=9606 GN=PSME3 PE=1 SV=1	3.864	6	1	1	29.5	1	PSME3	115227
FALSE	39	High	Master Protein	Q8NHG7	Small VCP/p97-interacting protein OS=Homo sapiens OX=9606 GN=SVIP PE=1 SV=1	3.843	14	1	1	8.4	1	SVIP	3.49747e+06
FALSE	24	High	Master Protein	Q86WQ0	Nuclear receptor 2C2-associated protein OS=Homo sapiens OX=9606 GN=NR2C2AP PE=1 SV=1	3.814	17	1	1	15.9	1	NR2C2AP
FALSE	0	High	Master Protein	P02788	Lactotransferrin OS=Homo sapiens OX=9606 GN=LTF PE=1 SV=6	3.806	3	1	1	78.1	1	LTF
FALSE	23	High	Master Protein	Q9H1C7	Cysteine-rich and transmembrane domain-containing protein 1 OS=Homo sapiens OX=9606 GN=CYSTM1 PE=1 SV=1	3.797	11	4	1	10.6	1	CYSTM1	2.79541e+06
FALSE	14	High	Master Protein	O60830	Mitochondrial import inner membrane translocase subunit Tim17-B OS=Homo sapiens OX=9606 GN=TIMM17B PE=1 SV=1	3.78	9	2	1	18.3	1	TIMM17B	297014
FALSE	25	High	Master Protein	Q8N2H4	Protein SYS1 homolog OS=Homo sapiens OX=9606 GN=SYS1 PE=1 SV=1	3.763	6	1	1	17.6	1	SYS1	960819
FALSE	20	High	Master Protein	O14828	Secretory carrier-associated membrane protein 3 OS=Homo sapiens OX=9606 GN=SCAMP3 PE=1 SV=3	3.755	5	1	1	38.3	1	SCAMP3	67188.6
FALSE	17	High	Master Protein	Q9C075	Keratin, type I cytoskeletal 23 OS=Homo sapiens OX=9606 GN=KRT23 PE=1 SV=2	3.735	5	2	1	48.1	2	KRT23
FALSE	22	High	Master Protein	Q9Y2Y0	ADP-ribosylation factor-like protein 2-binding protein OS=Homo sapiens OX=9606 GN=ARL2BP PE=1 SV=1	3.719	7	1	1	18.8	1	ARL2BP	226110
FALSE	36	High	Master Protein	Q9Y5U8	Mitochondrial pyruvate carrier 1 OS=Homo sapiens OX=9606 GN=MPC1 PE=1 SV=1	3.707	14	2	2	12.3	2	MPC1	2.54776e+06
FALSE	34	High	Master Protein	Q9BQB6	Vitamin K epoxide reductase complex subunit 1 OS=Homo sapiens OX=9606 GN=VKORC1 PE=1 SV=1	3.701	5	1	1	18.2	1	VKORC1	1.03935e+06
FALSE	14	High	Master Protein	Q9UL33	Trafficking protein particle complex subunit 2-like protein OS=Homo sapiens OX=9606 GN=TRAPPC2L PE=1 SV=1	3.687	19	2	2	16.1	2	TRAPPC2L	922493
FALSE	18	High	Master Protein	P08621	U1 small nuclear ribonucleoprotein 70 kDa OS=Homo sapiens OX=9606 GN=SNRNP70 PE=1 SV=2	3.686	4	1	1	51.5	1	SNRNP70	62869.8
FALSE	27	High	Master Protein	P56378	ATP synthase subunit ATP5MJ, mitochondrial OS=Homo sapiens OX=9606 GN=ATP5MJ PE=1 SV=1	3.678	28	3	2	6.7	2	ATP5MJ	7.94232e+06
FALSE	38	High	Master Protein	P15311	Ezrin OS=Homo sapiens OX=9606 GN=EZR PE=1 SV=4	3.665	1	1	1	69.4	1	EZR	205151
FALSE	50	High	Master Protein	O75438	NADH dehydrogenase [ubiquinone] 1 beta subcomplex subunit 1 OS=Homo sapiens OX=9606 GN=NDUFB1 PE=1 SV=1	3.654	16	1	1	7	1	NDUFB1	851729
FALSE	32	High	Master Protein	Q96I23	Protein preY, mitochondrial OS=Homo sapiens OX=9606 GN=PYURF PE=1 SV=1	3.646	7	1	1	12.6	1	PYURF	156420
FALSE	41	High	Master Protein	P60468	Protein transport protein Sec61 subunit beta OS=Homo sapiens OX=9606 GN=SEC61B PE=1 SV=2	3.639	10	1	1	10	1	SEC61B	17364074
FALSE	19	High	Master Protein	P30536	Translocator protein OS=Homo sapiens OX=9606 GN=TSPO PE=1 SV=3	3.62	9	2	2	18.8	2	TSPO	7.57519e+06
FALSE	16	High	Master Protein	Q9UHA3	Probable ribosome biogenesis protein RLP24 OS=Homo sapiens OX=9606 GN=RSL24D1 PE=1 SV=1	3.604	7	1	1	19.6	1	RSL24D1	356265
FALSE	23	High	Master Protein	P04632	Calpain small subunit 1 OS=Homo sapiens OX=9606 GN=CAPNS1 PE=1 SV=1	3.601	6	1	1	28.3	1	CAPNS1	82701.9
FALSE	0	High	Master Protein	O60832	H/ACA ribonucleoprotein complex subunit DKC1 OS=Homo sapiens OX=9606 GN=DKC1 PE=1 SV=3	3.593	7	2	2	57.6	2	DKC1	188997
FALSE	40	High	Master Protein	P22061	Protein-L-isoaspartate(D-aspartate) O-methyltransferase OS=Homo sapiens OX=9606 GN=PCMT1 PE=1 SV=4	3.585	5	1	1	24.6	1	PCMT1	77276.4
FALSE	36	High	Master Protein	Q9UNP9	Peptidyl-prolyl cis-trans isomerase E OS=Homo sapiens OX=9606 GN=PPIE PE=1 SV=1	3.581	3	1	1	33.4	1	PPIE	492336
FALSE	26	High	Master Protein	Q8WXC6	COP9 signalosome complex subunit 9 OS=Homo sapiens OX=9606 GN=COPS9 PE=1 SV=3	3.573	35	1	1	6.2	1	COPS9
FALSE	0	High	Master Protein	Q9NV58	E3 ubiquitin-protein ligase RNF19A OS=Homo sapiens OX=9606 GN=RNF19A PE=1 SV=3	3.571	4	1	1	90.6	1	RNF19A	371913
FALSE	26	High	Master Protein	Q9BVJ7	Dual specificity protein phosphatase 23 OS=Homo sapiens OX=9606 GN=DUSP23 PE=1 SV=1	3.568	5	1	1	16.6	1	DUSP23	437471
FALSE	18	High	Master Protein	P42771	Cyclin-dependent kinase inhibitor 2A OS=Homo sapiens OX=9606 GN=CDKN2A PE=1 SV=2	3.521	11	1	1	16.5	1	CDKN2A	287979
FALSE	0	High	Master Protein	Q86YW9	Mediator of RNA polymerase II transcription subunit 12-like protein OS=Homo sapiens OX=9606 GN=MED12L PE=1 SV=2	3.502	1	1	1	240	1	MED12L	171112
FALSE	19	High	Master Protein	Q15004	PCNA-associated factor OS=Homo sapiens OX=9606 GN=PCLAF PE=1 SV=1	3.488	17	1	1	12	1	PCLAF	152911
FALSE	28	High	Master Protein	Q9NX18	Succinate dehydrogenase assembly factor 2, mitochondrial OS=Homo sapiens OX=9606 GN=SDHAF2 PE=1 SV=1	3.483	5	1	1	19.6	1	SDHAF2	158993
FALSE	34	High	Master Protein	Q96LL9	DnaJ homolog subfamily C member 30, mitochondrial OS=Homo sapiens OX=9606 GN=DNAJC30 PE=1 SV=3	3.482	4	1	1	25.9	1	DNAJC30	358476
FALSE	14	High	Master Protein	P63104	14-3-3 protein zeta/delta OS=Homo sapiens OX=9606 GN=YWHAZ PE=1 SV=1	3.47	9	2	2	27.7	2	YWHAZ	163869
FALSE	50	High	Master Protein	O95445	Apolipoprotein M OS=Homo sapiens OX=9606 GN=APOM PE=1 SV=2	3.45	7	3	2	21.2	2	APOM	7.08896e+06
FALSE	0	High	Master Protein	Q9Y244	Proteasome maturation protein OS=Homo sapiens OX=9606 GN=POMP PE=1 SV=1	3.438	11	1	1	15.8	1	POMP
FALSE	27	High	Master Protein	Q96AW1	Vesicular, overexpressed in cancer, prosurvival protein 1 OS=Homo sapiens OX=9606 GN=VOPP1 PE=2 SV=1	3.436	10	1	1	19.2	1	VOPP1	43942.5
FALSE	0	High	Master Protein	P46777	Large ribosomal subunit protein uL18 OS=Homo sapiens OX=9606 GN=RPL5 PE=1 SV=3	3.432	8	2	2	34.3	2	RPL5	154458
FALSE	22	High	Master Protein	P30041	Peroxiredoxin-6 OS=Homo sapiens OX=9606 GN=PRDX6 PE=1 SV=3	3.368	9	1	1	25	1	PRDX6	81161.8
FALSE	26	High	Master Protein	O75817	Ribonuclease P protein subunit p20 OS=Homo sapiens OX=9606 GN=POP7 PE=1 SV=2	3.31	11	1	1	15.6	1	POP7	415101
FALSE	0	High	Master Protein	P42768	Actin nucleation-promoting factor WAS OS=Homo sapiens OX=9606 GN=WAS PE=1 SV=4	3.307	4	1	1	52.9	1	WAS
FALSE	31	High	Master Protein	Q9GZY4	Cytochrome c oxidase assembly factor 1 homolog OS=Homo sapiens OX=9606 GN=COA1 PE=1 SV=1	3.259	6	1	1	16.7	1	COA1	425045
FALSE	0	High	Master Protein	Q9NX40	OCIA domain-containing protein 1 OS=Homo sapiens OX=9606 GN=OCIAD1 PE=1 SV=1	3.254	7	1	1	27.6	1	OCIAD1	85486
FALSE	35	High	Master Protein	P55061	Bax inhibitor 1 OS=Homo sapiens OX=9606 GN=TMBIM6 PE=1 SV=2	3.239	3	1	1	26.5	1	TMBIM6	572471
FALSE	15	High	Master Protein	Q6ZYL4	General transcription factor IIH subunit 5 OS=Homo sapiens OX=9606 GN=GTF2H5 PE=1 SV=1	3.237	21	2	1	8	1	GTF2H5	439029
FALSE	42	High	Master Protein	P28072	Proteasome subunit beta type-6 OS=Homo sapiens OX=9606 GN=PSMB6 PE=1 SV=4	3.206	4	1	1	25.3	1	PSMB6	282861
FALSE	35	High	Master Protein	Q9NU23	LYR motif-containing protein 2 OS=Homo sapiens OX=9606 GN=LYRM2 PE=1 SV=1	3.186	10	1	1	10.4	1	LYRM2	230540
FALSE	21	High	Master Protein	P55735	Protein SEC13 homolog OS=Homo sapiens OX=9606 GN=SEC13 PE=1 SV=3	3.184	8	1	1	35.5	1	SEC13
FALSE	0	High	Master Protein	Q96KQ7	Histone-lysine N-methyltransferase EHMT2 OS=Homo sapiens OX=9606 GN=EHMT2 PE=1 SV=3	3.144	2	1	1	132.3	1	EHMT2	1.23552e+06
FALSE	25	High	Master Protein	Q9UBP0	Spastin OS=Homo sapiens OX=9606 GN=SPAST PE=1 SV=1	3.132	4	1	1	67.2	1	SPAST
FALSE	40	High	Master Protein	Q6P4F2	Ferredoxin-2, mitochondrial OS=Homo sapiens OX=9606 GN=FDX2 PE=1 SV=2	3.112	6	1	1	19.9	1	FDX2	649554
FALSE	0	High	Master Protein	Q13885	Tubulin beta-2A chain OS=Homo sapiens OX=9606 GN=TUBB2A PE=1 SV=1	3.101	3	2	1	49.9	1	TUBB2A	157336
FALSE	50	High	Master Protein	Q9Y2R0	Cytochrome c oxidase assembly factor 3 homolog, mitochondrial OS=Homo sapiens OX=9606 GN=COA3 PE=1 SV=1	3.09	8	1	1	11.7	1	COA3	1.19473e+06
FALSE	22	High	Master Protein	O14925	Mitochondrial import inner membrane translocase subunit Tim23 OS=Homo sapiens OX=9606 GN=TIMM23 PE=1 SV=1	3.058	10	1	1	21.9	1	TIMM23	137139
FALSE	16	High	Master Protein	Q9Y3B2	Exosome complex component CSL4 OS=Homo sapiens OX=9606 GN=EXOSC1 PE=1 SV=1	3.045	8	1	1	21.4	1	EXOSC1
FALSE	17	High	Master Protein	Q10713	Mitochondrial-processing peptidase subunit alpha OS=Homo sapiens OX=9606 GN=PMPCA PE=1 SV=2	2.999	3	1	1	58.2	1	PMPCA
FALSE	14	High	Master Protein	P01893	Putative HLA class I histocompatibility antigen, alpha chain H OS=Homo sapiens OX=9606 GN=HLA-H PE=5 SV=3	2.979	7	1	1	40.9	1	HLA-H
FALSE	23	High	Master Protein	Q8TAD7	Overexpressed in colon carcinoma 1 protein OS=Homo sapiens OX=9606 GN=OCC1 PE=1 SV=2	2.945	35	1	1	6.4	1	OCC1	75602.5
FALSE	14	High	Master Protein	P18124	Large ribosomal subunit protein uL30 OS=Homo sapiens OX=9606 GN=RPL7 PE=1 SV=1	2.93	8	1	1	29.2	1	RPL7	96019
FALSE	42	High	Master Protein	Q96DE5	Anaphase-promoting complex subunit 16 OS=Homo sapiens OX=9606 GN=ANAPC16 PE=1 SV=1	2.927	11	2	1	11.7	1	ANAPC16	220019
FALSE	0	High	Master Protein	Q13015	Protein AF1q OS=Homo sapiens OX=9606 GN=MLLT11 PE=1 SV=1	2.893	26	1	1	10.1	1	MLLT11
FALSE	14	High	Master Protein	Q9NWH2	Transmembrane protein 242 OS=Homo sapiens OX=9606 GN=TMEM242 PE=1 SV=1	2.892	13	1	1	14.7	1	TMEM242	79110.5
FALSE	0	High	Master Protein	O75448	Mediator of RNA polymerase II transcription subunit 24 OS=Homo sapiens OX=9606 GN=MED24 PE=1 SV=1	2.869	3	1	1	110.2	1	MED24	313083
FALSE	0	High	Master Protein	Q9Y2Y1	DNA-directed RNA polymerase III subunit RPC10 OS=Homo sapiens OX=9606 GN=POLR3K PE=1 SV=3	2.843	10	1	1	12.3	1	POLR3K	266171
FALSE	33	High	Master Protein	Q16527	Cysteine and glycine-rich protein 2 OS=Homo sapiens OX=9606 GN=CSRP2 PE=1 SV=3	2.841	8	1	1	20.9	1	CSRP2	115722
FALSE	0	High	Master Protein	Q8NC51	SERPINE1 mRNA-binding protein 1 OS=Homo sapiens OX=9606 GN=SERBP1 PE=1 SV=2	2.823	4	2	1	44.9	1	SERBP1	325676
FALSE	25	High	Master Protein	Q14978	Nucleolar and coiled-body phosphoprotein 1 OS=Homo sapiens OX=9606 GN=NOLC1 PE=1 SV=2	2.799	2	1	1	73.6	1	NOLC1	214272
FALSE	26	High	Master Protein	O00264	Membrane-associated progesterone receptor component 1 OS=Homo sapiens OX=9606 GN=PGRMC1 PE=1 SV=3	2.781	10	1	1	21.7	1	PGRMC1	17389.8
FALSE	20	High	Master Protein	Q9H079	KATNB1-like protein 1 OS=Homo sapiens OX=9606 GN=KATNBL1 PE=1 SV=1	2.779	7	1	1	34.7	1	KATNBL1	29569.7
FALSE	35	High	Master Protein	Q14739	Delta(14)-sterol reductase LBR OS=Homo sapiens OX=9606 GN=LBR PE=1 SV=2	2.776	1	1	1	70.7	1	LBR	404136
FALSE	30	High	Master Protein	O00244	Copper transport protein ATOX1 OS=Homo sapiens OX=9606 GN=ATOX1 PE=1 SV=1	2.756	13	1	1	7.4	1	ATOX1	2.62417e+06
FALSE	34	High	Master Protein	O95197	Reticulon-3 OS=Homo sapiens OX=9606 GN=RTN3 PE=1 SV=2	2.743	1	1	1	112.5	1	RTN3	110213
FALSE	0	High	Master Protein	P29508	Serpin B3 OS=Homo sapiens OX=9606 GN=SERPINB3 PE=1 SV=2	2.731	5	1	1	44.5	1	SERPINB3
FALSE	26	High	Master Protein	Q9BUN8	Derlin-1 OS=Homo sapiens OX=9606 GN=DERL1 PE=1 SV=1	2.729	7	2	2	28.8	2	DERL1	1.05303e+06
FALSE	18	High	Master Protein	O43290	U4/U6.U5 tri-snRNP-associated protein 1 OS=Homo sapiens OX=9606 GN=SART1 PE=1 SV=1	2.729	3	1	1	90.2	1	SART1	61666.5
FALSE	52	High	Master Protein	P52655	Transcription initiation factor IIA subunit 1 OS=Homo sapiens OX=9606 GN=GTF2A1 PE=1 SV=1	2.718	2	2	1	41.5	1	GTF2A1	1.00758e+06
FALSE	0	High	Master Protein	P62070	Ras-related protein R-Ras2 OS=Homo sapiens OX=9606 GN=RRAS2 PE=1 SV=1	2.71	6	1	1	23.4	1	RRAS2	103019
FALSE	21	High	Master Protein	P62891	Large ribosomal subunit protein eL39 OS=Homo sapiens OX=9606 GN=RPL39 PE=1 SV=2	2.707	20	1	1	6.4	1	RPL39	627405
FALSE	28	High	Master Protein	Q8IYN6	UBA-like domain-containing protein 2 OS=Homo sapiens OX=9606 GN=UBALD2 PE=1 SV=1	2.698	5	1	1	17.9	1	UBALD2	85520.7
FALSE	47	High	Master Protein	P10176	Cytochrome c oxidase subunit 8A, mitochondrial OS=Homo sapiens OX=9606 GN=COX8A PE=1 SV=2	2.688	13	3	1	7.6	1	COX8A	507761
FALSE	18	High	Master Protein	Q96B02	Ubiquitin-conjugating enzyme E2 W OS=Homo sapiens OX=9606 GN=UBE2W PE=1 SV=1	2.651	12	1	1	17.3	1	UBE2W	80145.4
FALSE	0	High	Master Protein	Q00325	Solute carrier family 25 member 3 OS=Homo sapiens OX=9606 GN=SLC25A3 PE=1 SV=2	2.62	3	1	1	40.1	1	SLC25A3	183210
FALSE	31	High	Master Protein	P78536	Disintegrin and metalloproteinase domain-containing protein 17 OS=Homo sapiens OX=9606 GN=ADAM17 PE=1 SV=1	2.62	1	1	1	93	1	ADAM17	157778
FALSE	0	High	Master Protein	Q9Y421	Protein FAM32A OS=Homo sapiens OX=9606 GN=FAM32A PE=1 SV=2	2.585	8	1	1	13.2	1	FAM32A	302229
FALSE	18	High	Master Protein	P62753	Small ribosomal subunit protein eS6 OS=Homo sapiens OX=9606 GN=RPS6 PE=1 SV=1	2.564	4	1	1	28.7	1	RPS6

## Sheet: Sample_2
Supplementary Table 13: Mass spectrometry analysis of excised gel region predicted to contain a truncated GBA1 protein.
Sample 2: rs3115534-GG (replicate 2)
Checked	Score Mascot: Mascot	Protein FDR Confidence: Combined	Master	Accession	Description	Sum PEP Score	Coverage [%]	# PSMs	# Unique Peptides	MW [kDa]	# Peptides (by Search Engine): Mascot	Gene Symbol	Abundance: F2: Sample
FALSE	3679	High	Master Protein	P04264	Keratin, type II cytoskeletal 1 OS=Homo sapiens OX=9606 GN=KRT1 PE=1 SV=6	162.359	47	148	23	66	26	KRT1	153950756
FALSE	2857	High	Master Protein	P35527	Keratin, type I cytoskeletal 9 OS=Homo sapiens OX=9606 GN=KRT9 PE=1 SV=3	158.091	57	101	23	62	24	KRT9	7.14889e+07
FALSE	1825	High	Master Protein	P13645	Keratin, type I cytoskeletal 10 OS=Homo sapiens OX=9606 GN=KRT10 PE=1 SV=6	118.726	44	64	16	58.8	19	KRT10	6.95449e+07
FALSE	3201	High	Master Protein	P07737	Profilin-1 OS=Homo sapiens OX=9606 GN=PFN1 PE=1 SV=2	111.083	66	141	12	15	12	PFN1	660667120
FALSE	1141	High	Master Protein	P35908	Keratin, type II cytoskeletal 2 epidermal OS=Homo sapiens OX=9606 GN=KRT2 PE=1 SV=2	109.374	45	57	18	65.4	22	KRT2	3.29369e+07
FALSE	1771	High	Master Protein	P62937	Peptidyl-prolyl cis-trans isomerase A OS=Homo sapiens OX=9606 GN=PPIA PE=1 SV=2	102.19	67	99	11	18	11	PPIA	304685161
FALSE	1242	High	Master Protein	P0DP25	Calmodulin-3 OS=Homo sapiens OX=9606 GN=CALM3 PE=1 SV=1	98.408	85	52	11	16.8	11	CALM3	6.79974e+07
FALSE	1012	High	Master Protein	P63241	Eukaryotic translation initiation factor 5A-1 OS=Homo sapiens OX=9606 GN=EIF5A PE=1 SV=2	84.871	86	38	12	16.8	12	EIF5A	5.33721e+07
FALSE	1457	High	Master Protein	P60660	Myosin light polypeptide 6 OS=Homo sapiens OX=9606 GN=MYL6 PE=1 SV=2	82.309	72	57	12	16.9	12	MYL6	9.91866e+07
FALSE	2169	High	Master Protein	P23528	Cofilin-1 OS=Homo sapiens OX=9606 GN=CFL1 PE=1 SV=3	79.049	83	136	15	18.5	15	CFL1	707307974
FALSE	1566	High	Master Protein	P61204	ADP-ribosylation factor 3 OS=Homo sapiens OX=9606 GN=ARF3 PE=1 SV=2	76.311	52	74	5	20.6	10	ARF3	6.27879e+07
FALSE	2419	High	Master Protein	P06454	Prothymosin alpha OS=Homo sapiens OX=9606 GN=PTMA PE=1 SV=2	72.059	40	121	8	12.2	8	PTMA	533982168
FALSE	1353	High	Master Protein	P08779	Keratin, type I cytoskeletal 16 OS=Homo sapiens OX=9606 GN=KRT16 PE=1 SV=4	71.3	32	52	7	51.2	14	KRT16	1.17705e+07
FALSE	996	High	Master Protein	P05387	Large ribosomal subunit protein P2 OS=Homo sapiens OX=9606 GN=RPLP2 PE=1 SV=1	71.245	91	76	6	11.7	7	RPLP2	3.63135e+07
FALSE	1910	High	Master Protein	P62263	Small ribosomal subunit protein uS11 OS=Homo sapiens OX=9606 GN=RPS14 PE=1 SV=3	67.939	40	77	7	16.3	7	RPS14	8.49077e+07
FALSE	3593	High	Master Protein	P62269	Small ribosomal subunit protein uS13 OS=Homo sapiens OX=9606 GN=RPS18 PE=1 SV=3	62.681	53	125	11	17.7	11	RPS18	176545507
FALSE	2032	High	Master Protein	P62328	Thymosin beta-4 OS=Homo sapiens OX=9606 GN=TMSB4X PE=1 SV=2	62.521	89	81	5	5.1	6	TMSB4X	240646433
FALSE	1210	High	Master Protein	P15531	Nucleoside diphosphate kinase A OS=Homo sapiens OX=9606 GN=NME1 PE=1 SV=1	61.311	52	41	4	17.1	7	NME1	8.1726e+07
FALSE	1466	High	Master Protein	P46783	Small ribosomal subunit protein eS10 OS=Homo sapiens OX=9606 GN=RPS10 PE=1 SV=1	60.932	43	62	9	18.9	9	RPS10	4.33242e+07
FALSE	2985	High	Master Protein	P62979	Ubiquitin-ribosomal protein eS31 fusion protein OS=Homo sapiens OX=9606 GN=RPS27A PE=1 SV=2	60.864	58	165	3	18	11	RPS27A	169218271
FALSE	777	High	Master Protein	P62249	Small ribosomal subunit protein uS9 OS=Homo sapiens OX=9606 GN=RPS16 PE=1 SV=2	60.507	69	44	13	16.4	13	RPS16	93520167
FALSE	1326	High	Master Protein	P23284	Peptidyl-prolyl cis-trans isomerase B OS=Homo sapiens OX=9606 GN=PPIB PE=1 SV=2	59.905	38	70	10	23.7	10	PPIB	200935302
FALSE	950	High	Master Protein	P62277	Small ribosomal subunit protein uS15 OS=Homo sapiens OX=9606 GN=RPS13 PE=1 SV=2	57.283	45	39	10	17.2	10	RPS13	6.32877e+07
FALSE	998	High	Master Protein	P84085	ADP-ribosylation factor 5 OS=Homo sapiens OX=9606 GN=ARF5 PE=1 SV=2	55.803	58	34	4	20.5	9	ARF5	6.76842e+06
FALSE	1008	High	Master Protein	O14950	Myosin regulatory light chain 12B OS=Homo sapiens OX=9606 GN=MYL12B PE=1 SV=2	55.002	80	35	1	19.8	11	MYL12B	3.19498e+07
FALSE	522	High	Master Protein	P09382	Galectin-1 OS=Homo sapiens OX=9606 GN=LGALS1 PE=1 SV=2	54.938	65	30	8	14.7	8	LGALS1	40288101
FALSE	884	High	Master Protein	P62841	Small ribosomal subunit protein uS19 OS=Homo sapiens OX=9606 GN=RPS15 PE=1 SV=2	53.894	61	58	6	17	6	RPS15	5.09977e+07
FALSE	1392	High	Master Protein	P62750	Large ribosomal subunit protein uL23 OS=Homo sapiens OX=9606 GN=RPL23A PE=1 SV=1	53.732	51	58	10	17.7	10	RPL23A	7.92661e+07
FALSE	525	High	Master Protein	P08708	Small ribosomal subunit protein eS17 OS=Homo sapiens OX=9606 GN=RPS17 PE=1 SV=2	53.081	59	23	6	15.5	6	RPS17	2.95824e+07
FALSE	979	High	Master Protein	P19105	Myosin regulatory light chain 12A OS=Homo sapiens OX=9606 GN=MYL12A PE=1 SV=2	52.97	80	36	1	19.8	11	MYL12A	236983
FALSE	1159	High	Master Protein	P30050	Large ribosomal subunit protein uL11 OS=Homo sapiens OX=9606 GN=RPL12 PE=1 SV=1	52.661	59	63	7	17.8	7	RPL12	6.80887e+07
FALSE	1751	High	Master Protein	Q07812	Apoptosis regulator BAX OS=Homo sapiens OX=9606 GN=BAX PE=1 SV=1	51.741	41	66	7	21.2	7	BAX	4.14424e+07
FALSE	2865	High	Master Protein	P62987	Ubiquitin-ribosomal protein eL40 fusion protein OS=Homo sapiens OX=9606 GN=UBA52 PE=1 SV=2	50.898	51	161	1	14.7	9	UBA52	199650
FALSE	680	High	Master Protein	P62244	Small ribosomal subunit protein uS8 OS=Homo sapiens OX=9606 GN=RPS15A PE=1 SV=2	49.965	58	37	9	14.8	9	RPS15A	8.26531e+07
FALSE	1097	High	Master Protein	P02533	Keratin, type I cytoskeletal 14 OS=Homo sapiens OX=9606 GN=KRT14 PE=1 SV=4	48.78	26	41	3	51.5	11	KRT14	4.01896e+06
FALSE	531	High	Master Protein	P25398	Small ribosomal subunit protein eS12 OS=Homo sapiens OX=9606 GN=RPS12 PE=1 SV=3	47.595	49	18	7	14.5	7	RPS12	2.66772e+07
FALSE	844	High	Master Protein	P18085	ADP-ribosylation factor 4 OS=Homo sapiens OX=9606 GN=ARF4 PE=1 SV=3	46.669	44	33	2	20.5	7	ARF4	1.38483e+07
FALSE	1765	High	Master Protein	P61604	10 kDa heat shock protein, mitochondrial OS=Homo sapiens OX=9606 GN=HSPE1 PE=1 SV=2	46.186	77	68	9	10.9	9	HSPE1	118974503
FALSE	791	High	Master Protein	P62280	Small ribosomal subunit protein uS17 OS=Homo sapiens OX=9606 GN=RPS11 PE=1 SV=3	45.158	51	43	11	18.4	11	RPS11	119925726
FALSE	719	High	Master Protein	P62910	Large ribosomal subunit protein eL32 OS=Homo sapiens OX=9606 GN=RPL32 PE=1 SV=2	44.898	46	25	8	15.9	8	RPL32	3.24761e+07
FALSE	705	High	Master Protein	P37108	Signal recognition particle 14 kDa protein OS=Homo sapiens OX=9606 GN=SRP14 PE=1 SV=2	44.327	50	26	7	14.6	7	SRP14	1.69664e+07
FALSE	361	High	Master Protein	P02538	Keratin, type II cytoskeletal 6A OS=Homo sapiens OX=9606 GN=KRT6A PE=1 SV=3	43.416	20	17	3	60	11	KRT6A	6.68324e+06
FALSE	781	High	Master Protein	P63220	Small ribosomal subunit protein eS21 OS=Homo sapiens OX=9606 GN=RPS21 PE=1 SV=1	43.087	54	24	6	9.1	6	RPS21	2.37031e+07
FALSE	652	High	Master Protein	P16949	Stathmin OS=Homo sapiens OX=9606 GN=STMN1 PE=1 SV=3	42.681	61	35	10	17.3	10	STMN1	6.64125e+07
FALSE	1270	High	Master Protein	P39019	Small ribosomal subunit protein eS19 OS=Homo sapiens OX=9606 GN=RPS19 PE=1 SV=2	42.673	47	59	9	16.1	9	RPS19	114728933
FALSE	666	High	Master Protein	P59998	Actin-related protein 2/3 complex subunit 4 OS=Homo sapiens OX=9606 GN=ARPC4 PE=1 SV=3	42.176	71	28	9	19.7	9	ARPC4	6.06604e+07
FALSE	851	High	Master Protein	P61254	Large ribosomal subunit protein uL24 OS=Homo sapiens OX=9606 GN=RPL26 PE=1 SV=1	42.061	47	46	11	17.2	11	RPL26	9.3264e+07
FALSE	796	High	Master Protein	O15145	Actin-related protein 2/3 complex subunit 3 OS=Homo sapiens OX=9606 GN=ARPC3 PE=1 SV=3	41.699	37	38	7	20.5	7	ARPC3	2.6622e+07
FALSE	1076	High	Master Protein	P30044	Peroxiredoxin-5, mitochondrial OS=Homo sapiens OX=9606 GN=PRDX5 PE=1 SV=4	41.525	38	36	7	22.1	7	PRDX5	1.98639e+07
FALSE	829	High	Master Protein	P62899	Large ribosomal subunit protein eL31 OS=Homo sapiens OX=9606 GN=RPL31 PE=1 SV=1	41.33	48	39	9	14.5	9	RPL31	107717818
FALSE	320	High	Master Protein	P49755	Transmembrane emp24 domain-containing protein 10 OS=Homo sapiens OX=9606 GN=TMED10 PE=1 SV=2	41.209	38	17	9	25	9	TMED10	1.38088e+07
FALSE	1255	High	Master Protein	P62913	Large ribosomal subunit protein uL5 OS=Homo sapiens OX=9606 GN=RPL11 PE=1 SV=2	40.474	46	54	10	20.2	10	RPL11	111041067
FALSE	605	High	Master Protein	P84095	Rho-related GTP-binding protein RhoG OS=Homo sapiens OX=9606 GN=RHOG PE=1 SV=1	39.662	37	27	5	21.3	6	RHOG	1.37005e+07
FALSE	588	High	Master Protein	P46779	Large ribosomal subunit protein eL28 OS=Homo sapiens OX=9606 GN=RPL28 PE=1 SV=3	38.743	30	34	6	15.7	6	RPL28	8.78301e+07
FALSE	549	High	Master Protein	P33316	Deoxyuridine 5'-triphosphate nucleotidohydrolase, mitochondrial OS=Homo sapiens OX=9606 GN=DUT PE=1 SV=4	38.208	33	25	7	26.5	7	DUT	1.10372e+07
FALSE	790	High	Master Protein	P22392	Nucleoside diphosphate kinase B OS=Homo sapiens OX=9606 GN=NME2 PE=1 SV=1	37.834	43	32	3	17.3	6	NME2	2.09019e+07
FALSE	892	High	Master Protein	Q5QNW6	Histone H2B type 2-F OS=Homo sapiens OX=9606 GN=H2BC18 PE=1 SV=3	37.777	48	37	7	13.9	7	H2BC18	104872186
FALSE	257	High	Master Protein	O43324	Eukaryotic translation elongation factor 1 epsilon-1 OS=Homo sapiens OX=9606 GN=EEF1E1 PE=1 SV=1	37.648	40	13	7	19.8	7	EEF1E1	1.28127e+07
FALSE	415	High	Master Protein	P60866	Small ribosomal subunit protein uS10 OS=Homo sapiens OX=9606 GN=RPS20 PE=1 SV=1	36.214	32	16	5	13.4	5	RPS20	2.75688e+07
FALSE	417	High	Master Protein	P69905	Hemoglobin subunit alpha OS=Homo sapiens OX=9606 GN=HBA1 PE=1 SV=2	35.917	35	24	5	15.2	5	HBA1; HBA2	8.18186e+07
FALSE	555	High	Master Protein	P04259	Keratin, type II cytoskeletal 6B OS=Homo sapiens OX=9606 GN=KRT6B PE=1 SV=5	35.893	17	27	1	60	9	KRT6B	774000
FALSE	161	High	Master Protein	P20290	Transcription factor BTF3 OS=Homo sapiens OX=9606 GN=BTF3 PE=1 SV=1	35.47	48	8	5	22.2	5	BTF3	1.2929e+06
FALSE	464	High	Master Protein	P61353	Large ribosomal subunit protein eL27 OS=Homo sapiens OX=9606 GN=RPL27 PE=1 SV=2	35.411	51	28	7	15.8	7	RPL27	4.46117e+07
FALSE	434	High	Master Protein	P62266	Small ribosomal subunit protein uS12 OS=Homo sapiens OX=9606 GN=RPS23 PE=1 SV=3	35.343	49	22	7	15.8	7	RPS23	4.42133e+07
FALSE	1022	High	Master Protein	P62829	Large ribosomal subunit protein uL14 OS=Homo sapiens OX=9606 GN=RPL23 PE=1 SV=1	34.997	40	41	5	14.9	5	RPL23	7.1699e+07
FALSE	457	High	Master Protein	P62847	Small ribosomal subunit protein eS24 OS=Homo sapiens OX=9606 GN=RPS24 PE=1 SV=1	34.489	36	21	6	15.4	6	RPS24	5.27335e+07
FALSE	395	High	Master Protein	P37802	Transgelin-2 OS=Homo sapiens OX=9606 GN=TAGLN2 PE=1 SV=3	34.009	40	19	7	22.4	7	TAGLN2	1.10631e+07
FALSE	444	High	Master Protein	Q16777	Histone H2A type 2-C OS=Homo sapiens OX=9606 GN=H2AC20 PE=1 SV=4	33.706	64	23	7	14	7	H2AC20	4.04629e+07
FALSE	267	High	Master Protein	O75368	Adapter SH3BGRL OS=Homo sapiens OX=9606 GN=SH3BGRL PE=1 SV=1	33.567	60	9	6	12.8	6	SH3BGRL	7.22485e+06
FALSE	187	High	Master Protein	P51571	Translocon-associated protein subunit delta OS=Homo sapiens OX=9606 GN=SSR4 PE=1 SV=1	33.553	31	9	4	19	4	SSR4	1.60981e+07
FALSE	420	High	Master Protein	P60709	Actin, cytoplasmic 1 OS=Homo sapiens OX=9606 GN=ACTB PE=1 SV=1	33.011	25	17	7	41.7	7	ACTB	5.55298e+06
FALSE	334	High	Master Protein	P61923	Coatomer subunit zeta-1 OS=Homo sapiens OX=9606 GN=COPZ1 PE=1 SV=1	32.084	42	11	5	20.2	5	COPZ1	1.12737e+07
FALSE	220	High	Master Protein	P55145	Mesencephalic astrocyte-derived neurotrophic factor OS=Homo sapiens OX=9606 GN=MANF PE=1 SV=3	32.061	34	16	7	20.7	7	MANF	1.02922e+07
FALSE	333	High	Master Protein	O75964	ATP synthase subunit g, mitochondrial OS=Homo sapiens OX=9606 GN=ATP5MG PE=1 SV=3	31.867	39	11	4	11.4	4	ATP5MG	1.62062e+07
FALSE	637	High	Master Protein	P42766	Large ribosomal subunit protein uL29 OS=Homo sapiens OX=9606 GN=RPL35 PE=1 SV=2	31.7	34	29	5	14.5	5	RPL35	7.10477e+07
FALSE	692	High	Master Protein	P62857	Small ribosomal subunit protein eS28 OS=Homo sapiens OX=9606 GN=RPS28 PE=1 SV=1	31.018	57	29	5	7.8	5	RPS28	3.53484e+07
FALSE	355	High	Master Protein	P10606	Cytochrome c oxidase subunit 5B, mitochondrial OS=Homo sapiens OX=9606 GN=COX5B PE=1 SV=2	30.642	41	16	6	13.7	6	COX5B	1.35227e+07
FALSE	310	High	Master Protein	P10599	Thioredoxin OS=Homo sapiens OX=9606 GN=TXN PE=1 SV=3	30.629	59	15	6	11.7	6	TXN	5.23603e+07
FALSE	947	High	Master Protein	P62805	Histone H4 OS=Homo sapiens OX=9606 GN=H4C1 PE=1 SV=2	30.395	51	36	6	11.4	6	H4C1; H4C11; H4C12; H4C13; H4C14; H4C15; H4C16; H4C2; H4C3; H4C4; H4C5; H4C6; H4C8; H4C9	5.24913e+07
FALSE	481	High	Master Protein	Q14019	Coactosin-like protein OS=Homo sapiens OX=9606 GN=COTL1 PE=1 SV=3	29.859	56	25	9	15.9	9	COTL1	5.29647e+07
FALSE	215	High	Master Protein	P68036	Ubiquitin-conjugating enzyme E2 L3 OS=Homo sapiens OX=9606 GN=UBE2L3 PE=1 SV=1	29.218	42	12	7	17.9	7	UBE2L3	1.03432e+07
FALSE	621	High	Master Protein	O15511	Actin-related protein 2/3 complex subunit 5 OS=Homo sapiens OX=9606 GN=ARPC5 PE=1 SV=3	29.042	38	29	6	16.3	7	ARPC5	3.8291e+07
FALSE	1102	High	Master Protein	P35268	Large ribosomal subunit protein eL22 OS=Homo sapiens OX=9606 GN=RPL22 PE=1 SV=2	28.917	46	35	6	14.8	6	RPL22	6.64975e+07
FALSE	362	High	Master Protein	O75915	PRA1 family protein 3 OS=Homo sapiens OX=9606 GN=ARL6IP5 PE=1 SV=1	28.85	23	12	5	21.6	5	ARL6IP5	2.6042e+07
FALSE	437	High	Master Protein	P13646	Keratin, type I cytoskeletal 13 OS=Homo sapiens OX=9606 GN=KRT13 PE=1 SV=4	28.78	17	24	5	49.6	7	KRT13	2.51057e+06
FALSE	386	High	Master Protein	Q04695	Keratin, type I cytoskeletal 17 OS=Homo sapiens OX=9606 GN=KRT17 PE=1 SV=2	27.661	18	18	4	48.1	7	KRT17	986693
FALSE	289	High	Master Protein	P47813	Eukaryotic translation initiation factor 1A, X-chromosomal OS=Homo sapiens OX=9606 GN=EIF1AX PE=1 SV=2	27.479	31	16	5	16.5	5	EIF1AX	1.81146e+07
FALSE	606	High	Master Protein	Q9NS69	Mitochondrial import receptor subunit TOM22 homolog OS=Homo sapiens OX=9606 GN=TOMM22 PE=1 SV=3	27.287	42	27	4	15.5	4	TOMM22	8.23223e+06
FALSE	234	High	Master Protein	P13647	Keratin, type II cytoskeletal 5 OS=Homo sapiens OX=9606 GN=KRT5 PE=1 SV=3	27.162	12	13	4	62.3	7	KRT5	3.31157e+06
FALSE	249	High	Master Protein	O75348	V-type proton ATPase subunit G 1 OS=Homo sapiens OX=9606 GN=ATP6V1G1 PE=1 SV=3	27.153	31	11	5	13.7	5	ATP6V1G1	2.73983e+06
FALSE	547	High	Master Protein	P46776	Large ribosomal subunit protein uL15 OS=Homo sapiens OX=9606 GN=RPL27A PE=1 SV=2	27.095	26	16	5	16.6	5	RPL27A	5.25646e+07
FALSE	229	High	Master Protein	P62834	Ras-related protein Rap-1A OS=Homo sapiens OX=9606 GN=RAP1A PE=1 SV=1	27.005	30	10	6	21	6	RAP1A	8.63991e+06
FALSE	427	High	Master Protein	Q13404	Ubiquitin-conjugating enzyme E2 variant 1 OS=Homo sapiens OX=9606 GN=UBE2V1 PE=1 SV=2	26.4	41	20	5	16.5	7	UBE2V1	1.61137e+07
FALSE	276	High	Master Protein	P62633	CCHC-type zinc finger nucleic acid binding protein OS=Homo sapiens OX=9606 GN=CNBP PE=1 SV=1	25.782	31	20	5	19.5	5	CNBP	1.35005e+07
FALSE	355	High	Master Protein	P63208	S-phase kinase-associated protein 1 OS=Homo sapiens OX=9606 GN=SKP1 PE=1 SV=2	25.64	40	14	5	18.6	5	SKP1	9.40749e+06
FALSE	586	High	Master Protein	P24844	Myosin regulatory light polypeptide 9 OS=Homo sapiens OX=9606 GN=MYL9 PE=1 SV=4	25.413	45	25	1	19.8	7	MYL9	94609.9
FALSE	182	High	Master Protein	P19013	Keratin, type II cytoskeletal 4 OS=Homo sapiens OX=9606 GN=KRT4 PE=1 SV=5	25.264	15	12	5	56.1	8	KRT4	2.0075e+06
FALSE	401	High	Master Protein	P62877	E3 ubiquitin-protein ligase RBX1 OS=Homo sapiens OX=9606 GN=RBX1 PE=1 SV=1	25.091	19	16	3	12.3	3	RBX1	8.05781e+06
FALSE	460	High	Master Protein	P83731	Large ribosomal subunit protein eL24 OS=Homo sapiens OX=9606 GN=RPL24 PE=1 SV=1	24.923	29	23	7	17.8	7	RPL24	2.57243e+07
FALSE	165	High	Master Protein	Q9Y3E5	Peptidyl-tRNA hydrolase 2, mitochondrial OS=Homo sapiens OX=9606 GN=PTRH2 PE=1 SV=1	24.903	31	3	3	19.2	3	PTRH2	866354
FALSE	511	High	Master Protein	P61088	Ubiquitin-conjugating enzyme E2 N OS=Homo sapiens OX=9606 GN=UBE2N PE=1 SV=1	24.889	14	24	6	41	6		3.89847e+07
FALSE	185	High	Master Protein	O43169	Cytochrome b5 type B OS=Homo sapiens OX=9606 GN=CYB5B PE=1 SV=3	24.482	27	9	6	16.7	6	CYB5B	3.19334e+06
FALSE	241	High	Master Protein	P62888	Large ribosomal subunit protein eL30 OS=Homo sapiens OX=9606 GN=RPL30 PE=1 SV=2	24.265	40	10	5	12.8	5	RPL30	2.87371e+07
FALSE	228	High	Master Protein	Q9UHV9	Prefoldin subunit 2 OS=Homo sapiens OX=9606 GN=PFDN2 PE=1 SV=1	23.909	30	8	4	16.6	4	PFDN2	5.94862e+06
FALSE	208	High	Master Protein	P52758	2-iminobutanoate/2-iminopropanoate deaminase OS=Homo sapiens OX=9606 GN=RIDA PE=1 SV=1	23.492	44	8	4	14.5	4	RIDA	4.8516e+06
FALSE	134	High	Master Protein	P04080	Cystatin-B OS=Homo sapiens OX=9606 GN=CSTB PE=1 SV=2	23.444	58	8	3	11.1	3	CSTB	3.10955e+06
FALSE	209	High	Master Protein	P61769	Beta-2-microglobulin OS=Homo sapiens OX=9606 GN=B2M PE=1 SV=1	23.411	43	13	5	13.7	5	B2M	1.94566e+07
FALSE	399	High	Master Protein	P18077	Large ribosomal subunit protein eL33 OS=Homo sapiens OX=9606 GN=RPL35A PE=1 SV=2	23.26	48	36	8	12.5	8	RPL35A	5.00702e+07
FALSE	266	High	Master Protein	Q9Y2V2	Calcium-regulated heat-stable protein 1 OS=Homo sapiens OX=9606 GN=CARHSP1 PE=1 SV=2	23.146	22	10	3	15.9	3	CARHSP1	3.48252e+06
FALSE	124	High	Master Protein	P09132	Signal recognition particle 19 kDa protein OS=Homo sapiens OX=9606 GN=SRP19 PE=1 SV=3	23.037	38	15	5	16.1	5	SRP19	3.71498e+06
FALSE	702	High	Master Protein	Q9BT23	LIM domain-containing protein 2 OS=Homo sapiens OX=9606 GN=LIMD2 PE=1 SV=1	22.377	39	35	5	14.1	5	LIMD2	1.2982e+07
FALSE	293	High	Master Protein	P99999	Cytochrome c OS=Homo sapiens OX=9606 GN=CYCS PE=1 SV=2	22.367	25	14	3	11.7	3	CYCS	9.24498e+06
FALSE	163	High	Master Protein	P05386	Large ribosomal subunit protein P1 OS=Homo sapiens OX=9606 GN=RPLP1 PE=1 SV=1	22.25	81	6	2	11.5	3	RPLP1	1.62904e+06
FALSE	156	High	Master Protein	O60234	Glia maturation factor gamma OS=Homo sapiens OX=9606 GN=GMFG PE=1 SV=1	22.127	38	10	3	16.8	4	GMFG	1.1728e+07
FALSE	581	High	Master Protein	Q15369	Elongin-C OS=Homo sapiens OX=9606 GN=ELOC PE=1 SV=1	22.106	47	12	4	12.5	4	ELOC	2.91628e+06
FALSE	362	High	Master Protein	Q969H8	Myeloid-derived growth factor OS=Homo sapiens OX=9606 GN=MYDGF PE=1 SV=1	22.087	21	13	3	18.8	3	MYDGF	7.8462e+06
FALSE	282	High	Master Protein	P30626	Sorcin OS=Homo sapiens OX=9606 GN=SRI PE=1 SV=1	22.029	29	22	6	21.7	6	SRI	2.67816e+07
FALSE	145	High	Master Protein	P07108	Acyl-CoA-binding protein OS=Homo sapiens OX=9606 GN=DBI PE=1 SV=2	21.991	69	6	4	10	4	DBI	3.93513e+06
FALSE	154	High	Master Protein	P22307	Sterol carrier protein 2 OS=Homo sapiens OX=9606 GN=SCP2 PE=1 SV=2	21.874	11	12	6	59	6	SCP2	7.50334e+06
FALSE	104	High	Master Protein	P49773	Adenosine 5'-monophosphoramidase HINT1 OS=Homo sapiens OX=9606 GN=HINT1 PE=1 SV=2	21.538	37	6	3	13.8	3	HINT1	3.10784e+06
FALSE	321	High	Master Protein	Q9BV40	Vesicle-associated membrane protein 8 OS=Homo sapiens OX=9606 GN=VAMP8 PE=1 SV=1	21.11	41	17	5	11.4	5	VAMP8	1.5633e+07
FALSE	403	High	Master Protein	Q15819	Ubiquitin-conjugating enzyme E2 variant 2 OS=Homo sapiens OX=9606 GN=UBE2V2 PE=1 SV=4	21.038	41	17	4	16.4	6	UBE2V2	2.60729e+06
FALSE	625	High	Master Protein	Q9Y2B0	Protein canopy homolog 2 OS=Homo sapiens OX=9606 GN=CNPY2 PE=1 SV=1	21.027	26	19	4	20.6	4	CNPY2	4.44833e+06
FALSE	221	High	Master Protein	Q96AZ6	Interferon-stimulated gene 20 kDa protein OS=Homo sapiens OX=9606 GN=ISG20 PE=1 SV=2	20.965	25	10	3	20.4	3	ISG20	5.22641e+06
FALSE	189	High	Master Protein	Q8WY22	BRI3-binding protein OS=Homo sapiens OX=9606 GN=BRI3BP PE=1 SV=1	20.716	17	8	3	27.8	3	BRI3BP	3.74131e+06
FALSE	188	High	Master Protein	P18621	Large ribosomal subunit protein uL22 OS=Homo sapiens OX=9606 GN=RPL17 PE=1 SV=3	20.662	30	10	5	21.4	5	RPL17	1.24192e+07
FALSE	173	High	Master Protein	O14737	Programmed cell death protein 5 OS=Homo sapiens OX=9606 GN=PDCD5 PE=1 SV=3	20.628	42	12	5	14.3	5	PDCD5	6.23656e+06
FALSE	246	High	Master Protein	Q6P5R6	Ribosomal protein eL22-like OS=Homo sapiens OX=9606 GN=RPL22L1 PE=1 SV=2	20.295	35	8	3	14.6	3	RPL22L1	4.85496e+06
FALSE	278	High	Master Protein	O95777	U6 snRNA-associated Sm-like protein LSm8 OS=Homo sapiens OX=9606 GN=LSM8 PE=1 SV=3	20.221	52	5	3	10.4	3	LSM8	1.89669e+06
FALSE	223	High	Master Protein	Q9NWU5	Large ribosomal subunit protein uL22m OS=Homo sapiens OX=9606 GN=MRPL22 PE=1 SV=1	19.796	29	13	5	23.6	5	MRPL22	3.92451e+06
FALSE	169	High	Master Protein	Q9UM00	Calcium load-activated calcium channel OS=Homo sapiens OX=9606 GN=TMCO1 PE=1 SV=2	19.74	16	7	3	27.1	3	TMCO1	1.66757e+06
FALSE	121	High	Master Protein	Q13185	Chromobox protein homolog 3 OS=Homo sapiens OX=9606 GN=CBX3 PE=1 SV=4	19.7	22	11	4	20.8	4	CBX3	2.55772e+06
FALSE	666	High	Master Protein	P62851	Small ribosomal subunit protein eS25 OS=Homo sapiens OX=9606 GN=RPS25 PE=1 SV=1	19.688	30	28	5	13.7	5	RPS25	9.45949e+07
FALSE	140	High	Master Protein	P58546	Myotrophin OS=Homo sapiens OX=9606 GN=MTPN PE=1 SV=2	19.33	33	7	3	12.9	3	MTPN	3.84704e+06
FALSE	467	High	Master Protein	P13073	Cytochrome c oxidase subunit 4 isoform 1, mitochondrial OS=Homo sapiens OX=9606 GN=COX4I1 PE=1 SV=1	19.317	28	21	5	19.6	5	COX4I1	2.26116e+07
FALSE	96	High	Master Protein	Q9ULC4	Malignant T-cell-amplified sequence 1 OS=Homo sapiens OX=9606 GN=MCTS1 PE=1 SV=1	18.948	22	8	4	20.5	4	MCTS1	6.18753e+06
FALSE	337	High	Master Protein	P63313	Thymosin beta-10 OS=Homo sapiens OX=9606 GN=TMSB10 PE=1 SV=2	18.683	50	15	2	5	3	TMSB10	1.18355e+07
FALSE	240	High	Master Protein	P62854	Small ribosomal subunit protein eS26 OS=Homo sapiens OX=9606 GN=RPS26 PE=1 SV=3	18.531	50	21	5	13	5	RPS26	7.63722e+07
FALSE	375	High	Master Protein	P49207	Large ribosomal subunit protein eL34 OS=Homo sapiens OX=9606 GN=RPL34 PE=1 SV=3	18.297	29	21	5	13.3	5	RPL34	4.8229e+07
FALSE	718	High	Master Protein	P55957	BH3-interacting domain death agonist OS=Homo sapiens OX=9606 GN=BID PE=1 SV=1	18.289	22	15	3	22	3	BID	5.84285e+06
FALSE	1044	High	Master Protein	P53999	Activated RNA polymerase II transcriptional coactivator p15 OS=Homo sapiens OX=9606 GN=SUB1 PE=1 SV=3	18.127	24	50	4	14.4	4	SUB1	108668818
FALSE	160	High	Master Protein	Q9H098	Protein FAM107B OS=Homo sapiens OX=9606 GN=FAM107B PE=1 SV=1	17.956	30	6	3	15.5	3	FAM107B	1.8834e+06
FALSE	299	High	Master Protein	P61586	Transforming protein RhoA OS=Homo sapiens OX=9606 GN=RHOA PE=1 SV=1	17.855	29	19	5	21.8	5	RHOA	1.48845e+07
FALSE	257	High	Master Protein	P30046	D-dopachrome decarboxylase OS=Homo sapiens OX=9606 GN=DDT PE=1 SV=3	17.807	25	8	3	12.7	3	DDT	8.07452e+06
FALSE	62	High	Master Protein	O60925	Prefoldin subunit 1 OS=Homo sapiens OX=9606 GN=PFDN1 PE=1 SV=2	17.78	46	9	8	14.2	8	PFDN1	9.13259e+06
FALSE	201	High	Master Protein	P49458	Signal recognition particle 9 kDa protein OS=Homo sapiens OX=9606 GN=SRP9 PE=1 SV=2	17.511	41	11	5	10.1	5	SRP9	1.15355e+07
FALSE	211	High	Master Protein	Q00765	Receptor expression-enhancing protein 5 OS=Homo sapiens OX=9606 GN=REEP5 PE=1 SV=3	17.476	15	10	5	21.5	5	REEP5	8.3772e+06
FALSE	118	High	Master Protein	P60953	Cell division control protein 42 homolog OS=Homo sapiens OX=9606 GN=CDC42 PE=1 SV=2	17.4	31	10	4	21.2	5	CDC42	3.41053e+06
FALSE	263	High	Master Protein	P31949	Protein S100-A11 OS=Homo sapiens OX=9606 GN=S100A11 PE=1 SV=2	17.223	42	13	5	11.7	5	S100A11	8.81872e+06
FALSE	872	High	Master Protein	Q9Y3U8	Large ribosomal subunit protein eL36 OS=Homo sapiens OX=9606 GN=RPL36 PE=1 SV=3	17.04	29	39	3	12.2	3	RPL36	3.4887e+07
FALSE	235	High	Master Protein	P00167	Cytochrome b5 OS=Homo sapiens OX=9606 GN=CYB5A PE=1 SV=2	16.989	29	7	3	15.3	3	CYB5A	2.89578e+06
FALSE	191	High	Master Protein	O43665	Regulator of G-protein signaling 10 OS=Homo sapiens OX=9606 GN=RGS10 PE=1 SV=3	16.394	19	8	3	21.2	3	RGS10	4.12119e+06
FALSE	103	High	Master Protein	O43447	Peptidyl-prolyl cis-trans isomerase H OS=Homo sapiens OX=9606 GN=PPIH PE=1 SV=1	16.343	21	3	2	19.2	2	PPIH	812780
FALSE	170	High	Master Protein	P05161	Ubiquitin-like protein ISG15 OS=Homo sapiens OX=9606 GN=ISG15 PE=1 SV=5	16.262	30	9	4	17.9	4	ISG15	7.44785e+06
FALSE	90	High	Master Protein	Q15370	Elongin-B OS=Homo sapiens OX=9606 GN=ELOB PE=1 SV=1	16.135	37	5	5	13.1	5	ELOB	4.4266e+06
FALSE	644	High	Master Protein	P24666	Low molecular weight phosphotyrosine protein phosphatase OS=Homo sapiens OX=9606 GN=ACP1 PE=1 SV=3	16.131	18	23	2	18	2	ACP1	2.13974e+06
FALSE	109	High	Master Protein	O43617	Trafficking protein particle complex subunit 3 OS=Homo sapiens OX=9606 GN=TRAPPC3 PE=1 SV=1	16.09	28	7	5	20.3	5	TRAPPC3	4.10764e+06
FALSE	346	High	Master Protein	P61803	Dolichyl-diphosphooligosaccharide--protein glycosyltransferase subunit DAD1 OS=Homo sapiens OX=9606 GN=DAD1 PE=1 SV=3	16.006	25	15	3	12.5	3	DAD1	1.20948e+07
FALSE	152	High	Master Protein	Q8WU39	Marginal zone B- and B1-cell-specific protein OS=Homo sapiens OX=9606 GN=MZB1 PE=1 SV=1	15.863	20	6	3	20.7	3	MZB1	3.1805e+06
FALSE	129	High	Master Protein	Q8WV19	Vesicle transport protein SFT2A OS=Homo sapiens OX=9606 GN=SFT2D1 PE=1 SV=1	15.647	17	2	1	17.8	1	SFT2D1	130856
FALSE	545	High	Master Protein	P00403	Cytochrome c oxidase subunit 2 OS=Homo sapiens OX=9606 GN=MT-CO2 PE=1 SV=1	15.639	15	17	3	25.5	3	MT-CO2	2.43871e+07
FALSE	107	High	Master Protein	P09211	Glutathione S-transferase P OS=Homo sapiens OX=9606 GN=GSTP1 PE=1 SV=2	15.534	17	2	2	23.3	2	GSTP1	305749
FALSE	312	High	Master Protein	Q01629	Interferon-induced transmembrane protein 2 OS=Homo sapiens OX=9606 GN=IFITM2 PE=1 SV=2	15.417	13	14	2	14.6	2	IFITM2	5.30385e+06
FALSE	229	High	Master Protein	O95295	SNARE-associated protein Snapin OS=Homo sapiens OX=9606 GN=SNAPIN PE=1 SV=1	15.136	16	8	2	14.9	2	SNAPIN	2.13661e+06
FALSE	156	High	Master Protein	P32119	Peroxiredoxin-2 OS=Homo sapiens OX=9606 GN=PRDX2 PE=1 SV=5	14.803	23	7	3	21.9	4	PRDX2	2.56763e+06
FALSE	172	High	Master Protein	Q01658	Protein Dr1 OS=Homo sapiens OX=9606 GN=DR1 PE=1 SV=1	14.792	19	6	3	19.4	3	DR1	3.37018e+06
FALSE	72	High	Master Protein	O60869	Endothelial differentiation-related factor 1 OS=Homo sapiens OX=9606 GN=EDF1 PE=1 SV=1	14.547	28	6	4	16.4	4	EDF1	1.83575e+06
FALSE	158	High	Master Protein	P63167	Dynein light chain 1, cytoplasmic OS=Homo sapiens OX=9606 GN=DYNLL1 PE=1 SV=1	14.459	25	10	1	10.4	1	DYNLL1	366876
FALSE	154	High	Master Protein	E9PRG8	Uncharacterized protein C11orf98 OS=Homo sapiens OX=9606 GN=C11orf98 PE=4 SV=2	14.446	28	11	3	14.2	3	C11orf98	4.13082e+06
FALSE	149	High	Master Protein	P15153	Ras-related C3 botulinum toxin substrate 2 OS=Homo sapiens OX=9606 GN=RAC2 PE=1 SV=1	14.427	17	9	1	21.4	3	RAC2	8.44197e+06
FALSE	135	High	Master Protein	Q99471	Prefoldin subunit 5 OS=Homo sapiens OX=9606 GN=PFDN5 PE=1 SV=2	14.333	21	6	3	17.3	3	PFDN5	3.14943e+06
FALSE	93	High	Master Protein	Q9NRX4	14 kDa phosphohistidine phosphatase OS=Homo sapiens OX=9606 GN=PHPT1 PE=1 SV=1	14.297	23	8	2	13.8	2	PHPT1	8.90174e+06
FALSE	339	High	Master Protein	Q71UM5	Ribosomal protein eS27-like OS=Homo sapiens OX=9606 GN=RPS27L PE=1 SV=3	14.242	38	14	1	9.5	3	RPS27L	549324
FALSE	296	High	Master Protein	Q01469	Fatty acid-binding protein 5 OS=Homo sapiens OX=9606 GN=FABP5 PE=1 SV=3	14.098	25	15	4	15.2	4	FABP5	6.2483e+07
FALSE	169	High	Master Protein	P17096	High mobility group protein HMG-I/HMG-Y OS=Homo sapiens OX=9606 GN=HMGA1 PE=1 SV=3	14.061	26	16	4	11.7	4	HMGA1	6.10128e+06
FALSE	315	High	Master Protein	Q92572	AP-3 complex subunit sigma-1 OS=Homo sapiens OX=9606 GN=AP3S1 PE=1 SV=1	14.03	18	8	3	21.7	3	AP3S1	4.24604e+06
FALSE	209	High	Master Protein	P98179	RNA-binding protein 3 OS=Homo sapiens OX=9606 GN=RBM3 PE=1 SV=1	13.955	30	6	4	17.2	4	RBM3	3.41138e+06
FALSE	134	High	Master Protein	P30405	Peptidyl-prolyl cis-trans isomerase F, mitochondrial OS=Homo sapiens OX=9606 GN=PPIF PE=1 SV=1	13.856	18	3	2	22	2	PPIF	739881
FALSE	98	High	Master Protein	P61081	NEDD8-conjugating enzyme Ubc12 OS=Homo sapiens OX=9606 GN=UBE2M PE=1 SV=1	13.853	23	6	4	20.9	4	UBE2M	5.85694e+06
FALSE	230	High	Master Protein	Q5T1J5	Putative coiled-coil-helix-coiled-coil-helix domain-containing protein CHCHD2P9, mitochondrial OS=Homo sapiens OX=9606 GN=CHCHD2P9 PE=5 SV=1	13.753	19	10	1	15.5	1	CHCHD2P9	1.25645e+06
FALSE	154	High	Master Protein	P28065	Proteasome subunit beta type-9 OS=Homo sapiens OX=9606 GN=PSMB9 PE=1 SV=2	13.668	25	5	4	23.3	4	PSMB9	5.41718e+06
FALSE	89	High	Master Protein	Q9NZ45	CDGSH iron-sulfur domain-containing protein 1 OS=Homo sapiens OX=9606 GN=CISD1 PE=1 SV=1	13.423	22	2	2	12.2	2	CISD1	1.33411e+06
FALSE	223	High	Master Protein	P84243	Histone H3.3 OS=Homo sapiens OX=9606 GN=H3-3A PE=1 SV=2	13.366	24	15	1	15.3	4	H3-3A; H3-3B	3.54556e+07
FALSE	206	High	Master Protein	P52434	DNA-directed RNA polymerases I, II, and III subunit RPABC3 OS=Homo sapiens OX=9606 GN=POLR2H PE=1 SV=4	13.362	21	7	3	17.1	3	POLR2H	3.20466e+06
FALSE	99	High	Master Protein	Q9H3K6	BolA-like protein 2 OS=Homo sapiens OX=9606 GN=BOLA2 PE=1 SV=1	13.277	29	2	2	10.1	2	BOLA2; BOLA2B	925981
FALSE	309	High	Master Protein	P42677	Small ribosomal subunit protein eS27 OS=Homo sapiens OX=9606 GN=RPS27 PE=1 SV=3	13.267	38	14	1	9.5	3	RPS27	9.56578e+06
FALSE	128	High	Master Protein	Q8WVJ2	NudC domain-containing protein 2 OS=Homo sapiens OX=9606 GN=NUDCD2 PE=1 SV=1	13.003	18	5	2	17.7	2	NUDCD2	1.9467e+06
FALSE	174	High	Master Protein	P60468	Protein transport protein Sec61 subunit beta OS=Homo sapiens OX=9606 GN=SEC61B PE=1 SV=2	12.998	26	6	2	10	2	SEC61B	7511546
FALSE	71	High	Master Protein	Q9Y5S9	RNA-binding protein 8A OS=Homo sapiens OX=9606 GN=RBM8A PE=1 SV=1	12.96	31	4	4	19.9	4	RBM8A	1.4076e+06
FALSE	152	High	Master Protein	P60983	Glia maturation factor beta OS=Homo sapiens OX=9606 GN=GMFB PE=1 SV=2	12.884	25	7	2	16.7	3	GMFB	1.4669e+06
FALSE	313	High	Master Protein	Q9P0S3	ORM1-like protein 1 OS=Homo sapiens OX=9606 GN=ORMDL1 PE=1 SV=1	12.854	17	9	1	17.4	2	ORMDL1	866478
FALSE	198	High	Master Protein	Q8TDP1	Ribonuclease H2 subunit C OS=Homo sapiens OX=9606 GN=RNASEH2C PE=1 SV=1	12.772	15	4	2	17.8	2	RNASEH2C	1.0764e+06
FALSE	88	High	Master Protein	O95139	NADH dehydrogenase [ubiquinone] 1 beta subcomplex subunit 6 OS=Homo sapiens OX=9606 GN=NDUFB6 PE=1 SV=3	12.742	14	4	3	15.5	3	NDUFB6	1348068
FALSE	253	High	Master Protein	Q8N138	ORM1-like protein 3 OS=Homo sapiens OX=9606 GN=ORMDL3 PE=1 SV=1	12.676	17	10	1	17.5	2	ORMDL3	2.3074e+06
FALSE	138	High	Master Protein	P63000	Ras-related C3 botulinum toxin substrate 1 OS=Homo sapiens OX=9606 GN=RAC1 PE=1 SV=1	12.634	17	9	1	21.4	3	RAC1	531397
FALSE	185	High	Master Protein	Q9BU61	NADH dehydrogenase [ubiquinone] 1 alpha subcomplex assembly factor 3 OS=Homo sapiens OX=9606 GN=NDUFAF3 PE=1 SV=1	12.599	19	7	3	20.3	3	NDUFAF3	1.98e+06
FALSE	123	High	Master Protein	P60520	Gamma-aminobutyric acid receptor-associated protein-like 2 OS=Homo sapiens OX=9606 GN=GABARAPL2 PE=1 SV=1	12.553	34	11	4	13.7	4	GABARAPL2	3.7772e+06
FALSE	100	High	Master Protein	O43674	NADH dehydrogenase [ubiquinone] 1 beta subcomplex subunit 5, mitochondrial OS=Homo sapiens OX=9606 GN=NDUFB5 PE=1 SV=1	12.387	12	5	3	21.7	3	NDUFB5	2.86986e+06
FALSE	95	High	Master Protein	Q96A26	Protein FAM162A OS=Homo sapiens OX=9606 GN=FAM162A PE=1 SV=2	12.376	18	4	2	17.3	2	FAM162A	2.43285e+06
FALSE	137	High	Master Protein	P83881	Large ribosomal subunit protein eL42 OS=Homo sapiens OX=9606 GN=RPL36A PE=1 SV=2	12.373	30	9	2	12.4	4	RPL36A	8.44501e+06
FALSE	334	High	Master Protein	P30049	ATP synthase subunit delta, mitochondrial OS=Homo sapiens OX=9606 GN=ATP5F1D PE=1 SV=2	12.283	14	8	2	17.5	2	ATP5F1D	26708855
FALSE	230	High	Master Protein	Q16695	Histone H3.1t OS=Homo sapiens OX=9606 GN=H3-4 PE=1 SV=3	12.163	24	16	1	15.5	4	H3-4	620545
FALSE	26	High	Master Protein	P62081	Small ribosomal subunit protein eS7 OS=Homo sapiens OX=9606 GN=RPS7 PE=1 SV=1	12.161	36	6	4	22.1	4	RPS7	4.03926e+06
FALSE	99	High	Master Protein	Q9P0J0	NADH dehydrogenase [ubiquinone] 1 alpha subcomplex subunit 13 OS=Homo sapiens OX=9606 GN=NDUFA13 PE=1 SV=3	12.149	24	5	3	16.7	3	NDUFA13	1.40946e+06
FALSE	95	High	Master Protein	O95182	NADH dehydrogenase [ubiquinone] 1 alpha subcomplex subunit 7 OS=Homo sapiens OX=9606 GN=NDUFA7 PE=1 SV=3	12.117	27	8	2	12.5	2	NDUFA7	833226
FALSE	184	High	Master Protein	P30086	Phosphatidylethanolamine-binding protein 1 OS=Homo sapiens OX=9606 GN=PEBP1 PE=1 SV=3	12.064	19	6	3	21	3	PEBP1	3337654
FALSE	98	High	Master Protein	Q969Q0	Ribosomal protein eL42-like OS=Homo sapiens OX=9606 GN=RPL36AL PE=1 SV=3	11.884	30	6	2	12.5	4	RPL36AL	6.40422e+06
FALSE	43	High	Master Protein	Q9NX55	Huntingtin-interacting protein K OS=Homo sapiens OX=9606 GN=HYPK PE=1 SV=3	11.726	27	3	2	13.6	2	HYPK	565332
FALSE	223	High	Master Protein	Q96C90	Protein phosphatase 1 regulatory subunit 14B OS=Homo sapiens OX=9606 GN=PPP1R14B PE=1 SV=3	11.718	18	24	1	15.9	1	PPP1R14B	1.56509e+06
FALSE	263	High	Master Protein	P52272	Heterogeneous nuclear ribonucleoprotein M OS=Homo sapiens OX=9606 GN=HNRNPM PE=1 SV=3	11.707	4	6	2	77.5	2	HNRNPM	893866
FALSE	85	High	Master Protein	L0R6Q1	SLC35A4 upstream open reading frame protein OS=Homo sapiens OX=9606 GN=SLC35A4 PE=3 SV=1	11.687	17	4	3	11.1	3	SLC35A4	2.71632e+06
FALSE	114	High	Master Protein	P05413	Fatty acid-binding protein, heart OS=Homo sapiens OX=9606 GN=FABP3 PE=1 SV=4	11.671	20	4	3	14.8	3	FABP3	902429
FALSE	353	High	Master Protein	P63173	Large ribosomal subunit protein eL38 OS=Homo sapiens OX=9606 GN=RPL38 PE=1 SV=2	11.654	31	21	2	8.2	2	RPL38	3.83969e+06
FALSE	55	High	Master Protein	Q9Y3C6	Peptidyl-prolyl cis-trans isomerase-like 1 OS=Homo sapiens OX=9606 GN=PPIL1 PE=1 SV=1	11.646	25	8	4	18.2	4	PPIL1	3.1753e+06
FALSE	122	High	Master Protein	P20962	Parathymosin OS=Homo sapiens OX=9606 GN=PTMS PE=1 SV=2	11.569	23	4	2	11.5	2	PTMS	1.89195e+06
FALSE	93	High	Master Protein	Q14657	EKC/KEOPS complex subunit LAGE3 OS=Homo sapiens OX=9606 GN=LAGE3 PE=1 SV=2	11.485	32	4	3	14.8	3	LAGE3	435780
FALSE	81	High	Master Protein	Q15185	Prostaglandin E synthase 3 OS=Homo sapiens OX=9606 GN=PTGES3 PE=1 SV=1	11.482	19	2	2	18.7	2	PTGES3	740952
FALSE	91	High	Master Protein	Q9UI09	NADH dehydrogenase [ubiquinone] 1 alpha subcomplex subunit 12 OS=Homo sapiens OX=9606 GN=NDUFA12 PE=1 SV=1	11.39	18	4	2	17.1	2	NDUFA12	874693
FALSE	116	High	Master Protein	P62310	U6 snRNA-associated Sm-like protein LSm3 OS=Homo sapiens OX=9606 GN=LSM3 PE=1 SV=2	11.384	21	2	1	11.8	1	LSM3	357902
FALSE	121	High	Master Protein	Q7Z422	SUZ domain-containing protein 1 OS=Homo sapiens OX=9606 GN=SZRD1 PE=1 SV=1	11.37	18	5	3	17	3	SZRD1	2.88468e+06
FALSE	141	High	Master Protein	P62316	Small nuclear ribonucleoprotein Sm D2 OS=Homo sapiens OX=9606 GN=SNRPD2 PE=1 SV=1	11.327	31	10	3	13.5	3	SNRPD2	9.90235e+06
FALSE	70	High	Master Protein	Q9BRT3	Migration and invasion enhancer 1 OS=Homo sapiens OX=9606 GN=MIEN1 PE=1 SV=1	11.297	29	12	3	12.4	3	MIEN1	766806
FALSE	139	High	Master Protein	Q9BVV7	Mitochondrial import inner membrane translocase subunit Tim21 OS=Homo sapiens OX=9606 GN=TIMM21 PE=1 SV=1	11.227	12	6	3	28.2	3	TIMM21	1.30832e+06
FALSE	160	High	Master Protein	P17568	NADH dehydrogenase [ubiquinone] 1 beta subcomplex subunit 7 OS=Homo sapiens OX=9606 GN=NDUFB7 PE=1 SV=4	11.12	20	14	3	16.4	3	NDUFB7	4.65798e+06
FALSE	174	High	Master Protein	Q9BVC6	Transmembrane protein 109 OS=Homo sapiens OX=9606 GN=TMEM109 PE=1 SV=1	11.119	11	8	3	26.2	3	TMEM109	1.58286e+07
FALSE	91	High	Master Protein	Q02543	Large ribosomal subunit protein eL20 OS=Homo sapiens OX=9606 GN=RPL18A PE=1 SV=2	10.972	15	5	3	20.7	3	RPL18A	7.89025e+06
FALSE	58	High	Master Protein	P35244	Replication protein A 14 kDa subunit OS=Homo sapiens OX=9606 GN=RPA3 PE=1 SV=1	10.97	35	5	3	13.6	3	RPA3	2.7285e+06
FALSE	399	High	Master Protein	P61956	Small ubiquitin-related modifier 2 OS=Homo sapiens OX=9606 GN=SUMO2 PE=1 SV=3	10.908	23	16	2	10.9	2	SUMO2	1.3804e+07
FALSE	102	High	Master Protein	Q9BRA2	Thioredoxin domain-containing protein 17 OS=Homo sapiens OX=9606 GN=TXNDC17 PE=1 SV=1	10.721	28	7	3	13.9	3	TXNDC17	9.33181e+06
FALSE	70	High	Master Protein	P0DPB6	DNA-directed RNA polymerases I and III subunit RPAC2 OS=Homo sapiens OX=9606 GN=POLR1D PE=1 SV=1	10.7	8	4	2	15.2	2	POLR1D	676185
FALSE	110	High	Master Protein	O43181	NADH dehydrogenase [ubiquinone] iron-sulfur protein 4, mitochondrial OS=Homo sapiens OX=9606 GN=NDUFS4 PE=1 SV=1	10.688	15	5	3	20.1	3	NDUFS4	3.40513e+06
FALSE	98	High	Master Protein	P63027	Vesicle-associated membrane protein 2 OS=Homo sapiens OX=9606 GN=VAMP2 PE=1 SV=3	10.672	45	5	2	12.7	3	VAMP2	829371
FALSE	100	High	Master Protein	Q9BQA9	Cytochrome b-245 chaperone 1 OS=Homo sapiens OX=9606 GN=CYBC1 PE=1 SV=1	10.492	14	7	3	20.8	3	CYBC1	5.66026e+06
FALSE	81	High	Master Protein	Q9BPX5	Actin-related protein 2/3 complex subunit 5-like protein OS=Homo sapiens OX=9606 GN=ARPC5L PE=1 SV=1	10.475	18	3	2	16.9	3	ARPC5L	2.54084e+06
FALSE	195	High	Master Protein	Q9UNL2	Translocon-associated protein subunit gamma OS=Homo sapiens OX=9606 GN=SSR3 PE=1 SV=1	10.466	12	5	3	21.1	3	SSR3	2.58294e+06
FALSE	130	High	Master Protein	P01116	GTPase KRas OS=Homo sapiens OX=9606 GN=KRAS PE=1 SV=1	10.449	16	5	3	21.6	3	KRAS	2.89945e+06
FALSE	46	High	Master Protein	Q9Y4Y9	U6 snRNA-associated Sm-like protein LSm5 OS=Homo sapiens OX=9606 GN=LSM5 PE=1 SV=3	10.417	46	2	2	9.9	2	LSM5	750861
FALSE	131	High	Master Protein	O43678	NADH dehydrogenase [ubiquinone] 1 alpha subcomplex subunit 2 OS=Homo sapiens OX=9606 GN=NDUFA2 PE=1 SV=3	10.362	21	1	1	10.9	1	NDUFA2	160240
FALSE	91	High	Master Protein	Q99627	COP9 signalosome complex subunit 8 OS=Homo sapiens OX=9606 GN=COPS8 PE=1 SV=1	10.36	10	2	1	23.2	1	COPS8	384609
FALSE	68	High	Master Protein	O95379	Tumor necrosis factor alpha-induced protein 8 OS=Homo sapiens OX=9606 GN=TNFAIP8 PE=1 SV=1	10.345	21	6	3	23	3	TNFAIP8	1.70055e+06
FALSE	128	High	Master Protein	Q9Y530	ADP-ribose glycohydrolase OARD1 OS=Homo sapiens OX=9606 GN=OARD1 PE=1 SV=2	10.34	14	5	2	17	2	OARD1	2.02032e+06
FALSE	46	High	Master Protein	Q9Y3D6	Mitochondrial fission 1 protein OS=Homo sapiens OX=9606 GN=FIS1 PE=1 SV=2	10.312	19	4	2	16.9	2	FIS1	2.14372e+06
FALSE	96	High	Master Protein	P82921	Small ribosomal subunit protein bS21m OS=Homo sapiens OX=9606 GN=MRPS21 PE=1 SV=3	10.275	25	4	2	10.7	2	MRPS21	795054
FALSE	27	High	Master Protein	Q8N983	Large ribosomal subunit protein mL43 OS=Homo sapiens OX=9606 GN=MRPL43 PE=1 SV=1	10.27	20	4	4	23.4	4	MRPL43	1.75875e+06
FALSE	276	High	Master Protein	P61927	Large ribosomal subunit protein eL37 OS=Homo sapiens OX=9606 GN=RPL37 PE=1 SV=2	10.257	35	14	4	11.1	4	RPL37	1.85718e+07
FALSE	221	High	Master Protein	Q9Y333	U6 snRNA-associated Sm-like protein LSm2 OS=Homo sapiens OX=9606 GN=LSM2 PE=1 SV=1	10.223	20	3	1	10.8	1	LSM2	1.23413e+06
FALSE	164	High	Master Protein	Q9Y241	HIG1 domain family member 1A, mitochondrial OS=Homo sapiens OX=9606 GN=HIGD1A PE=1 SV=1	10.204	42	18	2	10.1	2	HIGD1A	1.24338e+06
FALSE	255	High	Master Protein	P56377	AP-1 complex subunit sigma-2 OS=Homo sapiens OX=9606 GN=AP1S2 PE=1 SV=1	10.194	10	4	1	18.6	1	AP1S2	480891
FALSE	164	High	Master Protein	P84090	Enhancer of rudimentary homolog OS=Homo sapiens OX=9606 GN=ERH PE=1 SV=1	10.189	22	7	2	12.3	2	ERH	4.58204e+06
FALSE	52	High	Master Protein	Q5J8M3	ER membrane protein complex subunit 4 OS=Homo sapiens OX=9606 GN=EMC4 PE=1 SV=2	10.086	21	10	3	20.1	3	EMC4	2.62353e+06
FALSE	74	High	Master Protein	P10114	Ras-related protein Rap-2a OS=Homo sapiens OX=9606 GN=RAP2A PE=1 SV=1	9.998	20	2	2	20.6	2	RAP2A	1.12071e+06
FALSE	85	High	Master Protein	Q9NR28	Diablo IAP-binding mitochondrial protein OS=Homo sapiens OX=9606 GN=DIABLO PE=1 SV=1	9.973	15	4	3	27.1	3	DIABLO	1.72816e+06
FALSE	114	High	Master Protein	P56279	T-cell leukemia/lymphoma protein 1A OS=Homo sapiens OX=9606 GN=TCL1A PE=1 SV=1	9.951	15	4	2	13.5	2	TCL1A	426200
FALSE	182	High	Master Protein	P20674	Cytochrome c oxidase subunit 5A, mitochondrial OS=Homo sapiens OX=9606 GN=COX5A PE=1 SV=2	9.913	17	11	3	16.8	3	COX5A	5.41926e+06
FALSE	160	High	Master Protein	O95169	NADH dehydrogenase [ubiquinone] 1 beta subcomplex subunit 8, mitochondrial OS=Homo sapiens OX=9606 GN=NDUFB8 PE=1 SV=1	9.893	20	13	3	21.8	3	NDUFB8	1.4536e+06
FALSE	56	High	Master Protein	Q8IXM3	Large ribosomal subunit protein mL41 OS=Homo sapiens OX=9606 GN=MRPL41 PE=1 SV=1	9.861	18	2	2	15.4	2	MRPL41	1.10062e+06
FALSE	171	High	Master Protein	P62306	Small nuclear ribonucleoprotein F OS=Homo sapiens OX=9606 GN=SNRPF PE=1 SV=1	9.703	40	10	2	9.7	2	SNRPF	3.8098e+06
FALSE	63	High	Master Protein	Q9NQ50	Large ribosomal subunit protein mL40 OS=Homo sapiens OX=9606 GN=MRPL40 PE=1 SV=1	9.56	12	2	2	24.5	2	MRPL40	685336
FALSE	53	High	Master Protein	O43598	2'-deoxynucleoside 5'-phosphate N-hydrolase 1 OS=Homo sapiens OX=9606 GN=DNPH1 PE=1 SV=1	9.549	25	4	3	19.1	3	DNPH1	5.20238e+06
FALSE	708	High	Master Protein	P14174	Macrophage migration inhibitory factor OS=Homo sapiens OX=9606 GN=MIF PE=1 SV=4	9.395	18	23	2	12.5	2	MIF	3.68266e+07
FALSE	144	High	Master Protein	P59768	Guanine nucleotide-binding protein G(I)/G(S)/G(O) subunit gamma-2 OS=Homo sapiens OX=9606 GN=GNG2 PE=1 SV=2	9.346	39	4	2	7.8	2	GNG2	1.17671e+06
FALSE	86	High	Master Protein	P18859	ATP synthase-coupling factor 6, mitochondrial OS=Homo sapiens OX=9606 GN=ATP5PF PE=1 SV=1	9.183	31	5	2	12.6	2	ATP5PF	247360
FALSE	66	High	Master Protein	Q96HQ2	CDKN2AIP N-terminal-like protein OS=Homo sapiens OX=9606 GN=CDKN2AIPNL PE=1 SV=1	9.155	16	1	1	13.2	1	CDKN2AIPNL	84948
FALSE	117	High	Master Protein	Q06830	Peroxiredoxin-1 OS=Homo sapiens OX=9606 GN=PRDX1 PE=1 SV=1	9.105	15	7	2	22.1	3	PRDX1	3.71389e+06
FALSE	164	High	Master Protein	P55769	NHP2-like protein 1 OS=Homo sapiens OX=9606 GN=SNU13 PE=1 SV=3	9.067	16	5	2	14.2	2	SNU13	1.27979e+06
FALSE	101	High	Master Protein	Q15363	Transmembrane emp24 domain-containing protein 2 OS=Homo sapiens OX=9606 GN=TMED2 PE=1 SV=1	9.05	14	4	3	22.7	3	TMED2	3.01161e+06
FALSE	157	High	Master Protein	Q9Y5L4	Mitochondrial import inner membrane translocase subunit Tim13 OS=Homo sapiens OX=9606 GN=TIMM13 PE=1 SV=1	9.023	17	4	1	10.5	1	TIMM13	361759
FALSE	50	High	Master Protein	O75607	Nucleoplasmin-3 OS=Homo sapiens OX=9606 GN=NPM3 PE=1 SV=3	8.983	9	1	1	19.3	1	NPM3	976218
FALSE	88	High	Master Protein	P05204	Non-histone chromosomal protein HMG-17 OS=Homo sapiens OX=9606 GN=HMGN2 PE=1 SV=3	8.954	29	4	2	9.4	2	HMGN2	1.20503e+06
FALSE	67	High	Master Protein	Q99622	Protein C10 OS=Homo sapiens OX=9606 GN=C12orf57 PE=1 SV=1	8.93	25	5	2	13.2	2	C12orf57	671096
FALSE	53	High	Master Protein	P61513	Large ribosomal subunit protein eL43 OS=Homo sapiens OX=9606 GN=RPL37A PE=1 SV=2	8.831	10	2	2	10.3	2	RPL37A	3.29951e+06
FALSE	104	High	Master Protein	Q7Z4G1	COMM domain-containing protein 6 OS=Homo sapiens OX=9606 GN=COMMD6 PE=1 SV=1	8.83	25	6	2	9.6	2	COMMD6	648338
FALSE	63	High	Master Protein	Q86SZ2	Trafficking protein particle complex subunit 6B OS=Homo sapiens OX=9606 GN=TRAPPC6B PE=1 SV=1	8.829	17	2	2	18	2	TRAPPC6B	304316
FALSE	112	High	Master Protein	Q9NVJ2	ADP-ribosylation factor-like protein 8B OS=Homo sapiens OX=9606 GN=ARL8B PE=1 SV=1	8.758	17	8	3	21.5	3	ARL8B	8.22916e+06
FALSE	134	High	Master Protein	Q9NPJ3	Acyl-coenzyme A thioesterase 13 OS=Homo sapiens OX=9606 GN=ACOT13 PE=1 SV=1	8.672	26	14	3	15	3	ACOT13	2.4281e+06
FALSE	79	High	Master Protein	Q9Y237	Peptidyl-prolyl cis-trans isomerase NIMA-interacting 4 OS=Homo sapiens OX=9606 GN=PIN4 PE=1 SV=1	8.644	15	2	2	13.8	2	PIN4	543259
FALSE	101	High	Master Protein	Q14061	Cytochrome c oxidase copper chaperone OS=Homo sapiens OX=9606 GN=COX17 PE=1 SV=2	8.637	25	9	1	6.9	1	COX17	2.16904e+06
FALSE	89	High	Master Protein	P62312	U6 snRNA-associated Sm-like protein LSm6 OS=Homo sapiens OX=9606 GN=LSM6 PE=1 SV=1	8.599	24	3	2	9.1	2	LSM6	2.67977e+06
FALSE	454	High	Master Protein	P02656	Apolipoprotein C-III OS=Homo sapiens OX=9606 GN=APOC3 PE=1 SV=1	8.589	16	16	1	10.8	1	APOC3	1.03307e+06
FALSE	177	High	Master Protein	Q9BX68	Adenosine 5'-monophosphoramidase HINT2 OS=Homo sapiens OX=9606 GN=HINT2 PE=1 SV=1	8.572	14	6	2	17.2	2	HINT2	1.21996e+06
FALSE	142	High	Master Protein	P05452	Tetranectin OS=Homo sapiens OX=9606 GN=CLEC3B PE=1 SV=3	8.551	10	2	1	22.5	1	CLEC3B	321320
FALSE	109	High	Master Protein	Q7Z2W9	Large ribosomal subunit protein bL21m OS=Homo sapiens OX=9606 GN=MRPL21 PE=1 SV=2	8.518	11	6	2	22.8	2	MRPL21	1.66609e+06
FALSE	51	High	Master Protein	Q7RTS7	Keratin, type II cytoskeletal 74 OS=Homo sapiens OX=9606 GN=KRT74 PE=1 SV=2	8.514	5	3	1	57.8	3	KRT74	196313
FALSE	632	High	Master Protein	P60059	Protein transport protein Sec61 subunit gamma OS=Homo sapiens OX=9606 GN=SEC61G PE=1 SV=1	8.493	37	33	2	7.7	2	SEC61G	3.53116e+06
FALSE	44	High	Master Protein	O75531	Barrier-to-autointegration factor OS=Homo sapiens OX=9606 GN=BANF1 PE=1 SV=1	8.406	36	3	2	10.1	2	BANF1	806620
FALSE	173	High	Master Protein	P23434	Glycine cleavage system H protein, mitochondrial OS=Homo sapiens OX=9606 GN=GCSH PE=1 SV=2	8.364	12	5	1	18.9	1	GCSH	587980
FALSE	176	High	Master Protein	O95168	NADH dehydrogenase [ubiquinone] 1 beta subcomplex subunit 4 OS=Homo sapiens OX=9606 GN=NDUFB4 PE=1 SV=3	8.325	14	4	1	15.2	1	NDUFB4	324288
FALSE	54	High	Master Protein	Q9BY32	Inosine triphosphate pyrophosphatase OS=Homo sapiens OX=9606 GN=ITPA PE=1 SV=2	8.316	18	5	3	21.4	3	ITPA	1.44134e+06
FALSE	89	High	Master Protein	Q9NVS2	Large ribosomal subunit protein mL66 OS=Homo sapiens OX=9606 GN=MRPS18A PE=1 SV=1	8.271	17	5	4	22.2	4	MRPS18A	1.5915e+06
FALSE	44	High	Master Protein	P56211	cAMP-regulated phosphoprotein 19 OS=Homo sapiens OX=9606 GN=ARPP19 PE=1 SV=2	8.242	28	5	2	12.3	3	ARPP19	2.27936e+06
FALSE	44	High	Master Protein	Q96K17	Transcription factor BTF3 homolog 4 OS=Homo sapiens OX=9606 GN=BTF3L4 PE=1 SV=1	8.203	23	3	2	17.3	2	BTF3L4	2.00481e+06
FALSE	54	High	Master Protein	P15924	Desmoplakin OS=Homo sapiens OX=9606 GN=DSP PE=1 SV=3	8.149	1	3	3	331.6	3	DSP	317138
FALSE	61	High	Master Protein	Q16718	NADH dehydrogenase [ubiquinone] 1 alpha subcomplex subunit 5 OS=Homo sapiens OX=9606 GN=NDUFA5 PE=1 SV=3	8.087	9	4	2	13.5	2	NDUFA5	987682
FALSE	62	High	Master Protein	Q8WUH6	Transmembrane protein 263 OS=Homo sapiens OX=9606 GN=TMEM263 PE=1 SV=1	8.077	22	2	2	11.7	2	TMEM263	6.93904e+06
FALSE	50	High	Master Protein	P61326	Protein mago nashi homolog OS=Homo sapiens OX=9606 GN=MAGOH PE=1 SV=1	7.986	13	4	2	17.2	2	MAGOH	1737597
FALSE	41	High	Master Protein	Q9H061	Transmembrane protein 126A OS=Homo sapiens OX=9606 GN=TMEM126A PE=1 SV=1	7.951	15	3	3	21.5	3	TMEM126A	367215
FALSE	154	High	Master Protein	P46781	Small ribosomal subunit protein uS4 OS=Homo sapiens OX=9606 GN=RPS9 PE=1 SV=3	7.934	12	4	2	22.6	2	RPS9	2.29967e+06
FALSE	94	High	Master Protein	Q9UMY4	Sorting nexin-12 OS=Homo sapiens OX=9606 GN=SNX12 PE=1 SV=4	7.892	11	3	3	18.9	3	SNX12	2.32704e+06
FALSE	91	High	Master Protein	Q99497	Parkinson disease protein 7 OS=Homo sapiens OX=9606 GN=PARK7 PE=1 SV=2	7.845	22	4	2	19.9	2	PARK7	772736
FALSE	91	High	Master Protein	O00151	PDZ and LIM domain protein 1 OS=Homo sapiens OX=9606 GN=PDLIM1 PE=1 SV=4	7.812	8	4	2	36	2	PDLIM1	579924
FALSE	54	High	Master Protein	P60604	Ubiquitin-conjugating enzyme E2 G2 OS=Homo sapiens OX=9606 GN=UBE2G2 PE=1 SV=1	7.77	19	3	2	18.6	2	UBE2G2	780164
FALSE	225	High	Master Protein	P61165	Transmembrane protein 258 OS=Homo sapiens OX=9606 GN=TMEM258 PE=1 SV=1	7.77	10	11	1	9.1	1	TMEM258	11887284
FALSE	58	High	Master Protein	O60888	Protein CutA OS=Homo sapiens OX=9606 GN=CUTA PE=1 SV=2	7.731	8	1	1	19.1	1	CUTA	732266
FALSE	60	High	Master Protein	O43768	Alpha-endosulfine OS=Homo sapiens OX=9606 GN=ENSA PE=1 SV=1	7.661	24	4	1	13.4	2	ENSA	93463
FALSE	46	High	Master Protein	P62318	Small nuclear ribonucleoprotein Sm D3 OS=Homo sapiens OX=9606 GN=SNRPD3 PE=1 SV=1	7.553	15	2	2	13.9	2	SNRPD3	2.86344e+06
FALSE	65	High	Master Protein	Q99942	E3 ubiquitin-protein ligase RNF5 OS=Homo sapiens OX=9606 GN=RNF5 PE=1 SV=1	7.514	10	3	2	19.9	2	RNF5	482859
FALSE	0	High	Master Protein	Q4VC31	Protein MIX23 OS=Homo sapiens OX=9606 GN=MIX23 PE=1 SV=1	7.487	19	2	2	16.6	2	MIX23	141265
FALSE	87	High	Master Protein	Q15836	Vesicle-associated membrane protein 3 OS=Homo sapiens OX=9606 GN=VAMP3 PE=1 SV=3	7.432	19	3	1	11.3	2	VAMP3	173876
FALSE	62	High	Master Protein	O14949	Cytochrome b-c1 complex subunit 8 OS=Homo sapiens OX=9606 GN=UQCRQ PE=1 SV=4	7.404	12	4	2	9.9	2	UQCRQ	666378
FALSE	48	High	Master Protein	Q15382	GTP-binding protein Rheb OS=Homo sapiens OX=9606 GN=RHEB PE=1 SV=1	7.358	18	3	3	20.5	3	RHEB	1.00983e+06
FALSE	62	High	Master Protein	P47914	Large ribosomal subunit protein eL29 OS=Homo sapiens OX=9606 GN=RPL29 PE=1 SV=2	7.297	9	4	1	17.7	1	RPL29	1.73926e+06
FALSE	69	High	Master Protein	Q9HB40	Retinoid-inducible serine carboxypeptidase OS=Homo sapiens OX=9606 GN=SCPEP1 PE=1 SV=1	7.271	5	2	2	50.8	2	SCPEP1	746604
FALSE	45	High	Master Protein	Q9P1F3	Costars family protein ABRACL OS=Homo sapiens OX=9606 GN=ABRACL PE=1 SV=1	7.24	20	1	1	9.1	1	ABRACL	617421
FALSE	47	High	Master Protein	P05114	Non-histone chromosomal protein HMG-14 OS=Homo sapiens OX=9606 GN=HMGN1 PE=1 SV=3	7.231	21	4	2	10.7	2	HMGN1	1.11947e+06
FALSE	40	High	Master Protein	Q9Y4H4	G-protein-signaling modulator 3 OS=Homo sapiens OX=9606 GN=GPSM3 PE=1 SV=1	7.195	11	1	1	17.9	1	GPSM3	90271.2
FALSE	142	High	Master Protein	P10109	Adrenodoxin, mitochondrial OS=Homo sapiens OX=9606 GN=FDX1 PE=1 SV=1	7.185	9	4	2	19.4	2	FDX1	1.6084e+06
FALSE	67	High	Master Protein	O15155	BET1 homolog OS=Homo sapiens OX=9606 GN=BET1 PE=1 SV=1	7.181	15	2	1	13.3	1	BET1	383738
FALSE	147	High	Master Protein	Q15005	Signal peptidase complex subunit 2 OS=Homo sapiens OX=9606 GN=SPCS2 PE=1 SV=3	7.178	8	4	2	25	2	SPCS2	1278755
FALSE	48	High	Master Protein	P62820	Ras-related protein Rab-1A OS=Homo sapiens OX=9606 GN=RAB1A PE=1 SV=3	7.158	16	4	3	22.7	3	RAB1A	652319
FALSE	18	High	Master Protein	P40429	Large ribosomal subunit protein uL13 OS=Homo sapiens OX=9606 GN=RPL13A PE=1 SV=2	7.15	13	3	3	23.6	3	RPL13A	3.05516e+06
FALSE	203	High	Master Protein	Q9UI30	Multifunctional methyltransferase subunit TRM112-like protein OS=Homo sapiens OX=9606 GN=TRMT112 PE=1 SV=1	7.135	11	3	1	14.2	1	TRMT112	350066
FALSE	14	High	Master Protein	P49720	Proteasome subunit beta type-3 OS=Homo sapiens OX=9606 GN=PSMB3 PE=1 SV=2	7.105	21	3	3	22.9	3	PSMB3	990096
FALSE	79	High	Master Protein	Q9Y5J9	Mitochondrial import inner membrane translocase subunit Tim8 B OS=Homo sapiens OX=9606 GN=TIMM8B PE=1 SV=1	6.998	16	1	1	9.3	1	TIMM8B	174327
FALSE	51	High	Master Protein	O43676	NADH dehydrogenase [ubiquinone] 1 beta subcomplex subunit 3 OS=Homo sapiens OX=9606 GN=NDUFB3 PE=1 SV=3	6.978	26	3	3	11.4	3	NDUFB3	3.00903e+06
FALSE	96	High	Master Protein	Q9UDX5	Mitochondrial fission process protein 1 OS=Homo sapiens OX=9606 GN=MTFP1 PE=1 SV=1	6.973	13	3	2	18	2	MTFP1	1703384
FALSE	31	High	Master Protein	Q9GZT3	SRA stem-loop-interacting RNA-binding protein, mitochondrial OS=Homo sapiens OX=9606 GN=SLIRP PE=1 SV=1	6.954	22	3	2	12.3	2	SLIRP	2400766
FALSE	68	High	Master Protein	P62253	Ubiquitin-conjugating enzyme E2 G1 OS=Homo sapiens OX=9606 GN=UBE2G1 PE=1 SV=3	6.912	6	1	1	19.5	1	UBE2G1	1.07622e+06
FALSE	101	High	Master Protein	Q8WXD5	Gem-associated protein 6 OS=Homo sapiens OX=9606 GN=GEMIN6 PE=1 SV=1	6.878	14	4	2	18.8	2	GEMIN6	568491
FALSE	91	High	Master Protein	Q96E14	RecQ-mediated genome instability protein 2 OS=Homo sapiens OX=9606 GN=RMI2 PE=1 SV=2	6.839	10	2	1	15.9	1	RMI2	303946
FALSE	44	High	Master Protein	P61960	Ubiquitin-fold modifier 1 OS=Homo sapiens OX=9606 GN=UFM1 PE=1 SV=1	6.838	27	3	2	9.1	2	UFM1	3.18546e+06
FALSE	66	High	Master Protein	P36969	Phospholipid hydroperoxide glutathione peroxidase OS=Homo sapiens OX=9606 GN=GPX4 PE=1 SV=3	6.729	6	2	1	22.2	1	GPX4	363375
FALSE	67	High	Master Protein	P82663	Small ribosomal subunit protein mS25 OS=Homo sapiens OX=9606 GN=MRPS25 PE=1 SV=1	6.669	10	2	1	20.1	1	MRPS25	249128
FALSE	129	High	Master Protein	P35080	Profilin-2 OS=Homo sapiens OX=9606 GN=PFN2 PE=1 SV=3	6.664	10	3	1	15	1	PFN2	491585
FALSE	33	High	Master Protein	Q9NQP4	Prefoldin subunit 4 OS=Homo sapiens OX=9606 GN=PFDN4 PE=1 SV=1	6.603	11	4	1	15.3	1	PFDN4	2.09205e+06
FALSE	33	High	Master Protein	Q96IX5	ATP synthase membrane subunit K, mitochondrial OS=Homo sapiens OX=9606 GN=ATP5MK PE=1 SV=1	6.591	26	1	1	6.5	1	ATP5MK	310585
FALSE	17	High	Master Protein	P63172	Dynein light chain Tctex-type 1 OS=Homo sapiens OX=9606 GN=DYNLT1 PE=1 SV=1	6.588	34	2	2	12.4	2	DYNLT1	453800
FALSE	115	High	Master Protein	P63218	Guanine nucleotide-binding protein G(I)/G(S)/G(O) subunit gamma-5 OS=Homo sapiens OX=9606 GN=GNG5 PE=1 SV=3	6.585	26	4	2	7.3	2	GNG5	1.34124e+06
FALSE	30	High	Master Protein	Q9P0S9	Transmembrane protein 14C OS=Homo sapiens OX=9606 GN=TMEM14C PE=1 SV=1	6.564	15	1	1	11.6	1	TMEM14C	430306
FALSE	65	High	Master Protein	Q14197	Large ribosomal subunit protein mL62 OS=Homo sapiens OX=9606 GN=MRPL58 PE=1 SV=1	6.526	10	2	2	23.6	2	MRPL58	1.31491e+06
FALSE	77	High	Master Protein	P49768	Presenilin-1 OS=Homo sapiens OX=9606 GN=PSEN1 PE=1 SV=1	6.454	4	1	1	52.6	1	PSEN1
FALSE	54	High	Master Protein	Q96A57	Transmembrane protein 230 OS=Homo sapiens OX=9606 GN=TMEM230 PE=1 SV=1	6.422	15	2	2	13.2	2	TMEM230	1.04222e+06
FALSE	23	High	Master Protein	O95881	Thioredoxin domain-containing protein 12 OS=Homo sapiens OX=9606 GN=TXNDC12 PE=1 SV=1	6.365	9	1	1	19.2	1	TXNDC12	227429
FALSE	55	High	Master Protein	P52298	Nuclear cap-binding protein subunit 2 OS=Homo sapiens OX=9606 GN=NCBP2 PE=1 SV=1	6.36	12	2	2	18	2	NCBP2	1.08588e+06
FALSE	97	High	Master Protein	Q9BY50	Signal peptidase complex catalytic subunit SEC11C OS=Homo sapiens OX=9606 GN=SEC11C PE=1 SV=3	6.332	15	4	3	21.5	3	SEC11C	466468
FALSE	39	High	Master Protein	Q86YZ3	Hornerin OS=Homo sapiens OX=9606 GN=HRNR PE=1 SV=2	6.309	2	2	2	282.2	2	HRNR	300078
FALSE	315	High	Master Protein	P10620	Microsomal glutathione S-transferase 1 OS=Homo sapiens OX=9606 GN=MGST1 PE=1 SV=1	6.271	8	11	1	17.6	1	MGST1	1.73709e+06
FALSE	120	High	Master Protein	Q13405	Large ribosomal subunit protein mL49 OS=Homo sapiens OX=9606 GN=MRPL49 PE=1 SV=1	6.265	8	2	1	19.2	1	MRPL49	326983
FALSE	91	High	Master Protein	Q9UII2	ATPase inhibitor, mitochondrial OS=Homo sapiens OX=9606 GN=ATP5IF1 PE=1 SV=1	6.231	14	7	3	12.2	3	ATP5IF1	9.17967e+06
FALSE	29	High	Master Protein	Q9GZP4	PITH domain-containing protein 1 OS=Homo sapiens OX=9606 GN=PITHD1 PE=1 SV=1	6.217	16	3	2	24.2	2	PITHD1	117919
FALSE	58	High	Master Protein	P40616	ADP-ribosylation factor-like protein 1 OS=Homo sapiens OX=9606 GN=ARL1 PE=1 SV=1	6.202	8	1	1	20.4	1	ARL1	215052
FALSE	60	High	Master Protein	P60174	Triosephosphate isomerase OS=Homo sapiens OX=9606 GN=TPI1 PE=1 SV=4	6.157	5	2	1	26.7	1	TPI1	723240
FALSE	83	High	Master Protein	P61009	Signal peptidase complex subunit 3 OS=Homo sapiens OX=9606 GN=SPCS3 PE=1 SV=1	6.151	9	4	2	20.3	2	SPCS3	2.01994e+06
FALSE	43	High	Master Protein	P32969	Large ribosomal subunit protein uL6 OS=Homo sapiens OX=9606 GN=RPL9 PE=1 SV=1	6.083	10	2	1	21.9	1	RPL9; RPL9P7; RPL9P8; RPL9P9	567972
FALSE	28	High	Master Protein	Q04837	Single-stranded DNA-binding protein, mitochondrial OS=Homo sapiens OX=9606 GN=SSBP1 PE=1 SV=1	6.026	16	5	2	17.2	2	SSBP1	1.76976e+06
FALSE	82	High	Master Protein	O75347	Tubulin-specific chaperone A OS=Homo sapiens OX=9606 GN=TBCA PE=1 SV=3	6.019	15	5	2	12.8	2	TBCA	3.72424e+06
FALSE	97	High	Master Protein	Q9BUT9	MAPK regulated corepressor interacting protein 2 OS=Homo sapiens OX=9606 GN=MCRIP2 PE=1 SV=2	5.925	7	3	1	17.8	1	MCRIP2	285916
FALSE	48	High	Master Protein	O00161	Synaptosomal-associated protein 23 OS=Homo sapiens OX=9606 GN=SNAP23 PE=1 SV=1	5.915	6	2	1	23.3	1	SNAP23	206003
FALSE	38	High	Master Protein	Q7Z5G4	Golgin subfamily A member 7 OS=Homo sapiens OX=9606 GN=GOLGA7 PE=1 SV=2	5.885	14	2	2	15.8	2	GOLGA7	507120
FALSE	54	High	Master Protein	Q13526	Peptidyl-prolyl cis-trans isomerase NIMA-interacting 1 OS=Homo sapiens OX=9606 GN=PIN1 PE=1 SV=1	5.851	9	1	1	18.2	1	PIN1	211624
FALSE	52	High	Master Protein	P0DUB6	Alpha-amylase 1A OS=Homo sapiens OX=9606 GN=AMY1A PE=1 SV=1	5.842	3	2	1	57.7	1	AMY1A	174200
FALSE	54	High	Master Protein	Q16540	Large ribosomal subunit protein uL23m OS=Homo sapiens OX=9606 GN=MRPL23 PE=1 SV=1	5.839	14	3	2	17.8	2	MRPL23	1.04573e+06
FALSE	49	High	Master Protein	Q6P1L8	Large ribosomal subunit protein uL14m OS=Homo sapiens OX=9606 GN=MRPL14 PE=1 SV=1	5.757	13	1	1	15.9	1	MRPL14	88206
FALSE	73	High	Master Protein	Q00059	Transcription factor A, mitochondrial OS=Homo sapiens OX=9606 GN=TFAM PE=1 SV=1	5.753	7	1	1	29.1	1	TFAM	152349
FALSE	52	High	Master Protein	Q9NRP0	Oligosaccharyltransferase complex subunit OSTC OS=Homo sapiens OX=9606 GN=OSTC PE=1 SV=1	5.732	12	2	2	16.8	2	OSTC	486094
FALSE	77	High	Master Protein	Q96AT1	Uncharacterized protein KIAA1143 OS=Homo sapiens OX=9606 GN=KIAA1143 PE=1 SV=2	5.73	7	2	1	17.5	1	KIAA1143	333223
FALSE	0	High	Master Protein	P14927	Cytochrome b-c1 complex subunit 7 OS=Homo sapiens OX=9606 GN=UQCRB PE=1 SV=2	5.715	12	1	1	13.5	1	UQCRB
FALSE	53	High	Master Protein	P56134	ATP synthase subunit f, mitochondrial OS=Homo sapiens OX=9606 GN=ATP5MF PE=1 SV=3	5.677	14	1	1	10.9	1	ATP5MF	781342
FALSE	133	High	Master Protein	P67812	Signal peptidase complex catalytic subunit SEC11A OS=Homo sapiens OX=9606 GN=SEC11A PE=1 SV=1	5.648	12	7	2	20.6	2	SEC11A	1.35978e+06
FALSE	149	High	Master Protein	P01591	Immunoglobulin J chain OS=Homo sapiens OX=9606 GN=JCHAIN PE=1 SV=4	5.647	8	3	1	18.1	1	JCHAIN	480359
FALSE	32	High	Master Protein	P62330	ADP-ribosylation factor 6 OS=Homo sapiens OX=9606 GN=ARF6 PE=1 SV=2	5.627	12	2	1	20.1	1	ARF6	849547
FALSE	53	High	Master Protein	P82912	Small ribosomal subunit protein uS11m OS=Homo sapiens OX=9606 GN=MRPS11 PE=1 SV=2	5.615	8	1	1	20.6	1	MRPS11	252572
FALSE	75	High	Master Protein	O95070	Protein YIF1A OS=Homo sapiens OX=9606 GN=YIF1A PE=1 SV=2	5.596	5	3	1	32	1	YIF1A	131239
FALSE	242	High	Master Protein	P62942	Peptidyl-prolyl cis-trans isomerase FKBP1A OS=Homo sapiens OX=9606 GN=FKBP1A PE=1 SV=2	5.561	12	10	1	11.9	1	FKBP1A	15481514
FALSE	37	High	Master Protein	O60493	Sorting nexin-3 OS=Homo sapiens OX=9606 GN=SNX3 PE=1 SV=3	5.498	6	2	2	18.8	2	SNX3	3.74197e+06
FALSE	65	High	Master Protein	Q5VTU8	ATP synthase subunit epsilon-like protein, mitochondrial OS=Homo sapiens OX=9606 GN=ATP5F1EP2 PE=1 SV=1	5.492	31	5	2	5.8	2	ATP5F1EP2	3.6982e+06
FALSE	18	High	Master Protein	P17900	Ganglioside GM2 activator OS=Homo sapiens OX=9606 GN=GM2A PE=1 SV=4	5.417	9	4	2	20.8	2	GM2A	1.96645e+06
FALSE	60	High	Master Protein	Q9Y2Q9	Small ribosomal subunit protein bS1m OS=Homo sapiens OX=9606 GN=MRPS28 PE=1 SV=1	5.409	5	1	1	20.8	1	MRPS28	533903
FALSE	121	High	Master Protein	P36639	Oxidized purine nucleoside triphosphate hydrolase OS=Homo sapiens OX=9606 GN=NUDT1 PE=1 SV=4	5.399	8	4	1	17.9	1	NUDT1	1.13077e+06
FALSE	132	High	Master Protein	O95183	Vesicle-associated membrane protein 5 OS=Homo sapiens OX=9606 GN=VAMP5 PE=1 SV=1	5.363	11	6	1	12.8	1	VAMP5	1.13856e+06
FALSE	57	High	Master Protein	P14921	Protein C-ets-1 OS=Homo sapiens OX=9606 GN=ETS1 PE=1 SV=1	5.333	1	2	1	132.1	1		145143
FALSE	35	High	Master Protein	P51970	NADH dehydrogenase [ubiquinone] 1 alpha subcomplex subunit 8 OS=Homo sapiens OX=9606 GN=NDUFA8 PE=1 SV=3	5.331	11	1	1	20.1	1	NDUFA8	244520
FALSE	44	High	Master Protein	Q9Y3C7	Mediator of RNA polymerase II transcription subunit 31 OS=Homo sapiens OX=9606 GN=MED31 PE=1 SV=1	5.237	11	1	1	15.8	1	MED31	117789
FALSE	70	High	Master Protein	O95989	Diphosphoinositol polyphosphate phosphohydrolase 1 OS=Homo sapiens OX=9606 GN=NUDT3 PE=1 SV=1	5.202	8	1	1	19.5	1	NUDT3	157452
FALSE	28	High	Master Protein	P82664	Small ribosomal subunit protein uS10m OS=Homo sapiens OX=9606 GN=MRPS10 PE=1 SV=2	5.197	6	2	1	23	1	MRPS10	476107
FALSE	61	High	Master Protein	Q9Y2Q5	Ragulator complex protein LAMTOR2 OS=Homo sapiens OX=9606 GN=LAMTOR2 PE=1 SV=1	5.163	10	2	1	13.5	1	LAMTOR2	1.20175e+06
FALSE	45	High	Master Protein	O14548	Cytochrome c oxidase subunit 7A-related protein, mitochondrial OS=Homo sapiens OX=9606 GN=COX7A2L PE=1 SV=2	5.105	11	1	1	12.6	1	COX7A2L	698923
FALSE	47	High	Master Protein	P26885	Peptidyl-prolyl cis-trans isomerase FKBP2 OS=Homo sapiens OX=9606 GN=FKBP2 PE=1 SV=2	5.092	8	1	1	15.6	1	FKBP2	1.10121e+06
FALSE	23	High	Master Protein	P01834	Immunoglobulin kappa constant OS=Homo sapiens OX=9606 GN=IGKC PE=1 SV=2	5.091	36	3	2	11.8	2	IGKC	451584
FALSE	30	High	Master Protein	O00422	Histone deacetylase complex subunit SAP18 OS=Homo sapiens OX=9606 GN=SAP18 PE=1 SV=1	5.08	14	4	3	17.6	3	SAP18	1.24634e+06
FALSE	28	High	Master Protein	P00441	Superoxide dismutase [Cu-Zn] OS=Homo sapiens OX=9606 GN=SOD1 PE=1 SV=2	5.062	9	2	1	15.9	1	SOD1	365630
FALSE	99	High	Master Protein	Q9P2X0	Dolichol-phosphate mannosyltransferase subunit 3 OS=Homo sapiens OX=9606 GN=DPM3 PE=1 SV=2	5.061	11	3	1	10.1	1	DPM3	1.62194e+06
FALSE	141	High	Master Protein	P49789	Bis(5'-adenosyl)-triphosphatase OS=Homo sapiens OX=9606 GN=FHIT PE=1 SV=3	5.055	9	3	1	16.8	1	FHIT	617525
FALSE	48	High	Master Protein	Q9GZZ1	N-alpha-acetyltransferase 50 OS=Homo sapiens OX=9606 GN=NAA50 PE=1 SV=1	5.02	7	4	1	19.4	1	NAA50	452897
FALSE	236	High	Master Protein	O75352	Mannose-P-dolichol utilization defect 1 protein OS=Homo sapiens OX=9606 GN=MPDU1 PE=1 SV=2	5.013	4	5	1	26.6	1	MPDU1	3.92227e+06
FALSE	39	High	Master Protein	P63165	Small ubiquitin-related modifier 1 OS=Homo sapiens OX=9606 GN=SUMO1 PE=1 SV=1	4.981	17	2	1	11.6	1	SUMO1	466163
FALSE	45	High	Master Protein	P60602	Reactive oxygen species modulator 1 OS=Homo sapiens OX=9606 GN=ROMO1 PE=1 SV=1	4.945	23	1	1	8.2	1	ROMO1	102400
FALSE	38	High	Master Protein	P82909	Alpha-ketoglutarate dehydrogenase component 4 OS=Homo sapiens OX=9606 GN=MRPS36 PE=1 SV=2	4.934	29	2	2	11.5	2	MRPS36	153034
FALSE	70	High	Master Protein	P06703	Protein S100-A6 OS=Homo sapiens OX=9606 GN=S100A6 PE=1 SV=1	4.924	17	3	2	10.2	2	S100A6	2.48336e+06
FALSE	67	High	Master Protein	Q9BW61	DET1- and DDB1-associated protein 1 OS=Homo sapiens OX=9606 GN=DDA1 PE=1 SV=1	4.902	16	5	1	11.8	1	DDA1	45228.8
FALSE	19	High	Master Protein	P41567	Eukaryotic translation initiation factor 1 OS=Homo sapiens OX=9606 GN=EIF1 PE=1 SV=1	4.892	12	1	1	12.7	1	EIF1	130364
FALSE	65	High	Master Protein	P62341	Thioredoxin reductase-like selenoprotein T OS=Homo sapiens OX=9606 GN=SELENOT PE=1 SV=2	4.875	7	1	1	22.3	1	SELENOT	234479
FALSE	30	High	Master Protein	Q7RTV0	PHD finger-like domain-containing protein 5A OS=Homo sapiens OX=9606 GN=PHF5A PE=1 SV=1	4.866	14	3	2	12.4	2	PHF5A	1.93383e+06
FALSE	62	High	Master Protein	O60783	Small ribosomal subunit protein uS14m OS=Homo sapiens OX=9606 GN=MRPS14 PE=1 SV=1	4.861	7	2	1	15.1	1	MRPS14	284735
FALSE	29	High	Master Protein	O43924	Retinal rod rhodopsin-sensitive cGMP 3',5'-cyclic phosphodiesterase subunit delta OS=Homo sapiens OX=9606 GN=PDE6D PE=1 SV=1	4.86	8	2	1	17.4	1	PDE6D	498003
FALSE	38	High	Master Protein	Q6KB66	Keratin, type II cytoskeletal 80 OS=Homo sapiens OX=9606 GN=KRT80 PE=1 SV=2	4.859	3	1	1	50.5	1	KRT80	37677.8
FALSE	24	High	Master Protein	P47929	Galectin-7 OS=Homo sapiens OX=9606 GN=LGALS7 PE=1 SV=2	4.849	8	1	1	15.1	1	LGALS7; LGALS7B	111726
FALSE	72	High	Master Protein	P62861	Ubiquitin-like FUBI-ribosomal protein eS30 fusion protein OS=Homo sapiens OX=9606 GN=FAU PE=1 SV=2	4.838	8	3	1	14.4	1	FAU	5280369
FALSE	58	High	Master Protein	Q8IZQ5	Selenoprotein H OS=Homo sapiens OX=9606 GN=SELENOH PE=1 SV=2	4.788	8	1	1	13.4	1	SELENOH	852671
FALSE	62	High	Master Protein	O75251	NADH dehydrogenase [ubiquinone] iron-sulfur protein 7, mitochondrial OS=Homo sapiens OX=9606 GN=NDUFS7 PE=1 SV=3	4.776	5	5	2	23.5	2	NDUFS7	1.40274e+06
FALSE	84	High	Master Protein	Q5RI15	Cytochrome c oxidase assembly protein COX20, mitochondrial OS=Homo sapiens OX=9606 GN=COX20 PE=1 SV=2	4.773	11	5	2	13.3	2	COX20	2.2804e+06
FALSE	44	High	Master Protein	Q9UBQ0	Vacuolar protein sorting-associated protein 29 OS=Homo sapiens OX=9606 GN=VPS29 PE=1 SV=1	4.761	8	2	2	20.5	2	VPS29	800431
FALSE	130	High	Master Protein	Q15121	Astrocytic phosphoprotein PEA-15 OS=Homo sapiens OX=9606 GN=PEA15 PE=1 SV=2	4.724	8	3	1	15	1	PEA15	1.80538e+06
FALSE	79	High	Master Protein	P49721	Proteasome subunit beta type-2 OS=Homo sapiens OX=9606 GN=PSMB2 PE=1 SV=1	4.704	5	2	1	22.8	1	PSMB2	903923
FALSE	115	High	Master Protein	P04233	HLA class II histocompatibility antigen gamma chain OS=Homo sapiens OX=9606 GN=CD74 PE=1 SV=3	4.695	7	3	2	33.5	2	CD74	708344
FALSE	50	High	Master Protein	P78537	Biogenesis of lysosome-related organelles complex 1 subunit 1 OS=Homo sapiens OX=9606 GN=BLOC1S1 PE=1 SV=2	4.685	7	1	1	17.3	1	BLOC1S1	374501
FALSE	68	High	Master Protein	P56385	ATP synthase subunit e, mitochondrial OS=Homo sapiens OX=9606 GN=ATP5ME PE=1 SV=2	4.658	14	2	1	7.9	1	ATP5ME	3336066
FALSE	28	High	Master Protein	Q07020	Large ribosomal subunit protein eL18 OS=Homo sapiens OX=9606 GN=RPL18 PE=1 SV=2	4.654	11	2	2	21.6	2	RPL18	1.20152e+06
FALSE	34	High	Master Protein	P84103	Serine/arginine-rich splicing factor 3 OS=Homo sapiens OX=9606 GN=SRSF3 PE=1 SV=1	4.585	12	3	2	19.3	2	SRSF3	583030
FALSE	41	High	Master Protein	Q14011	Cold-inducible RNA-binding protein OS=Homo sapiens OX=9606 GN=CIRBP PE=1 SV=1	4.562	6	4	1	18.6	1	CIRBP	3.93821e+06
FALSE	55	High	Master Protein	Q8NHG7	Small VCP/p97-interacting protein OS=Homo sapiens OX=9606 GN=SVIP PE=1 SV=1	4.54	14	1	1	8.4	1	SVIP	444545
FALSE	26	High	Master Protein	Q5EG05	Caspase recruitment domain-containing protein 16 OS=Homo sapiens OX=9606 GN=CARD16 PE=1 SV=1	4.538	5	2	1	22.6	1	CARD16	245817
FALSE	84	High	Master Protein	O95562	Vesicle transport protein SFT2B OS=Homo sapiens OX=9606 GN=SFT2D2 PE=1 SV=1	4.516	6	2	1	17.8	1	SFT2D2	1593253
FALSE	28	High	Master Protein	Q8WUY1	Protein THEM6 OS=Homo sapiens OX=9606 GN=THEM6 PE=1 SV=2	4.513	6	3	1	23.9	1	THEM6	464243
FALSE	46	High	Master Protein	P50238	Cysteine-rich protein 1 OS=Homo sapiens OX=9606 GN=CRIP1 PE=1 SV=3	4.509	21	4	2	8.5	2	CRIP1	7.24264e+06
FALSE	18	High	Master Protein	O14561	Acyl carrier protein, mitochondrial OS=Homo sapiens OX=9606 GN=NDUFAB1 PE=1 SV=3	4.492	6	1	1	17.4	1	NDUFAB1	422579
FALSE	51	High	Master Protein	P61966	AP-1 complex subunit sigma-1A OS=Homo sapiens OX=9606 GN=AP1S1 PE=1 SV=1	4.448	10	2	1	18.7	1	AP1S1	173505
FALSE	35	High	Master Protein	P35754	Glutaredoxin-1 OS=Homo sapiens OX=9606 GN=GLRX PE=1 SV=2	4.441	10	1	1	11.8	1	GLRX	817860
FALSE	57	High	Master Protein	P00338	L-lactate dehydrogenase A chain OS=Homo sapiens OX=9606 GN=LDHA PE=1 SV=2	4.416	3	1	1	36.7	1	LDHA	215977
FALSE	19	High	Master Protein	P01876	Immunoglobulin heavy constant alpha 1 OS=Homo sapiens OX=9606 GN=IGHA1 PE=1 SV=3	4.407	5	2	2	42.8	2	IGHA1	1.12137e+06
FALSE	48	High	Master Protein	P40306	Proteasome subunit beta type-10 OS=Homo sapiens OX=9606 GN=PSMB10 PE=1 SV=1	4.39	4	1	1	28.9	1	PSMB10	87351.5
FALSE	108	High	Master Protein	Q9NRR3	CDC42 small effector protein 2 OS=Homo sapiens OX=9606 GN=CDC42SE2 PE=1 SV=1	4.356	23	23	1	9.2	1	CDC42SE2	1.41296e+06
FALSE	85	High	Master Protein	Q96C01	Protein FAM136A OS=Homo sapiens OX=9606 GN=FAM136A PE=1 SV=1	4.317	7	3	1	15.6	1	FAM136A	1.03364e+06
FALSE	21	High	Master Protein	Q8N6L1	Keratinocyte-associated protein 2 OS=Homo sapiens OX=9606 GN=KRTCAP2 PE=1 SV=2	4.244	13	2	1	14.7	1	KRTCAP2	469666
FALSE	50	High	Master Protein	Q9H773	dCTP pyrophosphatase 1 OS=Homo sapiens OX=9606 GN=DCTPP1 PE=1 SV=1	4.227	8	3	1	18.7	1	DCTPP1	272018
FALSE	0	High	Master Protein	P61019	Ras-related protein Rab-2A OS=Homo sapiens OX=9606 GN=RAB2A PE=1 SV=1	4.209	8	1	1	23.5	1	RAB2A	87758
FALSE	34	High	Master Protein	Q9H2H8	Peptidyl-prolyl cis-trans isomerase-like 3 OS=Homo sapiens OX=9606 GN=PPIL3 PE=1 SV=1	4.208	9	1	1	18.1	1	PPIL3	381483
FALSE	30	High	Master Protein	Q9H0U6	Large ribosomal subunit protein uL18m OS=Homo sapiens OX=9606 GN=MRPL18 PE=1 SV=1	4.192	12	2	2	20.6	2	MRPL18	1.00046e+06
FALSE	83	High	Master Protein	O14735	CDP-diacylglycerol--inositol 3-phosphatidyltransferase OS=Homo sapiens OX=9606 GN=CDIPT PE=1 SV=1	4.178	5	2	1	23.5	1	CDIPT	581770
FALSE	24	High	Master Protein	Q9UKR5	Ergosterol biosynthetic protein 28 homolog OS=Homo sapiens OX=9606 GN=ERG28 PE=1 SV=1	4.175	6	3	1	15.9	1	ERG28	1.74626e+06
FALSE	58	High	Master Protein	P27449	V-type proton ATPase 16 kDa proteolipid subunit c OS=Homo sapiens OX=9606 GN=ATP6V0C PE=1 SV=1	4.174	16	3	2	15.7	2	ATP6V0C	1.19305e+06
FALSE	0	High	Master Protein	Q9BZL1	Ubiquitin-like protein 5 OS=Homo sapiens OX=9606 GN=UBL5 PE=1 SV=1	4.161	16	1	1	8.5	1	UBL5	220718
FALSE	41	High	Master Protein	Q9NX14	NADH dehydrogenase [ubiquinone] 1 beta subcomplex subunit 11, mitochondrial OS=Homo sapiens OX=9606 GN=NDUFB11 PE=1 SV=1	4.156	7	3	1	17.3	1	NDUFB11	3.01427e+06
FALSE	37	High	Master Protein	P01889	HLA class I histocompatibility antigen, B alpha chain OS=Homo sapiens OX=9606 GN=HLA-B PE=1 SV=3	4.152	2	1	1	40.4	1	HLA-B	125542
FALSE	39	High	Master Protein	Q9H1K1	Iron-sulfur cluster assembly enzyme ISCU OS=Homo sapiens OX=9606 GN=ISCU PE=1 SV=2	4.14	5	1	1	18	1	ISCU	711545
FALSE	100	High	Master Protein	Q9H5X1	Cytosolic iron-sulfur assembly component 2A OS=Homo sapiens OX=9606 GN=CIAO2A PE=1 SV=1	4.136	7	3	1	18.3	1	CIAO2A	458052
FALSE	26	High	Master Protein	Q8WUK0	Phosphatidylglycerophosphatase and protein-tyrosine phosphatase 1 OS=Homo sapiens OX=9606 GN=PTPMT1 PE=1 SV=1	4.073	4	1	1	22.8	1	PTPMT1	74468.4
FALSE	134	High	Master Protein	Q9H299	SH3 domain-binding glutamic acid-rich-like protein 3 OS=Homo sapiens OX=9606 GN=SH3BGRL3 PE=1 SV=1	4.058	11	6	1	10.4	1	SH3BGRL3	10177156
FALSE	47	High	Master Protein	Q99735	Microsomal glutathione S-transferase 2 OS=Homo sapiens OX=9606 GN=MGST2 PE=1 SV=1	4.029	10	3	1	16.6	1	MGST2	1.35172e+06
FALSE	32	High	Master Protein	Q15843	NEDD8 OS=Homo sapiens OX=9606 GN=NEDD8 PE=1 SV=1	3.977	17	1	1	9.1	1	NEDD8	453317
FALSE	25	High	Master Protein	P04406	Glyceraldehyde-3-phosphate dehydrogenase OS=Homo sapiens OX=9606 GN=GAPDH PE=1 SV=3	3.976	2	1	1	36	1	GAPDH	25795.8
FALSE	33	High	Master Protein	Q96LL9	DnaJ homolog subfamily C member 30, mitochondrial OS=Homo sapiens OX=9606 GN=DNAJC30 PE=1 SV=3	3.962	4	1	1	25.9	1	DNAJC30
FALSE	0	High	Master Protein	P39210	Protein Mpv17 OS=Homo sapiens OX=9606 GN=MPV17 PE=1 SV=1	3.944	13	1	1	19.7	1	MPV17	98626.8
FALSE	0	High	Master Protein	P20618	Proteasome subunit beta type-1 OS=Homo sapiens OX=9606 GN=PSMB1 PE=1 SV=2	3.943	8	2	1	26.5	1	PSMB1	162962
FALSE	24	High	Master Protein	P57105	Synaptojanin-2-binding protein OS=Homo sapiens OX=9606 GN=SYNJ2BP PE=1 SV=2	3.935	16	2	2	15.9	2	SYNJ2BP	768260
FALSE	81	High	Master Protein	P07311	Acylphosphatase-1 OS=Homo sapiens OX=9606 GN=ACYP1 PE=1 SV=2	3.906	13	3	1	11.3	1	ACYP1	722665
FALSE	28	High	Master Protein	Q86Y39	NADH dehydrogenase [ubiquinone] 1 alpha subcomplex subunit 11 OS=Homo sapiens OX=9606 GN=NDUFA11 PE=1 SV=3	3.881	11	1	1	14.8	1	NDUFA11
FALSE	41	High	Master Protein	P62304	Small nuclear ribonucleoprotein E OS=Homo sapiens OX=9606 GN=SNRPE PE=1 SV=1	3.828	12	1	1	10.8	1	SNRPE	1.23494e+06
FALSE	51	High	Master Protein	P0DOY2	Immunoglobulin lambda constant 2 OS=Homo sapiens OX=9606 GN=IGLC2 PE=1 SV=1	3.816	9	2	1	11.3	1	IGLC2	214581
FALSE	37	High	Master Protein	O75223	Gamma-glutamylcyclotransferase OS=Homo sapiens OX=9606 GN=GGCT PE=1 SV=1	3.746	7	2	1	21	1	GGCT	648173
FALSE	34	High	Master Protein	Q8N5N7	Large ribosomal subunit protein mL50 OS=Homo sapiens OX=9606 GN=MRPL50 PE=1 SV=2	3.729	7	2	1	18.3	1	MRPL50	651952
FALSE	39	High	Master Protein	Q9Y3E0	Vesicle transport protein GOT1B OS=Homo sapiens OX=9606 GN=GOLT1B PE=1 SV=1	3.696	7	3	1	15.4	1	GOLT1B	1.69009e+06
FALSE	27	High	Master Protein	O15116	U6 snRNA-associated Sm-like protein LSm1 OS=Homo sapiens OX=9606 GN=LSM1 PE=1 SV=1	3.68	13	1	1	15.2	1	LSM1	147197
FALSE	103	High	Master Protein	O00483	Cytochrome c oxidase subunit NDUFA4 OS=Homo sapiens OX=9606 GN=NDUFA4 PE=1 SV=1	3.675	10	5	1	9.4	1	NDUFA4	1.43824e+06
FALSE	0	High	Master Protein	Q14244	Ensconsin OS=Homo sapiens OX=9606 GN=MAP7 PE=1 SV=1	3.671	1	1	1	84	1	MAP7	372935
FALSE	18	High	Master Protein	P55789	FAD-linked sulfhydryl oxidase ALR OS=Homo sapiens OX=9606 GN=GFER PE=1 SV=2	3.633	12	4	1	23.4	1	GFER	72716.4
FALSE	69	High	Master Protein	Q9P0P0	E3 ubiquitin-protein ligase RNF181 OS=Homo sapiens OX=9606 GN=RNF181 PE=1 SV=1	3.63	5	2	1	17.9	1	RNF181	1.00501e+06
FALSE	36	High	Master Protein	P84101	Small EDRK-rich factor 2 OS=Homo sapiens OX=9606 GN=SERF2 PE=1 SV=1	3.62	29	2	2	6.9	2	SERF2	619025
FALSE	33	High	Master Protein	Q9H4G4	Golgi-associated plant pathogenesis-related protein 1 OS=Homo sapiens OX=9606 GN=GLIPR2 PE=1 SV=3	3.566	8	1	1	17.2	1	GLIPR2	145414
FALSE	46	High	Master Protein	Q86U28	Iron-sulfur cluster assembly 2 homolog, mitochondrial OS=Homo sapiens OX=9606 GN=ISCA2 PE=1 SV=2	3.551	10	1	1	16.5	1	ISCA2	68511.8
FALSE	55	High	Master Protein	P61313	Large ribosomal subunit protein eL15 OS=Homo sapiens OX=9606 GN=RPL15 PE=1 SV=2	3.539	4	3	1	24.1	1	RPL15	1487910
FALSE	41	High	Master Protein	P21291	Cysteine and glycine-rich protein 1 OS=Homo sapiens OX=9606 GN=CSRP1 PE=1 SV=3	3.537	8	1	1	20.6	1	CSRP1	875272
FALSE	61	High	Master Protein	O15258	Protein RER1 OS=Homo sapiens OX=9606 GN=RER1 PE=1 SV=1	3.528	9	2	1	22.9	1	RER1	112057
FALSE	30	High	Master Protein	Q0VGL1	Ragulator complex protein LAMTOR4 OS=Homo sapiens OX=9606 GN=LAMTOR4 PE=1 SV=1	3.527	11	1	1	10.7	1	LAMTOR4	1.34818e+06
FALSE	0	High	Master Protein	Q8N2U0	Transmembrane protein 256 OS=Homo sapiens OX=9606 GN=TMEM256 PE=3 SV=1	3.517	25	1	1	11.7	1	TMEM256
FALSE	15	High	Master Protein	O15182	Centrin-3 OS=Homo sapiens OX=9606 GN=CETN3 PE=1 SV=2	3.493	7	2	1	19.5	1	CETN3	244736
FALSE	79	High	Master Protein	Q9BYD1	Large ribosomal subunit protein uL13m OS=Homo sapiens OX=9606 GN=MRPL13 PE=1 SV=1	3.489	4	2	1	20.7	1	MRPL13	929270
FALSE	57	High	Master Protein	Q9BVK8	BOS complex subunit TMEM147 OS=Homo sapiens OX=9606 GN=TMEM147 PE=1 SV=1	3.46	8	1	1	25.2	1	TMEM147	62484.1
FALSE	25	High	Master Protein	O75865	Trafficking protein particle complex subunit 6A OS=Homo sapiens OX=9606 GN=TRAPPC6A PE=1 SV=2	3.46	5	1	1	17.6	1	TRAPPC6A	272067
FALSE	36	High	Master Protein	Q8NC51	SERPINE1 mRNA-binding protein 1 OS=Homo sapiens OX=9606 GN=SERBP1 PE=1 SV=2	3.378	3	1	1	44.9	1	SERBP1	103899
FALSE	18	High	Master Protein	O75396	Vesicle-trafficking protein SEC22b OS=Homo sapiens OX=9606 GN=SEC22B PE=1 SV=5	3.375	5	2	1	24.7	1	SEC22B	266634
FALSE	55	High	Master Protein	Q5SXM8	DNL-type zinc finger protein OS=Homo sapiens OX=9606 GN=DNLZ PE=1 SV=1	3.337	8	3	1	19.2	1	DNLZ	135261
FALSE	23	High	Master Protein	Q5JTJ3	Cytochrome c oxidase assembly factor 6 homolog OS=Homo sapiens OX=9606 GN=COA6 PE=1 SV=1	3.333	11	1	1	14.1	1	COA6	96191.1
FALSE	19	High	Master Protein	Q6NZ67	Mitotic-spindle organizing protein 2B OS=Homo sapiens OX=9606 GN=MZT2B PE=1 SV=1	3.323	13	4	1	16.2	1	MZT2B	121706
FALSE	28	High	Master Protein	P61218	DNA-directed RNA polymerases I, II, and III subunit RPABC2 OS=Homo sapiens OX=9606 GN=POLR2F PE=1 SV=1	3.304	6	1	1	14.5	1	POLR2F	256399
FALSE	38	High	Master Protein	P01920	HLA class II histocompatibility antigen, DQ beta 1 chain OS=Homo sapiens OX=9606 GN=HLA-DQB1 PE=1 SV=2	3.26	6	3	1	30	1	HLA-DQB1	52722.4
FALSE	28	High	Master Protein	P27635	Large ribosomal subunit protein uL16 OS=Homo sapiens OX=9606 GN=RPL10 PE=1 SV=5	3.244	6	2	1	24.6	1	RPL10	229147
FALSE	37	High	Master Protein	P28074	Proteasome subunit beta type-5 OS=Homo sapiens OX=9606 GN=PSMB5 PE=1 SV=3	3.242	5	1	1	28.5	1	PSMB5	203377
FALSE	77	High	Master Protein	Q9NX00	Transmembrane protein 160 OS=Homo sapiens OX=9606 GN=TMEM160 PE=1 SV=1	3.184	7	4	1	19.6	1	TMEM160	386815
FALSE	24	High	Master Protein	P47224	Guanine nucleotide exchange factor MSS4 OS=Homo sapiens OX=9606 GN=RABIF PE=1 SV=2	3.183	13	4	1	13.8	1	RABIF	268786
FALSE	35	High	Master Protein	O00488	Zinc finger protein 593 OS=Homo sapiens OX=9606 GN=ZNF593 PE=1 SV=2	3.177	10	2	1	15.2	1	ZNF593	99319
FALSE	22	High	Master Protein	Q9UL33	Trafficking protein particle complex subunit 2-like protein OS=Homo sapiens OX=9606 GN=TRAPPC2L PE=1 SV=1	3.173	6	1	1	16.1	1	TRAPPC2L	722700
FALSE	28	High	Master Protein	Q9BQ49	Small integral membrane protein 7 OS=Homo sapiens OX=9606 GN=SMIM7 PE=1 SV=2	3.163	13	1	1	8.6	1	SMIM7	333018
FALSE	17	High	Master Protein	O96000	NADH dehydrogenase [ubiquinone] 1 beta subcomplex subunit 10 OS=Homo sapiens OX=9606 GN=NDUFB10 PE=1 SV=3	3.124	8	2	1	20.8	1	NDUFB10	304928
FALSE	0	High	Master Protein	P13010	X-ray repair cross-complementing protein 5 OS=Homo sapiens OX=9606 GN=XRCC5 PE=1 SV=3	3.111	2	1	1	82.7	1	XRCC5	50161.6
FALSE	0	High	Master Protein	P02786	Transferrin receptor protein 1 OS=Homo sapiens OX=9606 GN=TFRC PE=1 SV=2	3.105	2	1	1	84.8	1	TFRC	249435
FALSE	39	High	Master Protein	P52566	Rho GDP-dissociation inhibitor 2 OS=Homo sapiens OX=9606 GN=ARHGDIB PE=1 SV=3	3.083	4	1	1	23	1	ARHGDIB	704809
FALSE	68	High	Master Protein	P46782	Small ribosomal subunit protein uS7 OS=Homo sapiens OX=9606 GN=RPS5 PE=1 SV=4	3.079	4	3	1	22.9	1	RPS5	1.57037e+06
FALSE	0	High	Master Protein	O15173	Membrane-associated progesterone receptor component 2 OS=Homo sapiens OX=9606 GN=PGRMC2 PE=1 SV=1	3.066	9	1	1	23.8	1	PGRMC2	478949
FALSE	20	High	Master Protein	Q92841	Probable ATP-dependent RNA helicase DDX17 OS=Homo sapiens OX=9606 GN=DDX17 PE=1 SV=2	3.052	2	1	1	80.2	1	DDX17	74087.3
FALSE	14	High	Master Protein	Q9NVP2	Histone chaperone ASF1B OS=Homo sapiens OX=9606 GN=ASF1B PE=1 SV=1	3.048	4	1	1	22.4	1	ASF1B	625668
FALSE	0	High	Master Protein	Q9NRG0	Chromatin accessibility complex protein 1 OS=Homo sapiens OX=9606 GN=CHRAC1 PE=1 SV=1	3.024	14	1	1	14.7	1	CHRAC1	94626.1
FALSE	42	High	Master Protein	Q9BWH2	FUN14 domain-containing protein 2 OS=Homo sapiens OX=9606 GN=FUNDC2 PE=1 SV=2	3.024	5	1	1	20.7	1	FUNDC2	1.05573e+06
FALSE	27	High	Master Protein	P53680	AP-2 complex subunit sigma OS=Homo sapiens OX=9606 GN=AP2S1 PE=1 SV=2	2.978	6	1	1	17	1	AP2S1	420793
FALSE	24	High	Master Protein	P31944	Caspase-14 OS=Homo sapiens OX=9606 GN=CASP14 PE=1 SV=2	2.977	5	1	1	27.7	1	CASP14	108192
FALSE	52	High	Master Protein	Q8NFU3	Thiosulfate:glutathione sulfurtransferase OS=Homo sapiens OX=9606 GN=TSTD1 PE=1 SV=3	2.976	8	1	1	12.5	1	TSTD1	501105
FALSE	31	High	Master Protein	P07919	Cytochrome b-c1 complex subunit 6, mitochondrial OS=Homo sapiens OX=9606 GN=UQCRH PE=1 SV=2	2.974	9	1	1	10.7	1	UQCRH	306425
FALSE	63	High	Master Protein	Q04941	Proteolipid protein 2 OS=Homo sapiens OX=9606 GN=PLP2 PE=1 SV=1	2.969	9	4	1	16.7	1	PLP2	6398794
FALSE	20	High	Master Protein	Q9Y3D7	Mitochondrial import inner membrane translocase subunit TIM16 OS=Homo sapiens OX=9606 GN=PAM16 PE=1 SV=2	2.94	6	1	1	13.8	1	PAM16	487654
FALSE	62	High	Master Protein	P61970	Nuclear transport factor 2 OS=Homo sapiens OX=9606 GN=NUTF2 PE=1 SV=1	2.936	6	5	1	14.5	1	NUTF2	7434544
FALSE	14	High	Master Protein	Q9BXV9	EKC/KEOPS complex subunit GON7 OS=Homo sapiens OX=9606 GN=GON7 PE=1 SV=2	2.917	26	1	1	10.9	1	GON7	23636.4
FALSE	45	High	Master Protein	Q15056	Eukaryotic translation initiation factor 4H OS=Homo sapiens OX=9606 GN=EIF4H PE=1 SV=5	2.912	3	1	1	27.4	1	EIF4H	193167
FALSE	0	High	Master Protein	O75414	Nucleoside diphosphate kinase 6 OS=Homo sapiens OX=9606 GN=NME6 PE=1 SV=3	2.893	8	1	1	21.1	1	NME6	38209.2
FALSE	28	High	Master Protein	Q9P086	Mediator of RNA polymerase II transcription subunit 11 OS=Homo sapiens OX=9606 GN=MED11 PE=1 SV=2	2.884	8	1	1	13.1	1	MED11	403429
FALSE	17	High	Master Protein	Q9Y3D0	Cytosolic iron-sulfur assembly component 2B OS=Homo sapiens OX=9606 GN=CIAO2B PE=1 SV=1	2.879	13	1	1	17.7	1	CIAO2B	121993
FALSE	34	High	Master Protein	P09669	Cytochrome c oxidase subunit 6C OS=Homo sapiens OX=9606 GN=COX6C PE=1 SV=2	2.859	11	1	1	8.8	1	COX6C	1.06732e+06
FALSE	18	High	Master Protein	P61244	Protein max OS=Homo sapiens OX=9606 GN=MAX PE=1 SV=1	2.848	6	1	1	18.3	1	MAX	168878
FALSE	23	High	Master Protein	Q6UW68	Transmembrane protein 205 OS=Homo sapiens OX=9606 GN=TMEM205 PE=1 SV=1	2.834	6	2	1	21.2	1	TMEM205	768666
FALSE	36	High	Master Protein	O95059	Ribonuclease P protein subunit p14 OS=Homo sapiens OX=9606 GN=RPP14 PE=1 SV=3	2.832	7	1	1	13.7	1	RPP14	240475
FALSE	21	High	Master Protein	Q8N8J7	Uncharacterized protein FAM241A OS=Homo sapiens OX=9606 GN=FAM241A PE=2 SV=2	2.782	13	1	1	14.6	1	FAM241A	123809
FALSE	0	High	Master Protein	O15514	DNA-directed RNA polymerase II subunit RPB4 OS=Homo sapiens OX=9606 GN=POLR2D PE=1 SV=1	2.764	11	1	1	16.3	1	POLR2D	226152
FALSE	38	High	Master Protein	P62837	Ubiquitin-conjugating enzyme E2 D2 OS=Homo sapiens OX=9606 GN=UBE2D2 PE=1 SV=1	2.743	5	1	1	16.7	1	UBE2D2	992047
FALSE	31	High	Master Protein	Q8TF09	Dynein light chain roadblock-type 2 OS=Homo sapiens OX=9606 GN=DYNLRB2 PE=1 SV=1	2.736	9	1	1	10.8	1	DYNLRB2	1506129
FALSE	16	High	Master Protein	Q8N183	NADH dehydrogenase [ubiquinone] 1 alpha subcomplex assembly factor 2 OS=Homo sapiens OX=9606 GN=NDUFAF2 PE=1 SV=1	2.678	9	1	1	19.8	1	NDUFAF2	539608
FALSE	31	High	Master Protein	Q9UBQ5	Eukaryotic translation initiation factor 3 subunit K OS=Homo sapiens OX=9606 GN=EIF3K PE=1 SV=1	2.655	3	1	1	25	1	EIF3K	231770
FALSE	23	High	Master Protein	Q14847	LIM and SH3 domain protein 1 OS=Homo sapiens OX=9606 GN=LASP1 PE=1 SV=2	2.629	4	1	1	29.7	1	LASP1	46338.8
FALSE	0	High	Master Protein	Q8N4V1	ER membrane protein complex subunit 5 OS=Homo sapiens OX=9606 GN=MMGT1 PE=1 SV=1	2.598	18	1	1	14.7	1	MMGT1
FALSE	42	High	Master Protein	Q9Y2S6	Translation machinery-associated protein 7 OS=Homo sapiens OX=9606 GN=TMA7 PE=1 SV=1	2.595	14	2	1	7.1	1	TMA7	683895
FALSE	36	High	Master Protein	Q9NPE3	H/ACA ribonucleoprotein complex subunit 3 OS=Homo sapiens OX=9606 GN=NOP10 PE=1 SV=1	2.591	17	1	1	7.7	1	NOP10	114711
FALSE	0	High	Master Protein	Q99439	Calponin-2 OS=Homo sapiens OX=9606 GN=CNN2 PE=1 SV=4	2.587	3	2	1	33.7	1	CNN2	99933.4
FALSE	24	High	Master Protein	Q8IYN6	UBA-like domain-containing protein 2 OS=Homo sapiens OX=9606 GN=UBALD2 PE=1 SV=1	2.578	5	1	1	17.9	1	UBALD2	127208
FALSE	47	High	Master Protein	P20292	Arachidonate 5-lipoxygenase-activating protein OS=Homo sapiens OX=9606 GN=ALOX5AP PE=1 SV=2	2.569	5	1	1	18.1	1	ALOX5AP	477500
FALSE	0	High	Master Protein	Q08AG7	Mitotic-spindle organizing protein 1 OS=Homo sapiens OX=9606 GN=MZT1 PE=1 SV=2	2.568	26	1	1	8.5	1	MZT1	26595.8
FALSE	43	High	Master Protein	A6NMY6	Putative annexin A2-like protein OS=Homo sapiens OX=9606 GN=ANXA2P2 PE=5 SV=2	2.537	3	1	1	38.6	1	ANXA2P2	83387.6
FALSE	29	High	Master Protein	Q96DE5	Anaphase-promoting complex subunit 16 OS=Homo sapiens OX=9606 GN=ANAPC16 PE=1 SV=1	2.493	11	2	1	11.7	1	ANAPC16	130962
FALSE	44	High	Master Protein	P28062	Proteasome subunit beta type-8 OS=Homo sapiens OX=9606 GN=PSMB8 PE=1 SV=3	2.445	3	1	1	30.3	1	PSMB8	867274
FALSE	50	High	Master Protein	P17152	Transmembrane protein 11, mitochondrial OS=Homo sapiens OX=9606 GN=TMEM11 PE=1 SV=1	2.442	6	1	1	21.5	1	TMEM11	255593
FALSE	41	High	Master Protein	Q86V88	Magnesium-dependent phosphatase 1 OS=Homo sapiens OX=9606 GN=MDP1 PE=1 SV=1	2.412	7	1	1	20.1	1	MDP1	511672
FALSE	0	High	Master Protein	Q9H1C7	Cysteine-rich and transmembrane domain-containing protein 1 OS=Homo sapiens OX=9606 GN=CYSTM1 PE=1 SV=1	2.398	10	1	1	10.6	1	CYSTM1	581313
FALSE	37	High	Master Protein	Q13951	Core-binding factor subunit beta OS=Homo sapiens OX=9606 GN=CBFB PE=1 SV=2	2.386	4	1	1	21.5	1	CBFB	108862
FALSE	26	High	Master Protein	P61601	Neurocalcin-delta OS=Homo sapiens OX=9606 GN=NCALD PE=1 SV=2	2.384	4	3	1	22.2	1	NCALD	1.80694e+06
FALSE	0	High	Master Protein	P05109	Protein S100-A8 OS=Homo sapiens OX=9606 GN=S100A8 PE=1 SV=1	2.373	8	1	1	10.8	1	S100A8	346933
FALSE	19	High	Master Protein	Q02413	Desmoglein-1 OS=Homo sapiens OX=9606 GN=DSG1 PE=1 SV=2	2.367	2	1	1	113.7	1	DSG1	74982
FALSE	21	High	Master Protein	P42773	Cyclin-dependent kinase 4 inhibitor C OS=Homo sapiens OX=9606 GN=CDKN2C PE=1 SV=1	2.319	5	2	1	18.1	1	CDKN2C	444734
FALSE	0	High	Master Protein	Q3ZAQ7	Vacuolar ATPase assembly integral membrane protein VMA21 OS=Homo sapiens OX=9606 GN=VMA21 PE=1 SV=1	2.309	10	1	1	11.3	1	VMA21	808164
FALSE	35	High	Master Protein	Q9BU79	Transmembrane protein 243 OS=Homo sapiens OX=9606 GN=TMEM243 PE=1 SV=1	2.308	6	1	1	13.4	1	TMEM243	677321
FALSE	54	High	Master Protein	Q9BQB6	Vitamin K epoxide reductase complex subunit 1 OS=Homo sapiens OX=9606 GN=VKORC1 PE=1 SV=1	2.304	5	1	1	18.2	1	VKORC1	285691
FALSE	26	High	Master Protein	O15212	Prefoldin subunit 6 OS=Homo sapiens OX=9606 GN=PFDN6 PE=1 SV=1	2.277	5	1	1	14.6	1	PFDN6	272181
FALSE	15	High	Master Protein	Q9BRG1	Vacuolar protein-sorting-associated protein 25 OS=Homo sapiens OX=9606 GN=VPS25 PE=1 SV=1	2.263	11	2	1	20.7	1	VPS25	85249.3
FALSE	40	High	Master Protein	Q9UNZ5	Leydig cell tumor 10 kDa protein homolog OS=Homo sapiens OX=9606 GN=C19orf53 PE=1 SV=1	2.228	7	1	1	10.6	1	C19orf53	625985
FALSE	14	High	Master Protein	Q8WW12	PEST proteolytic signal-containing nuclear protein OS=Homo sapiens OX=9606 GN=PCNP PE=1 SV=2	2.197	8	2	1	18.9	1	PCNP	117197
FALSE	0	High	Master Protein	P62491	Ras-related protein Rab-11A OS=Homo sapiens OX=9606 GN=RAB11A PE=1 SV=3	2.193	4	1	1	24.4	1	RAB11A	206266
FALSE	17	High	Master Protein	Q16514	Transcription initiation factor TFIID subunit 12 OS=Homo sapiens OX=9606 GN=TAF12 PE=1 SV=1	2.185	7	1	1	17.9	1	TAF12	149265
FALSE	29	High	Master Protein	Q9H0R3	Transmembrane protein 222 OS=Homo sapiens OX=9606 GN=TMEM222 PE=1 SV=2	2.159	7	1	1	23.2	1	TMEM222	79617.2
FALSE	36	High	Master Protein	Q9Y3B4	Splicing factor 3B subunit 6 OS=Homo sapiens OX=9606 GN=SF3B6 PE=1 SV=1	2.146	6	2	1	14.6	1	SF3B6	691261
FALSE	0	High	Master Protein	P0DPH8	Tubulin alpha-3D chain OS=Homo sapiens OX=9606 GN=TUBA3D PE=1 SV=1	2.128	4	1	1	49.9	1	TUBA3D	109034
FALSE	20	High	Master Protein	O14933	Ubiquitin/ISG15-conjugating enzyme E2 L6 OS=Homo sapiens OX=9606 GN=UBE2L6 PE=1 SV=4	2.124	5	1	1	17.8	1	UBE2L6	880468
FALSE	30	High	Master Protein	O76095	Protein JTB OS=Homo sapiens OX=9606 GN=JTB PE=1 SV=1	2.122	5	1	1	16.3	1	JTB	111356
FALSE	0	High	Master Protein	Q7RTU5	Achaete-scute homolog 5 OS=Homo sapiens OX=9606 GN=ASCL5 PE=3 SV=2	2.117	6	1	1	29.4	1	ASCL5	344312
FALSE	18	High	Master Protein	O15260	Surfeit locus protein 4 OS=Homo sapiens OX=9606 GN=SURF4 PE=1 SV=3	2.11	4	1	1	30.4	1	SURF4	666854
FALSE	0	High	Master Protein	Q96MP5	Zinc finger SWIM domain-containing protein 3 OS=Homo sapiens OX=9606 GN=ZSWIM3 PE=1 SV=2	2.107	2	1	1	79.4	1	ZSWIM3	158297
FALSE	0	High	Master Protein	P26641	Elongation factor 1-gamma OS=Homo sapiens OX=9606 GN=EEF1G PE=1 SV=3	2.076	3	1	1	50.1	1	EEF1G	24456.3
FALSE	0	High	Master Protein	P52815	Large ribosomal subunit protein bL12m OS=Homo sapiens OX=9606 GN=MRPL12 PE=1 SV=2	2.072	5	1	1	21.3	1	MRPL12	713801
FALSE	0	High	Master Protein	Q15528	Mediator of RNA polymerase II transcription subunit 22 OS=Homo sapiens OX=9606 GN=MED22 PE=1 SV=2	2.07	5	1	1	22.2	1	MED22	231059
FALSE	0	High	Master Protein	Q8WZ42	Titin OS=Homo sapiens OX=9606 GN=TTN PE=1 SV=4	2.047	0	1	1	3813.7	1	TTN	941416
FALSE	22	High	Master Protein	O14569	Transmembrane reductase CYB561D2 OS=Homo sapiens OX=9606 GN=CYB561D2 PE=1 SV=1	2.039	5	1	1	24	1	CYB561D2	92627.2
FALSE	0	High	Master Protein	Q13177	Serine/threonine-protein kinase PAK 2 OS=Homo sapiens OX=9606 GN=PAK2 PE=1 SV=3	2.033	3	1	1	58	1	PAK2	20223.8
FALSE	30	High	Master Protein	Q9ULZ3	Apoptosis-associated speck-like protein containing a CARD OS=Homo sapiens OX=9606 GN=PYCARD PE=1 SV=2	2.032	6	2	1	21.6	1	PYCARD	346801
FALSE	34	High	Master Protein	Q9H0N5	Pterin-4-alpha-carbinolamine dehydratase 2 OS=Homo sapiens OX=9606 GN=PCBD2 PE=1 SV=4	2.02	5	1	1	14.4	1	PCBD2	2.26149e+06
FALSE	0	High	Master Protein	Q9BWJ5	Splicing factor 3B subunit 5 OS=Homo sapiens OX=9606 GN=SF3B5 PE=1 SV=1	2.005	17	1	1	10.1	1	SF3B5	107115
FALSE	0	High	Master Protein	P16070	CD44 antigen OS=Homo sapiens OX=9606 GN=CD44 PE=1 SV=3	2.001	2	2	1	81.5	1	CD44	58270
FALSE	0	High	Master Protein	Q16520	Basic leucine zipper transcriptional factor ATF-like OS=Homo sapiens OX=9606 GN=BATF PE=1 SV=1	1.969	6	1	1	14.1	1	BATF	648100
FALSE	14	High	Master Protein	Q9NRX2	Large ribosomal subunit protein bL17m OS=Homo sapiens OX=9606 GN=MRPL17 PE=1 SV=1	1.967	4	2	1	20	1	MRPL17	416984
FALSE	21	High	Master Protein	P82932	Small ribosomal subunit protein bS6m OS=Homo sapiens OX=9606 GN=MRPS6 PE=1 SV=3	1.961	6	1	1	14.2	1	MRPS6	404603
FALSE	29	High	Master Protein	P51149	Ras-related protein Rab-7a OS=Homo sapiens OX=9606 GN=RAB7A PE=1 SV=1	1.96	3	1	1	23.5	1	RAB7A	228248
FALSE	27	High	Master Protein	P06733	Alpha-enolase OS=Homo sapiens OX=9606 GN=ENO1 PE=1 SV=2	1.925	2	1	1	47.1	1	ENO1	60789.5
FALSE	22	High	Master Protein	Q9ULE0	Protein WWC3 OS=Homo sapiens OX=9606 GN=WWC3 PE=1 SV=3	1.924	1	1	1	122.6	1	WWC3	687240
FALSE	30	High	Master Protein	P52655	Transcription initiation factor IIA subunit 1 OS=Homo sapiens OX=9606 GN=GTF2A1 PE=1 SV=1	1.921	2	2	1	41.5	1	GTF2A1	371389
FALSE	34	High	Master Protein	P84098	Large ribosomal subunit protein eL19 OS=Homo sapiens OX=9606 GN=RPL19 PE=1 SV=1	1.904	5	1	1	23.5	1	RPL19	231869

## Sheet: Sample_3
Supplementary Table 13: Mass spectrometry analysis of excised gel region predicted to contain a truncated GBA1 protein.
Sample 3: rs3115534-GT
Checked	Score Mascot: Mascot	Protein FDR Confidence: Combined	Master	Accession	Description	Sum PEP Score	Coverage [%]	# PSMs	# Unique Peptides	MW [kDa]	# Peptides (by Search Engine): Mascot	Gene Symbol	Abundance: F3: Sample
FALSE	4894	High	Master Protein	P04264	Keratin, type II cytoskeletal 1 OS=Homo sapiens OX=9606 GN=KRT1 PE=1 SV=6	322.735	66	194	33	66	39	KRT1	317789797
FALSE	3968	High	Master Protein	P35527	Keratin, type I cytoskeletal 9 OS=Homo sapiens OX=9606 GN=KRT9 PE=1 SV=3	313.723	79	145	32	62	32	KRT9	157886265
FALSE	4059	High	Master Protein	P13645	Keratin, type I cytoskeletal 10 OS=Homo sapiens OX=9606 GN=KRT10 PE=1 SV=6	301.714	62	131	30	58.8	33	KRT10	276634650
FALSE	3464	High	Master Protein	P35908	Keratin, type II cytoskeletal 2 epidermal OS=Homo sapiens OX=9606 GN=KRT2 PE=1 SV=2	295.866	76	128	32	65.4	40	KRT2	186902491
FALSE	5359	High	Master Protein	P07737	Profilin-1 OS=Homo sapiens OX=9606 GN=PFN1 PE=1 SV=2	211.066	98	261	19	15	19	PFN1	3543452404
FALSE	2476	High	Master Protein	P63241	Eukaryotic translation initiation factor 5A-1 OS=Homo sapiens OX=9606 GN=EIF5A PE=1 SV=2	192.156	89	110	19	16.8	19	EIF5A	414158483
FALSE	2403	High	Master Protein	P0DP25	Calmodulin-3 OS=Homo sapiens OX=9606 GN=CALM3 PE=1 SV=1	142.888	93	96	15	16.8	15	CALM3	495178725
FALSE	1847	High	Master Protein	P61204	ADP-ribosylation factor 3 OS=Homo sapiens OX=9606 GN=ARF3 PE=1 SV=2	137.177	65	97	7	20.6	13	ARF3	296254774
FALSE	1417	High	Master Protein	P84085	ADP-ribosylation factor 5 OS=Homo sapiens OX=9606 GN=ARF5 PE=1 SV=2	135.436	58	73	6	20.5	12	ARF5	2.31505e+07
FALSE	2114	High	Master Protein	P09382	Galectin-1 OS=Homo sapiens OX=9606 GN=LGALS1 PE=1 SV=2	126.996	89	79	12	14.7	12	LGALS1	220534596
FALSE	2672	High	Master Protein	P23528	Cofilin-1 OS=Homo sapiens OX=9606 GN=CFL1 PE=1 SV=3	124.46	83	148	13	18.5	16	CFL1	1275747232
FALSE	3192	High	Master Protein	P62937	Peptidyl-prolyl cis-trans isomerase A OS=Homo sapiens OX=9606 GN=PPIA PE=1 SV=2	123.538	75	180	13	18	13	PPIA	1654229386
FALSE	1559	High	Master Protein	P19105	Myosin regulatory light chain 12A OS=Homo sapiens OX=9606 GN=MYL12A PE=1 SV=2	120.525	81	66	1	19.8	12	MYL12A	2.25423e+06
FALSE	1620	High	Master Protein	O14950	Myosin regulatory light chain 12B OS=Homo sapiens OX=9606 GN=MYL12B PE=1 SV=2	117.382	80	64	1	19.8	12	MYL12B	175014898
FALSE	2038	High	Master Protein	P15531	Nucleoside diphosphate kinase A OS=Homo sapiens OX=9606 GN=NME1 PE=1 SV=1	117.044	70	110	6	17.1	12	NME1	109762215
FALSE	1406	High	Master Protein	P05387	Large ribosomal subunit protein P2 OS=Homo sapiens OX=9606 GN=RPLP2 PE=1 SV=1	114.598	94	67	8	11.7	9	RPLP2	187635343
FALSE	1350	High	Master Protein	Q96AZ6	Interferon-stimulated gene 20 kDa protein OS=Homo sapiens OX=9606 GN=ISG20 PE=1 SV=2	112.012	70	45	11	20.4	11	ISG20	5.86651e+07
FALSE	1181	High	Master Protein	P02533	Keratin, type I cytoskeletal 14 OS=Homo sapiens OX=9606 GN=KRT14 PE=1 SV=4	111.389	44	40	6	51.5	17	KRT14	1.59583e+07
FALSE	1363	High	Master Protein	P49755	Transmembrane emp24 domain-containing protein 10 OS=Homo sapiens OX=9606 GN=TMED10 PE=1 SV=2	109.093	41	52	9	25	9	TMED10	6.64648e+07
FALSE	1995	High	Master Protein	P62263	Small ribosomal subunit protein uS11 OS=Homo sapiens OX=9606 GN=RPS14 PE=1 SV=3	108.856	68	77	10	16.3	10	RPS14	214572068
FALSE	1369	High	Master Protein	P33316	Deoxyuridine 5'-triphosphate nucleotidohydrolase, mitochondrial OS=Homo sapiens OX=9606 GN=DUT PE=1 SV=4	105.952	56	64	13	26.5	13	DUT	7.58216e+07
FALSE	1684	High	Master Protein	P60660	Myosin light polypeptide 6 OS=Homo sapiens OX=9606 GN=MYL6 PE=1 SV=2	104.024	67	84	13	16.9	13	MYL6	370664330
FALSE	884	High	Master Protein	O75368	Adapter SH3BGRL OS=Homo sapiens OX=9606 GN=SH3BGRL PE=1 SV=1	103.912	88	48	12	12.8	12	SH3BGRL	51553372
FALSE	1213	High	Master Protein	P18085	ADP-ribosylation factor 4 OS=Homo sapiens OX=9606 GN=ARF4 PE=1 SV=3	103.364	58	69	6	20.5	11	ARF4	3.73256e+07
FALSE	1507	High	Master Protein	P62841	Small ribosomal subunit protein uS19 OS=Homo sapiens OX=9606 GN=RPS15 PE=1 SV=2	101.273	78	91	10	17	10	RPS15	148027495
FALSE	1210	High	Master Protein	P59998	Actin-related protein 2/3 complex subunit 4 OS=Homo sapiens OX=9606 GN=ARPC4 PE=1 SV=3	100.418	77	61	11	19.7	11	ARPC4	319398850
FALSE	2066	High	Master Protein	P62249	Small ribosomal subunit protein uS9 OS=Homo sapiens OX=9606 GN=RPS16 PE=1 SV=2	97.642	69	93	14	16.4	14	RPS16	636551527
FALSE	1620	High	Master Protein	P62750	Large ribosomal subunit protein uL23 OS=Homo sapiens OX=9606 GN=RPL23A PE=1 SV=1	97.535	52	83	14	17.7	14	RPL23A	370645579
FALSE	1769	High	Master Protein	P23284	Peptidyl-prolyl cis-trans isomerase B OS=Homo sapiens OX=9606 GN=PPIB PE=1 SV=2	95.519	55	92	13	23.7	13	PPIB	363968138
FALSE	3565	High	Master Protein	P62979	Ubiquitin-ribosomal protein eS31 fusion protein OS=Homo sapiens OX=9606 GN=RPS27A PE=1 SV=2	95.049	53	163	2	18	10	RPS27A	670563688
FALSE	1042	High	Master Protein	P49773	Adenosine 5'-monophosphoramidase HINT1 OS=Homo sapiens OX=9606 GN=HINT1 PE=1 SV=2	94.058	79	50	8	13.8	8	HINT1	7.98107e+07
FALSE	1621	High	Master Protein	P30050	Large ribosomal subunit protein uL11 OS=Homo sapiens OX=9606 GN=RPL12 PE=1 SV=1	94.049	70	63	9	17.8	9	RPL12	241592402
FALSE	745	High	Master Protein	P62834	Ras-related protein Rap-1A OS=Homo sapiens OX=9606 GN=RAP1A PE=1 SV=1	93.637	62	44	1	21	12	RAP1A	7.31216e+06
FALSE	783	High	Master Protein	P20290	Transcription factor BTF3 OS=Homo sapiens OX=9606 GN=BTF3 PE=1 SV=1	93.448	52	31	9	22.2	9	BTF3	2.9529e+07
FALSE	1778	High	Master Protein	P62269	Small ribosomal subunit protein uS13 OS=Homo sapiens OX=9606 GN=RPS18 PE=1 SV=3	91.132	62	74	17	17.7	17	RPS18	426680804
FALSE	1389	High	Master Protein	P62277	Small ribosomal subunit protein uS15 OS=Homo sapiens OX=9606 GN=RPS13 PE=1 SV=2	90.072	46	70	11	17.2	11	RPS13	370424797
FALSE	932	High	Master Protein	P08779	Keratin, type I cytoskeletal 16 OS=Homo sapiens OX=9606 GN=KRT16 PE=1 SV=4	88.487	43	31	8	51.2	16	KRT16	2.69817e+06
FALSE	1598	High	Master Protein	P46783	Small ribosomal subunit protein eS10 OS=Homo sapiens OX=9606 GN=RPS10 PE=1 SV=1	88.397	44	89	11	18.9	11	RPS10	178285121
FALSE	847	High	Master Protein	O15145	Actin-related protein 2/3 complex subunit 3 OS=Homo sapiens OX=9606 GN=ARPC3 PE=1 SV=3	88.372	62	48	11	20.5	11	ARPC3	154764245
FALSE	888	High	Master Protein	P30044	Peroxiredoxin-5, mitochondrial OS=Homo sapiens OX=9606 GN=PRDX5 PE=1 SV=4	88.352	46	39	12	22.1	12	PRDX5	8.24683e+07
FALSE	614	High	Master Protein	P61224	Ras-related protein Rap-1b OS=Homo sapiens OX=9606 GN=RAP1B PE=1 SV=1	84.762	62	37	1	20.8	12	RAP1B	4.68022e+07
FALSE	836	High	Master Protein	P61586	Transforming protein RhoA OS=Homo sapiens OX=9606 GN=RHOA PE=1 SV=1	84.262	77	40	5	21.8	13	RHOA	58833160
FALSE	3252	High	Master Protein	P62987	Ubiquitin-ribosomal protein eL40 fusion protein OS=Homo sapiens OX=9606 GN=UBA52 PE=1 SV=2	83.683	51	159	1	14.7	9	UBA52	3.03547e+06
FALSE	958	High	Master Protein	Q01469	Fatty acid-binding protein 5 OS=Homo sapiens OX=9606 GN=FABP5 PE=1 SV=3	82.992	78	42	13	15.2	13	FABP5	145694355
FALSE	1545	High	Master Protein	P16949	Stathmin OS=Homo sapiens OX=9606 GN=STMN1 PE=1 SV=3	82.293	68	73	13	17.3	13	STMN1	244729171
FALSE	925	High	Master Protein	Q15369	Elongin-C OS=Homo sapiens OX=9606 GN=ELOC PE=1 SV=1	82.286	64	36	8	12.5	8	ELOC	3.69154e+07
FALSE	677	High	Master Protein	P60709	Actin, cytoplasmic 1 OS=Homo sapiens OX=9606 GN=ACTB PE=1 SV=1	82.253	47	24	10	41.7	14	ACTB	4.01095e+07
FALSE	1015	High	Master Protein	P37108	Signal recognition particle 14 kDa protein OS=Homo sapiens OX=9606 GN=SRP14 PE=1 SV=2	82.047	68	65	11	14.6	11	SRP14	111708189
FALSE	2763	High	Master Protein	P06454	Prothymosin alpha OS=Homo sapiens OX=9606 GN=PTMA PE=1 SV=2	81.582	40	131	8	12.2	8	PTMA	595387977
FALSE	621	High	Master Protein	P08134	Rho-related GTP-binding protein RhoC OS=Homo sapiens OX=9606 GN=RHOC PE=1 SV=1	81.508	68	32	3	22	11	RHOC	3.31788e+06
FALSE	1361	High	Master Protein	Q07812	Apoptosis regulator BAX OS=Homo sapiens OX=9606 GN=BAX PE=1 SV=1	81.228	47	54	9	21.2	9	BAX	6.4981e+07
FALSE	872	High	Master Protein	P25398	Small ribosomal subunit protein eS12 OS=Homo sapiens OX=9606 GN=RPS12 PE=1 SV=3	80.612	71	45	9	14.5	9	RPS12	107587191
FALSE	2308	High	Master Protein	P62328	Thymosin beta-4 OS=Homo sapiens OX=9606 GN=TMSB4X PE=1 SV=2	78.923	77	119	4	5.1	5	TMSB4X	1555559096
FALSE	1709	High	Master Protein	P22392	Nucleoside diphosphate kinase B OS=Homo sapiens OX=9606 GN=NME2 PE=1 SV=1	78.643	76	100	3	17.3	13	NME2	642707790
FALSE	1100	High	Master Protein	P61353	Large ribosomal subunit protein eL27 OS=Homo sapiens OX=9606 GN=RPL27 PE=1 SV=2	77.889	60	78	11	15.8	11	RPL27	308626371
FALSE	779	High	Master Protein	P08708	Small ribosomal subunit protein eS17 OS=Homo sapiens OX=9606 GN=RPS17 PE=1 SV=2	77.548	68	50	11	15.5	11	RPS17	189100178
FALSE	1264	High	Master Protein	P62244	Small ribosomal subunit protein uS8 OS=Homo sapiens OX=9606 GN=RPS15A PE=1 SV=2	76.798	81	67	13	14.8	13	RPS15A	337366921
FALSE	594	High	Master Protein	P18621	Large ribosomal subunit protein uL22 OS=Homo sapiens OX=9606 GN=RPL17 PE=1 SV=3	76.747	53	36	13	21.4	13	RPL17	5.04654e+07
FALSE	572	High	Master Protein	P02538	Keratin, type II cytoskeletal 6A OS=Homo sapiens OX=9606 GN=KRT6A PE=1 SV=3	74.767	33	24	3	60	17	KRT6A	3.87603e+06
FALSE	497	High	Master Protein	P00167	Cytochrome b5 OS=Homo sapiens OX=9606 GN=CYB5A PE=1 SV=2	74.202	57	27	8	15.3	8	CYB5A	3.4024e+07
FALSE	1052	High	Master Protein	P62280	Small ribosomal subunit protein uS17 OS=Homo sapiens OX=9606 GN=RPS11 PE=1 SV=3	73.627	59	59	13	18.4	13	RPS11	322608155
FALSE	592	High	Master Protein	Q9UHV9	Prefoldin subunit 2 OS=Homo sapiens OX=9606 GN=PFDN2 PE=1 SV=1	72.628	61	24	8	16.6	8	PFDN2	3.30479e+07
FALSE	1052	High	Master Protein	P62910	Large ribosomal subunit protein eL32 OS=Homo sapiens OX=9606 GN=RPL32 PE=1 SV=2	71.349	50	57	10	15.9	10	RPL32	7.80656e+07
FALSE	534	High	Master Protein	Q13526	Peptidyl-prolyl cis-trans isomerase NIMA-interacting 1 OS=Homo sapiens OX=9606 GN=PIN1 PE=1 SV=1	70.008	48	15	6	18.2	6	PIN1	2.07648e+07
FALSE	626	High	Master Protein	Q9NS69	Mitochondrial import receptor subunit TOM22 homolog OS=Homo sapiens OX=9606 GN=TOMM22 PE=1 SV=3	69.867	70	30	8	15.5	8	TOMM22	2.22713e+07
FALSE	569	High	Master Protein	O43447	Peptidyl-prolyl cis-trans isomerase H OS=Homo sapiens OX=9606 GN=PPIH PE=1 SV=1	69.753	68	19	8	19.2	8	PPIH	1.90576e+07
FALSE	708	High	Master Protein	P61923	Coatomer subunit zeta-1 OS=Homo sapiens OX=9606 GN=COPZ1 PE=1 SV=1	69.408	63	25	8	20.2	8	COPZ1	4.18465e+07
FALSE	775	High	Master Protein	P62829	Large ribosomal subunit protein uL14 OS=Homo sapiens OX=9606 GN=RPL23 PE=1 SV=1	68.86	64	45	10	14.9	10	RPL23	186134602
FALSE	1286	High	Master Protein	P62805	Histone H4 OS=Homo sapiens OX=9606 GN=H4C1 PE=1 SV=2	68.114	56	62	9	11.4	9	H4C1; H4C11; H4C12; H4C13; H4C14; H4C15; H4C16; H4C2; H4C3; H4C4; H4C5; H4C6; H4C8; H4C9	316764062
FALSE	511	High	Master Protein	P68036	Ubiquitin-conjugating enzyme E2 L3 OS=Homo sapiens OX=9606 GN=UBE2L3 PE=1 SV=1	67.914	42	19	8	17.9	8	UBE2L3	4.00022e+07
FALSE	374	High	Master Protein	P62081	Small ribosomal subunit protein eS7 OS=Homo sapiens OX=9606 GN=RPS7 PE=1 SV=1	67.755	56	22	11	22.1	11	RPS7	2.23176e+07
FALSE	534	High	Master Protein	P13647	Keratin, type II cytoskeletal 5 OS=Homo sapiens OX=9606 GN=KRT5 PE=1 SV=3	67.14	33	33	9	62.3	19	KRT5	1.5156e+07
FALSE	1056	High	Master Protein	P62888	Large ribosomal subunit protein eL30 OS=Homo sapiens OX=9606 GN=RPL30 PE=1 SV=2	66.818	67	55	8	12.8	8	RPL30	121074193
FALSE	1250	High	Master Protein	P63220	Small ribosomal subunit protein eS21 OS=Homo sapiens OX=9606 GN=RPS21 PE=1 SV=1	66.486	64	33	6	9.1	6	RPS21	7.81314e+07
FALSE	1385	High	Master Protein	P61604	10 kDa heat shock protein, mitochondrial OS=Homo sapiens OX=9606 GN=HSPE1 PE=1 SV=2	66.282	75	61	10	10.9	10	HSPE1	403236580
FALSE	514	High	Master Protein	P57105	Synaptojanin-2-binding protein OS=Homo sapiens OX=9606 GN=SYNJ2BP PE=1 SV=2	66.223	70	15	7	15.9	7	SYNJ2BP	7.75749e+06
FALSE	814	High	Master Protein	P30046	D-dopachrome decarboxylase OS=Homo sapiens OX=9606 GN=DDT PE=1 SV=3	66.157	67	27	6	12.7	6	DDT	37352608
FALSE	424	High	Master Protein	Q9GZP4	PITH domain-containing protein 1 OS=Homo sapiens OX=9606 GN=PITHD1 PE=1 SV=1	66.003	67	28	12	24.2	12	PITHD1	1.96155e+07
FALSE	810	High	Master Protein	O43169	Cytochrome b5 type B OS=Homo sapiens OX=9606 GN=CYB5B PE=1 SV=3	65.915	63	29	9	16.7	9	CYB5B	1.46982e+07
FALSE	794	High	Master Protein	P04080	Cystatin-B OS=Homo sapiens OX=9606 GN=CSTB PE=1 SV=2	65.371	80	24	5	11.1	5	CSTB	5.48446e+07
FALSE	617	High	Master Protein	P62314	Small nuclear ribonucleoprotein Sm D1 OS=Homo sapiens OX=9606 GN=SNRPD1 PE=1 SV=1	65.309	55	25	5	13.3	5	SNRPD1	6.59536e+07
FALSE	976	High	Master Protein	Q14019	Coactosin-like protein OS=Homo sapiens OX=9606 GN=COTL1 PE=1 SV=3	65.203	77	49	13	15.9	13	COTL1	183665536
FALSE	396	High	Master Protein	Q9GZZ1	N-alpha-acetyltransferase 50 OS=Homo sapiens OX=9606 GN=NAA50 PE=1 SV=1	65.136	52	25	12	19.4	12	NAA50	1.85557e+07
FALSE	558	High	Master Protein	P04259	Keratin, type II cytoskeletal 6B OS=Homo sapiens OX=9606 GN=KRT6B PE=1 SV=5	65.129	30	26	1	60	15	KRT6B	301472
FALSE	1226	High	Master Protein	P61254	Large ribosomal subunit protein uL24 OS=Homo sapiens OX=9606 GN=RPL26 PE=1 SV=1	64.876	60	71	3	17.2	15	RPL26	405678521
FALSE	828	High	Master Protein	P84095	Rho-related GTP-binding protein RhoG OS=Homo sapiens OX=9606 GN=RHOG PE=1 SV=1	64.486	42	36	8	21.3	9	RHOG	35888219
FALSE	433	High	Master Protein	Q96K17	Transcription factor BTF3 homolog 4 OS=Homo sapiens OX=9606 GN=BTF3L4 PE=1 SV=1	64.437	68	16	8	17.3	8	BTF3L4	1.54457e+07
FALSE	509	High	Master Protein	O95379	Tumor necrosis factor alpha-induced protein 8 OS=Homo sapiens OX=9606 GN=TNFAIP8 PE=1 SV=1	63.493	46	18	6	23	6	TNFAIP8	9.86327e+06
FALSE	650	High	Master Protein	P53999	Activated RNA polymerase II transcriptional coactivator p15 OS=Homo sapiens OX=9606 GN=SUB1 PE=1 SV=3	62.544	72	36	12	14.4	12	SUB1	199456897
FALSE	796	High	Master Protein	P10606	Cytochrome c oxidase subunit 5B, mitochondrial OS=Homo sapiens OX=9606 GN=COX5B PE=1 SV=2	62.321	51	41	8	13.7	8	COX5B	6.06228e+07
FALSE	486	High	Master Protein	P22307	Sterol carrier protein 2 OS=Homo sapiens OX=9606 GN=SCP2 PE=1 SV=2	62.204	17	26	12	59	12	SCP2	3.20971e+07
FALSE	607	High	Master Protein	Q6IAA8	Ragulator complex protein LAMTOR1 OS=Homo sapiens OX=9606 GN=LAMTOR1 PE=1 SV=2	62.084	68	20	8	17.7	8	LAMTOR1	16113104
FALSE	958	High	Master Protein	P39019	Small ribosomal subunit protein eS19 OS=Homo sapiens OX=9606 GN=RPS19 PE=1 SV=2	61.974	66	42	12	16.1	12	RPS19	292649420
FALSE	455	High	Master Protein	P05161	Ubiquitin-like protein ISG15 OS=Homo sapiens OX=9606 GN=ISG15 PE=1 SV=5	61.714	58	17	8	17.9	8	ISG15	2.07793e+07
FALSE	455	High	Master Protein	P52434	DNA-directed RNA polymerases I, II, and III subunit RPABC3 OS=Homo sapiens OX=9606 GN=POLR2H PE=1 SV=4	61.46	69	24	8	17.1	8	POLR2H	1.97857e+07
FALSE	545	High	Master Protein	P01111	GTPase NRas OS=Homo sapiens OX=9606 GN=NRAS PE=1 SV=1	60.38	59	21	1	21.2	8	NRAS	1.76288e+07
FALSE	517	High	Master Protein	P61225	Ras-related protein Rap-2b OS=Homo sapiens OX=9606 GN=RAP2B PE=1 SV=1	59.334	46	13	6	20.5	6	RAP2B	8.28067e+06
FALSE	765	High	Master Protein	P61088	Ubiquitin-conjugating enzyme E2 N OS=Homo sapiens OX=9606 GN=UBE2N PE=1 SV=1	59.249	26	35	11	41	11		9.40207e+07
FALSE	383	High	Master Protein	O43665	Regulator of G-protein signaling 10 OS=Homo sapiens OX=9606 GN=RGS10 PE=1 SV=3	58.965	47	23	9	21.2	9	RGS10	1.24004e+07
FALSE	699	High	Master Protein	Q9Y2V2	Calcium-regulated heat-stable protein 1 OS=Homo sapiens OX=9606 GN=CARHSP1 PE=1 SV=2	58.766	52	31	4	15.9	4	CARHSP1	8.61483e+06
FALSE	879	High	Master Protein	P60866	Small ribosomal subunit protein uS10 OS=Homo sapiens OX=9606 GN=RPS20 PE=1 SV=1	58.716	39	38	8	13.4	8	RPS20	153510205
FALSE	1161	High	Master Protein	O60361	Putative nucleoside diphosphate kinase OS=Homo sapiens OX=9606 GN=NME2P1 PE=5 SV=1	58.452	60	63	1	15.5	8	NME2P1	850245
FALSE	412	High	Master Protein	P55145	Mesencephalic astrocyte-derived neurotrophic factor OS=Homo sapiens OX=9606 GN=MANF PE=1 SV=3	57.802	46	30	10	20.7	10	MANF	3.30233e+07
FALSE	599	High	Master Protein	O14737	Programmed cell death protein 5 OS=Homo sapiens OX=9606 GN=PDCD5 PE=1 SV=3	57.265	62	24	8	14.3	8	PDCD5	6.0646e+07
FALSE	925	High	Master Protein	P35268	Large ribosomal subunit protein eL22 OS=Homo sapiens OX=9606 GN=RPL22 PE=1 SV=2	57.249	51	36	7	14.8	7	RPL22	268926026
FALSE	1136	High	Master Protein	Q9UNX3	Ribosomal protein uL24-like OS=Homo sapiens OX=9606 GN=RPL26L1 PE=1 SV=1	57.171	53	63	1	17.2	13	RPL26L1	3.36794e+06
FALSE	307	High	Master Protein	P05386	Large ribosomal subunit protein P1 OS=Homo sapiens OX=9606 GN=RPLP1 PE=1 SV=1	57.11	96	23	5	11.5	6	RPLP1	2.13016e+07
FALSE	379	High	Master Protein	P49721	Proteasome subunit beta type-2 OS=Homo sapiens OX=9606 GN=PSMB2 PE=1 SV=1	57.021	48	15	9	22.8	9	PSMB2	6.90327e+06
FALSE	562	High	Master Protein	P62899	Large ribosomal subunit protein eL31 OS=Homo sapiens OX=9606 GN=RPL31 PE=1 SV=1	56.832	50	39	12	14.5	12	RPL31	221887071
FALSE	759	High	Master Protein	P28065	Proteasome subunit beta type-9 OS=Homo sapiens OX=9606 GN=PSMB9 PE=1 SV=2	56.79	36	31	8	23.3	8	PSMB9	7.60962e+07
FALSE	540	High	Master Protein	Q16777	Histone H2A type 2-C OS=Homo sapiens OX=9606 GN=H2AC20 PE=1 SV=4	56.308	58	29	3	14	8	H2AC20	178968979
FALSE	471	High	Master Protein	Q99497	Parkinson disease protein 7 OS=Homo sapiens OX=9606 GN=PARK7 PE=1 SV=2	56.163	63	18	9	19.9	9	PARK7	7.14028e+06
FALSE	480	High	Master Protein	P01112	GTPase HRas OS=Homo sapiens OX=9606 GN=HRAS PE=1 SV=1	56.118	54	18	1	21.3	7	HRAS	301201
FALSE	455	High	Master Protein	Q9Y3E5	Peptidyl-tRNA hydrolase 2, mitochondrial OS=Homo sapiens OX=9606 GN=PTRH2 PE=1 SV=1	56.117	43	12	4	19.2	4	PTRH2	6.39884e+06
FALSE	439	High	Master Protein	P40616	ADP-ribosylation factor-like protein 1 OS=Homo sapiens OX=9606 GN=ARL1 PE=1 SV=1	54.417	45	21	7	20.4	7	ARL1	1.12388e+07
FALSE	1235	High	Master Protein	P62913	Large ribosomal subunit protein uL5 OS=Homo sapiens OX=9606 GN=RPL11 PE=1 SV=2	54.316	54	54	9	20.2	9	RPL11	282460918
FALSE	996	High	Master Protein	P62847	Small ribosomal subunit protein eS24 OS=Homo sapiens OX=9606 GN=RPS24 PE=1 SV=1	53.726	36	54	6	15.4	6	RPS24	187720356
FALSE	575	High	Master Protein	O95777	U6 snRNA-associated Sm-like protein LSm8 OS=Homo sapiens OX=9606 GN=LSM8 PE=1 SV=3	53.535	93	17	6	10.4	6	LSM8	1.10473e+07
FALSE	365	High	Master Protein	P28062	Proteasome subunit beta type-8 OS=Homo sapiens OX=9606 GN=PSMB8 PE=1 SV=3	53.49	44	14	9	30.3	9	PSMB8	9.41737e+06
FALSE	527	High	Master Protein	P62316	Small nuclear ribonucleoprotein Sm D2 OS=Homo sapiens OX=9606 GN=SNRPD2 PE=1 SV=1	52.907	65	24	9	13.5	9	SNRPD2	3.12636e+07
FALSE	392	High	Master Protein	Q16718	NADH dehydrogenase [ubiquinone] 1 alpha subcomplex subunit 5 OS=Homo sapiens OX=9606 GN=NDUFA5 PE=1 SV=3	52.606	53	9	5	13.5	5	NDUFA5	5.3466e+06
FALSE	449	High	Master Protein	O75347	Tubulin-specific chaperone A OS=Homo sapiens OX=9606 GN=TBCA PE=1 SV=3	52.596	56	25	10	12.8	10	TBCA	4.32139e+07
FALSE	406	High	Master Protein	O60493	Sorting nexin-3 OS=Homo sapiens OX=9606 GN=SNX3 PE=1 SV=3	52.401	73	23	9	18.8	10	SNX3	3.05765e+07
FALSE	378	High	Master Protein	P09211	Glutathione S-transferase P OS=Homo sapiens OX=9606 GN=GSTP1 PE=1 SV=2	52.109	44	11	7	23.3	7	GSTP1	7.71194e+06
FALSE	966	High	Master Protein	P42766	Large ribosomal subunit protein uL29 OS=Homo sapiens OX=9606 GN=RPL35 PE=1 SV=2	51.832	30	47	5	14.5	5	RPL35	278357064
FALSE	764	High	Master Protein	P55957	BH3-interacting domain death agonist OS=Homo sapiens OX=9606 GN=BID PE=1 SV=1	51.491	47	21	7	22	7	BID	1.96269e+07
FALSE	379	High	Master Protein	Q14011	Cold-inducible RNA-binding protein OS=Homo sapiens OX=9606 GN=CIRBP PE=1 SV=1	51.204	40	14	6	18.6	6	CIRBP	1.76419e+07
FALSE	601	High	Master Protein	Q8WY22	BRI3-binding protein OS=Homo sapiens OX=9606 GN=BRI3BP PE=1 SV=1	51.121	20	18	4	27.8	4	BRI3BP	1.14306e+07
FALSE	411	High	Master Protein	O14880	Glutathione S-transferase 3, mitochondrial OS=Homo sapiens OX=9606 GN=MGST3 PE=1 SV=1	51.116	42	13	5	16.5	5	MGST3	8.02137e+06
FALSE	465	High	Master Protein	P07741	Adenine phosphoribosyltransferase OS=Homo sapiens OX=9606 GN=APRT PE=1 SV=2	50.389	50	12	7	19.6	7	APRT	1.24873e+07
FALSE	273	High	Master Protein	P60953	Cell division control protein 42 homolog OS=Homo sapiens OX=9606 GN=CDC42 PE=1 SV=2	50.335	46	25	6	21.2	7	CDC42	1.3948e+07
FALSE	229	High	Master Protein	Q99471	Prefoldin subunit 5 OS=Homo sapiens OX=9606 GN=PFDN5 PE=1 SV=2	50.221	57	10	6	17.3	6	PFDN5	1.06221e+07
FALSE	349	High	Master Protein	P36404	ADP-ribosylation factor-like protein 2 OS=Homo sapiens OX=9606 GN=ARL2 PE=1 SV=4	50.135	40	14	8	20.9	8	ARL2	1.23321e+07
FALSE	406	High	Master Protein	P58546	Myotrophin OS=Homo sapiens OX=9606 GN=MTPN PE=1 SV=2	50.068	75	24	6	12.9	6	MTPN	2.51618e+07
FALSE	1114	High	Master Protein	O75964	ATP synthase subunit g, mitochondrial OS=Homo sapiens OX=9606 GN=ATP5MG PE=1 SV=3	49.805	39	27	4	11.4	4	ATP5MG	3.38397e+07
FALSE	325	High	Master Protein	Q9H061	Transmembrane protein 126A OS=Homo sapiens OX=9606 GN=TMEM126A PE=1 SV=1	49.786	51	14	8	21.5	8	TMEM126A	6.25879e+06
FALSE	406	High	Master Protein	Q9ULC4	Malignant T-cell-amplified sequence 1 OS=Homo sapiens OX=9606 GN=MCTS1 PE=1 SV=1	49.7	41	26	8	20.5	8	MCTS1	2.11936e+07
FALSE	443	High	Master Protein	Q9NVP2	Histone chaperone ASF1B OS=Homo sapiens OX=9606 GN=ASF1B PE=1 SV=1	49.6	42	9	4	22.4	5	ASF1B	6.88929e+06
FALSE	558	High	Master Protein	Q8WU39	Marginal zone B- and B1-cell-specific protein OS=Homo sapiens OX=9606 GN=MZB1 PE=1 SV=1	49.415	60	16	6	20.7	6	MZB1	1.69928e+07
FALSE	610	High	Master Protein	O43617	Trafficking protein particle complex subunit 3 OS=Homo sapiens OX=9606 GN=TRAPPC3 PE=1 SV=1	49.403	43	24	9	20.3	9	TRAPPC3	2.03362e+07
FALSE	481	High	Master Protein	P63208	S-phase kinase-associated protein 1 OS=Homo sapiens OX=9606 GN=SKP1 PE=1 SV=2	48.742	53	28	8	18.6	8	SKP1	1.85365e+07
FALSE	673	High	Master Protein	P62266	Small ribosomal subunit protein uS12 OS=Homo sapiens OX=9606 GN=RPS23 PE=1 SV=3	48.538	50	35	8	15.8	8	RPS23	240721030
FALSE	615	High	Master Protein	P46779	Large ribosomal subunit protein eL28 OS=Homo sapiens OX=9606 GN=RPL28 PE=1 SV=3	48.326	49	35	10	15.7	10	RPL28	160324671
FALSE	467	High	Master Protein	P98179	RNA-binding protein 3 OS=Homo sapiens OX=9606 GN=RBM3 PE=1 SV=1	48.215	49	16	5	17.2	5	RBM3	1.27299e+07
FALSE	604	High	Master Protein	Q15370	Elongin-B OS=Homo sapiens OX=9606 GN=ELOB PE=1 SV=1	48.201	99	32	10	13.1	10	ELOB	3.81858e+07
FALSE	331	High	Master Protein	Q9UMY4	Sorting nexin-12 OS=Homo sapiens OX=9606 GN=SNX12 PE=1 SV=4	47.452	68	16	8	18.9	9	SNX12	8.83327e+06
FALSE	329	High	Master Protein	Q96A72	Protein mago nashi homolog 2 OS=Homo sapiens OX=9606 GN=MAGOHB PE=1 SV=1	46.882	59	17	2	17.3	9	MAGOHB	1.75402e+07
FALSE	336	High	Master Protein	P82912	Small ribosomal subunit protein uS11m OS=Homo sapiens OX=9606 GN=MRPS11 PE=1 SV=2	46.732	44	11	6	20.6	6	MRPS11	5.55759e+06
FALSE	578	High	Master Protein	P37802	Transgelin-2 OS=Homo sapiens OX=9606 GN=TAGLN2 PE=1 SV=3	46.565	51	22	9	22.4	9	TAGLN2	2.92107e+07
FALSE	360	High	Master Protein	O14933	Ubiquitin/ISG15-conjugating enzyme E2 L6 OS=Homo sapiens OX=9606 GN=UBE2L6 PE=1 SV=4	46.553	29	15	7	17.8	7	UBE2L6	1.43131e+07
FALSE	594	High	Master Protein	P99999	Cytochrome c OS=Homo sapiens OX=9606 GN=CYCS PE=1 SV=2	46.42	43	35	8	11.7	8	CYCS	114980795
FALSE	885	High	Master Protein	O75915	PRA1 family protein 3 OS=Homo sapiens OX=9606 GN=ARL6IP5 PE=1 SV=1	46.284	25	34	7	21.6	7	ARL6IP5	4.28405e+07
FALSE	218	High	Master Protein	Q86YZ3	Hornerin OS=Homo sapiens OX=9606 GN=HRNR PE=1 SV=2	46.034	9	10	7	282.2	7	HRNR	2.93089e+06
FALSE	290	High	Master Protein	Q86Y39	NADH dehydrogenase [ubiquinone] 1 alpha subcomplex subunit 11 OS=Homo sapiens OX=9606 GN=NDUFA11 PE=1 SV=3	46.02	41	7	4	14.8	4	NDUFA11	4.47302e+06
FALSE	350	High	Master Protein	P61326	Protein mago nashi homolog OS=Homo sapiens OX=9606 GN=MAGOH PE=1 SV=1	45.872	58	16	1	17.2	8	MAGOH	1.27567e+06
FALSE	437	High	Master Protein	Q96C90	Protein phosphatase 1 regulatory subunit 14B OS=Homo sapiens OX=9606 GN=PPP1R14B PE=1 SV=3	45.83	54	15	4	15.9	4	PPP1R14B	6.0634e+06
FALSE	376	High	Master Protein	Q9NWU5	Large ribosomal subunit protein uL22m OS=Homo sapiens OX=9606 GN=MRPL22 PE=1 SV=1	45.683	39	18	8	23.6	8	MRPL22	1.52863e+07
FALSE	437	High	Master Protein	P62330	ADP-ribosylation factor 6 OS=Homo sapiens OX=9606 GN=ARF6 PE=1 SV=2	45.49	34	20	5	20.1	5	ARF6	2.24755e+07
FALSE	381	High	Master Protein	P61081	NEDD8-conjugating enzyme Ubc12 OS=Homo sapiens OX=9606 GN=UBE2M PE=1 SV=1	45.093	47	20	10	20.9	10	UBE2M	2.93297e+07
FALSE	584	High	Master Protein	Q9NR28	Diablo IAP-binding mitochondrial protein OS=Homo sapiens OX=9606 GN=DIABLO PE=1 SV=1	45.025	42	22	8	27.1	8	DIABLO	3.81251e+07
FALSE	496	High	Master Protein	P27635	Large ribosomal subunit protein uL16 OS=Homo sapiens OX=9606 GN=RPL10 PE=1 SV=5	44.886	38	14	7	24.6	7	RPL10	1.07586e+07
FALSE	441	High	Master Protein	Q9NZ45	CDGSH iron-sulfur domain-containing protein 1 OS=Homo sapiens OX=9606 GN=CISD1 PE=1 SV=1	44.867	59	13	6	12.2	6	CISD1	9.79688e+06
FALSE	447	High	Master Protein	Q9Y333	U6 snRNA-associated Sm-like protein LSm2 OS=Homo sapiens OX=9606 GN=LSM2 PE=1 SV=1	44.655	48	15	3	10.8	3	LSM2	1.04609e+07
FALSE	354	High	Master Protein	P01116	GTPase KRas OS=Homo sapiens OX=9606 GN=KRAS PE=1 SV=1	44.448	48	16	1	21.6	6	KRAS	169721
FALSE	240	High	Master Protein	P51149	Ras-related protein Rab-7a OS=Homo sapiens OX=9606 GN=RAB7A PE=1 SV=1	44.215	51	14	10	23.5	10	RAB7A	1.06307e+07
FALSE	324	High	Master Protein	Q9BY50	Signal peptidase complex catalytic subunit SEC11C OS=Homo sapiens OX=9606 GN=SEC11C PE=1 SV=3	43.853	57	14	9	21.5	9	SEC11C	1.40767e+07
FALSE	748	High	Master Protein	P24666	Low molecular weight phosphotyrosine protein phosphatase OS=Homo sapiens OX=9606 GN=ACP1 PE=1 SV=3	43.783	39	23	6	18	6	ACP1	2.55817e+07
FALSE	444	High	Master Protein	O95989	Diphosphoinositol polyphosphate phosphohydrolase 1 OS=Homo sapiens OX=9606 GN=NUDT3 PE=1 SV=1	43.77	52	12	5	19.5	5	NUDT3	9.1025e+06
FALSE	404	High	Master Protein	O60869	Endothelial differentiation-related factor 1 OS=Homo sapiens OX=9606 GN=EDF1 PE=1 SV=1	43.757	43	20	7	16.4	7	EDF1	2.14959e+07
FALSE	226	High	Master Protein	O43768	Alpha-endosulfine OS=Homo sapiens OX=9606 GN=ENSA PE=1 SV=1	43.48	72	19	9	13.4	10	ENSA	4.3948e+07
FALSE	414	High	Master Protein	O43324	Eukaryotic translation elongation factor 1 epsilon-1 OS=Homo sapiens OX=9606 GN=EEF1E1 PE=1 SV=1	43.448	52	16	9	19.8	9	EEF1E1	2.03187e+07
FALSE	476	High	Master Protein	P30626	Sorcin OS=Homo sapiens OX=9606 GN=SRI PE=1 SV=1	43.242	44	28	8	21.7	8	SRI	7.89183e+07
FALSE	430	High	Master Protein	P63027	Vesicle-associated membrane protein 2 OS=Homo sapiens OX=9606 GN=VAMP2 PE=1 SV=3	43.129	61	15	5	12.7	7	VAMP2	5.05164e+06
FALSE	1085	High	Master Protein	Q5QNW6	Histone H2B type 2-F OS=Homo sapiens OX=9606 GN=H2BC18 PE=1 SV=3	42.797	53	66	7	13.9	8	H2BC18	311272558
FALSE	423	High	Master Protein	O60925	Prefoldin subunit 1 OS=Homo sapiens OX=9606 GN=PFDN1 PE=1 SV=2	42.781	70	18	9	14.2	9	PFDN1	3.00697e+07
FALSE	559	High	Master Protein	Q92572	AP-3 complex subunit sigma-1 OS=Homo sapiens OX=9606 GN=AP3S1 PE=1 SV=1	42.729	49	20	8	21.7	8	AP3S1	1.90953e+07
FALSE	414	High	Master Protein	Q9P0S9	Transmembrane protein 14C OS=Homo sapiens OX=9606 GN=TMEM14C PE=1 SV=1	42.679	50	17	4	11.6	4	TMEM14C	1.33245e+07
FALSE	290	High	Master Protein	Q99627	COP9 signalosome complex subunit 8 OS=Homo sapiens OX=9606 GN=COPS8 PE=1 SV=1	42.479	37	11	4	23.2	4	COPS8	4.95009e+06
FALSE	371	High	Master Protein	Q7L7L0	Histone H2A type 3 OS=Homo sapiens OX=9606 GN=H2AC25 PE=1 SV=3	42.31	35	20	1	14.1	6	H2AC25	4.1806e+06
FALSE	665	High	Master Protein	O15511	Actin-related protein 2/3 complex subunit 5 OS=Homo sapiens OX=9606 GN=ARPC5 PE=1 SV=3	42.293	54	21	6	16.3	6	ARPC5	104846838
FALSE	514	High	Master Protein	P07108	Acyl-CoA-binding protein OS=Homo sapiens OX=9606 GN=DBI PE=1 SV=2	42.214	69	30	4	10	4	DBI	8.45392e+07
FALSE	625	High	Master Protein	Q07020	Large ribosomal subunit protein eL18 OS=Homo sapiens OX=9606 GN=RPL18 PE=1 SV=2	42.162	37	18	6	21.6	6	RPL18	1.81185e+07
FALSE	406	High	Master Protein	Q06830	Peroxiredoxin-1 OS=Homo sapiens OX=9606 GN=PRDX1 PE=1 SV=1	42.03	43	20	9	22.1	10	PRDX1	4.80205e+07
FALSE	437	High	Master Protein	P18077	Large ribosomal subunit protein eL33 OS=Homo sapiens OX=9606 GN=RPL35A PE=1 SV=2	41.885	50	31	10	12.5	10	RPL35A	178628635
FALSE	347	High	Master Protein	Q8WV19	Vesicle transport protein SFT2A OS=Homo sapiens OX=9606 GN=SFT2D1 PE=1 SV=1	41.855	18	5	2	17.8	2	SFT2D1	1.06006e+06
FALSE	553	High	Master Protein	Q6P5R6	Ribosomal protein eL22-like OS=Homo sapiens OX=9606 GN=RPL22L1 PE=1 SV=2	41.324	47	14	5	14.6	5	RPL22L1	2.8656e+07
FALSE	369	High	Master Protein	P32119	Peroxiredoxin-2 OS=Homo sapiens OX=9606 GN=PRDX2 PE=1 SV=5	41.321	37	13	8	21.9	9	PRDX2	1.28857e+07
FALSE	300	High	Master Protein	Q9H2H8	Peptidyl-prolyl cis-trans isomerase-like 3 OS=Homo sapiens OX=9606 GN=PPIL3 PE=1 SV=1	41.243	56	12	6	18.1	6	PPIL3	6.11279e+06
FALSE	285	High	Master Protein	Q9BX68	Adenosine 5'-monophosphoramidase HINT2 OS=Homo sapiens OX=9606 GN=HINT2 PE=1 SV=1	40.695	52	10	6	17.2	6	HINT2	1.0113e+07
FALSE	601	High	Master Protein	P69905	Hemoglobin subunit alpha OS=Homo sapiens OX=9606 GN=HBA1 PE=1 SV=2	40.65	35	44	5	15.2	5	HBA1; HBA2	260766844
FALSE	354	High	Master Protein	Q15843	NEDD8 OS=Homo sapiens OX=9606 GN=NEDD8 PE=1 SV=1	40.567	51	19	4	9.1	4	NEDD8	1.45844e+07
FALSE	245	High	Master Protein	P20618	Proteasome subunit beta type-1 OS=Homo sapiens OX=9606 GN=PSMB1 PE=1 SV=2	40.524	32	8	5	26.5	5	PSMB1	4.59576e+06
FALSE	361	High	Master Protein	Q9NX55	Huntingtin-interacting protein K OS=Homo sapiens OX=9606 GN=HYPK PE=1 SV=3	40.484	66	16	8	13.6	8	HYPK	6.16722e+06
FALSE	676	High	Master Protein	P63173	Large ribosomal subunit protein eL38 OS=Homo sapiens OX=9606 GN=RPL38 PE=1 SV=2	40.474	51	32	6	8.2	6	RPL38	5.08069e+07
FALSE	407	High	Master Protein	P51571	Translocon-associated protein subunit delta OS=Homo sapiens OX=9606 GN=SSR4 PE=1 SV=1	40.343	31	15	5	19	5	SSR4	4.04639e+07
FALSE	539	High	Master Protein	P83731	Large ribosomal subunit protein eL24 OS=Homo sapiens OX=9606 GN=RPL24 PE=1 SV=1	40.187	34	24	9	17.8	9	RPL24	9.75041e+07
FALSE	568	High	Master Protein	P46776	Large ribosomal subunit protein uL15 OS=Homo sapiens OX=9606 GN=RPL27A PE=1 SV=2	40.07	26	31	5	16.6	5	RPL27A	246065210
FALSE	381	High	Master Protein	Q9NRX4	14 kDa phosphohistidine phosphatase OS=Homo sapiens OX=9606 GN=PHPT1 PE=1 SV=1	39.971	34	21	3	13.8	3	PHPT1	1.60783e+07
FALSE	223	High	Master Protein	P21291	Cysteine and glycine-rich protein 1 OS=Homo sapiens OX=9606 GN=CSRP1 PE=1 SV=3	39.888	51	13	7	20.6	7	CSRP1	1.51892e+07
FALSE	245	High	Master Protein	P35244	Replication protein A 14 kDa subunit OS=Homo sapiens OX=9606 GN=RPA3 PE=1 SV=1	39.873	49	11	4	13.6	4	RPA3	1.12666e+07
FALSE	370	High	Master Protein	P46781	Small ribosomal subunit protein uS4 OS=Homo sapiens OX=9606 GN=RPS9 PE=1 SV=3	39.834	49	23	12	22.6	12	RPS9	4.02035e+07
FALSE	744	High	Master Protein	P10599	Thioredoxin OS=Homo sapiens OX=9606 GN=TXN PE=1 SV=3	39.675	51	38	6	11.7	6	TXN	202762457
FALSE	378	High	Master Protein	Q9UI09	NADH dehydrogenase [ubiquinone] 1 alpha subcomplex subunit 12 OS=Homo sapiens OX=9606 GN=NDUFA12 PE=1 SV=1	39.55	43	15	7	17.1	7	NDUFA12	1.04756e+07
FALSE	379	High	Master Protein	Q969Q0	Ribosomal protein eL42-like OS=Homo sapiens OX=9606 GN=RPL36AL PE=1 SV=3	39.409	42	21	2	12.5	8	RPL36AL	1.44177e+07
FALSE	363	High	Master Protein	P46778	Large ribosomal subunit protein eL21 OS=Homo sapiens OX=9606 GN=RPL21 PE=1 SV=2	39.319	38	25	7	18.6	7	RPL21	5.74051e+07
FALSE	591	High	Master Protein	Q9Y3U8	Large ribosomal subunit protein eL36 OS=Homo sapiens OX=9606 GN=RPL36 PE=1 SV=3	39.215	40	35	7	12.2	7	RPL36	107753458
FALSE	266	High	Master Protein	P62633	CCHC-type zinc finger nucleic acid binding protein OS=Homo sapiens OX=9606 GN=CNBP PE=1 SV=1	39.189	50	19	8	19.5	8	CNBP	2.18753e+07
FALSE	232	High	Master Protein	Q9BRG1	Vacuolar protein-sorting-associated protein 25 OS=Homo sapiens OX=9606 GN=VPS25 PE=1 SV=1	39.173	39	10	5	20.7	5	VPS25	3.25457e+06
FALSE	348	High	Master Protein	P83881	Large ribosomal subunit protein eL42 OS=Homo sapiens OX=9606 GN=RPL36A PE=1 SV=2	39.148	42	19	2	12.4	8	RPL36A	4.61536e+07
FALSE	651	High	Master Protein	P62318	Small nuclear ribonucleoprotein Sm D3 OS=Homo sapiens OX=9606 GN=SNRPD3 PE=1 SV=1	39.115	49	24	5	13.9	5	SNRPD3	3.11071e+07
FALSE	376	High	Master Protein	P32321	Deoxycytidylate deaminase OS=Homo sapiens OX=9606 GN=DCTD PE=1 SV=2	38.91	38	13	6	20	6	DCTD	1.01121e+07
FALSE	298	High	Master Protein	P60983	Glia maturation factor beta OS=Homo sapiens OX=9606 GN=GMFB PE=1 SV=2	38.888	43	12	4	16.7	5	GMFB	3.75007e+06
FALSE	211	High	Master Protein	O00584	Ribonuclease T2 OS=Homo sapiens OX=9606 GN=RNASET2 PE=1 SV=2	38.595	27	13	7	29.5	7	RNASET2	2.12911e+07
FALSE	386	High	Master Protein	P47813	Eukaryotic translation initiation factor 1A, X-chromosomal OS=Homo sapiens OX=9606 GN=EIF1AX PE=1 SV=2	38.581	39	21	5	16.5	5	EIF1AX	48593845
FALSE	594	High	Master Protein	P62857	Small ribosomal subunit protein eS28 OS=Homo sapiens OX=9606 GN=RPS28 PE=1 SV=1	38.311	57	21	5	7.8	5	RPS28	8.15763e+07
FALSE	266	High	Master Protein	Q9Y2Q5	Ragulator complex protein LAMTOR2 OS=Homo sapiens OX=9606 GN=LAMTOR2 PE=1 SV=1	38.295	78	12	6	13.5	6	LAMTOR2	8.92341e+06
FALSE	369	High	Master Protein	O75348	V-type proton ATPase subunit G 1 OS=Homo sapiens OX=9606 GN=ATP6V1G1 PE=1 SV=3	38.157	40	13	6	13.7	6	ATP6V1G1	7.76313e+06
FALSE	394	High	Master Protein	Q13404	Ubiquitin-conjugating enzyme E2 variant 1 OS=Homo sapiens OX=9606 GN=UBE2V1 PE=1 SV=2	37.969	63	20	7	16.5	11	UBE2V1	6.93484e+07
FALSE	528	High	Master Protein	P42677	Small ribosomal subunit protein eS27 OS=Homo sapiens OX=9606 GN=RPS27 PE=1 SV=3	37.678	40	33	2	9.5	5	RPS27	5.96106e+07
FALSE	360	High	Master Protein	Q15005	Signal peptidase complex subunit 2 OS=Homo sapiens OX=9606 GN=SPCS2 PE=1 SV=3	37.629	33	15	8	25	8	SPCS2	2.1097e+07
FALSE	424	High	Master Protein	P56377	AP-1 complex subunit sigma-2 OS=Homo sapiens OX=9606 GN=AP1S2 PE=1 SV=1	37.39	34	10	4	18.6	4	AP1S2	1.16837e+07
FALSE	112	High	Master Protein	Q9Y3C4	EKC/KEOPS complex subunit TPRKB OS=Homo sapiens OX=9606 GN=TPRKB PE=1 SV=1	37.159	39	6	4	19.6	4	TPRKB	558680
FALSE	464	High	Master Protein	P30405	Peptidyl-prolyl cis-trans isomerase F, mitochondrial OS=Homo sapiens OX=9606 GN=PPIF PE=1 SV=1	36.86	45	18	5	22	5	PPIF	1.40196e+07
FALSE	271	High	Master Protein	O75531	Barrier-to-autointegration factor OS=Homo sapiens OX=9606 GN=BANF1 PE=1 SV=1	36.64	55	13	5	10.1	5	BANF1	1.44946e+07
FALSE	572	High	Master Protein	Q9NPJ3	Acyl-coenzyme A thioesterase 13 OS=Homo sapiens OX=9606 GN=ACOT13 PE=1 SV=1	36.572	44	22	5	15	5	ACOT13	2.1038e+07
FALSE	266	High	Master Protein	Q13185	Chromobox protein homolog 3 OS=Homo sapiens OX=9606 GN=CBX3 PE=1 SV=4	36.338	41	14	6	20.8	7	CBX3	1.40833e+07
FALSE	168	High	Master Protein	P82664	Small ribosomal subunit protein uS10m OS=Homo sapiens OX=9606 GN=MRPS10 PE=1 SV=2	36.305	32	11	6	23	6	MRPS10	3.95775e+06
FALSE	380	High	Master Protein	Q00765	Receptor expression-enhancing protein 5 OS=Homo sapiens OX=9606 GN=REEP5 PE=1 SV=3	36.209	26	17	8	21.5	8	REEP5	2.67827e+07
FALSE	409	High	Master Protein	Q15121	Astrocytic phosphoprotein PEA-15 OS=Homo sapiens OX=9606 GN=PEA15 PE=1 SV=2	35.924	56	14	5	15	5	PEA15	7.88264e+06
FALSE	309	High	Master Protein	Q9H3K6	BolA-like protein 2 OS=Homo sapiens OX=9606 GN=BOLA2 PE=1 SV=1	35.915	62	12	4	10.1	4	BOLA2; BOLA2B	9.06701e+06
FALSE	576	High	Master Protein	Q9Y2B0	Protein canopy homolog 2 OS=Homo sapiens OX=9606 GN=CNPY2 PE=1 SV=1	35.877	34	15	6	20.6	6	CNPY2	1.24355e+07
FALSE	241	High	Master Protein	P51452	Dual specificity protein phosphatase 3 OS=Homo sapiens OX=9606 GN=DUSP3 PE=1 SV=1	35.765	35	6	5	20.5	5	DUSP3	4.30245e+06
FALSE	303	High	Master Protein	Q9BQA9	Cytochrome b-245 chaperone 1 OS=Homo sapiens OX=9606 GN=CYBC1 PE=1 SV=1	35.729	39	18	7	20.8	7	CYBC1	2.98279e+07
FALSE	134	High	Master Protein	P32969	Large ribosomal subunit protein uL6 OS=Homo sapiens OX=9606 GN=RPL9 PE=1 SV=1	35.65	49	10	7	21.9	7	RPL9; RPL9P7; RPL9P8; RPL9P9	5.81983e+06
FALSE	441	High	Master Protein	Q15185	Prostaglandin E synthase 3 OS=Homo sapiens OX=9606 GN=PTGES3 PE=1 SV=1	35.617	29	20	5	18.7	5	PTGES3	2.16732e+07
FALSE	661	High	Master Protein	Q9BT23	LIM domain-containing protein 2 OS=Homo sapiens OX=9606 GN=LIMD2 PE=1 SV=1	35.487	42	28	7	14.1	7	LIMD2	2.42385e+07
FALSE	315	High	Master Protein	O95881	Thioredoxin domain-containing protein 12 OS=Homo sapiens OX=9606 GN=TXNDC12 PE=1 SV=1	35.385	58	16	6	19.2	6	TXNDC12	8.74584e+06
FALSE	143	High	Master Protein	P63098	Calcineurin subunit B type 1 OS=Homo sapiens OX=9606 GN=PPP3R1 PE=1 SV=2	35.312	63	7	6	19.3	6	PPP3R1	2.21567e+06
FALSE	328	High	Master Protein	Q96A26	Protein FAM162A OS=Homo sapiens OX=9606 GN=FAM162A PE=1 SV=2	35.287	27	13	6	17.3	6	FAM162A	2.88592e+07
FALSE	269	High	Master Protein	Q9Y3D0	Cytosolic iron-sulfur assembly component 2B OS=Homo sapiens OX=9606 GN=CIAO2B PE=1 SV=1	35.147	39	6	3	17.7	3	CIAO2B	2.72561e+06
FALSE	268	High	Master Protein	Q56VL3	OCIA domain-containing protein 2 OS=Homo sapiens OX=9606 GN=OCIAD2 PE=1 SV=1	35.131	47	7	5	16.9	5	OCIAD2	4.7781e+06
FALSE	222	High	Master Protein	P01834	Immunoglobulin kappa constant OS=Homo sapiens OX=9606 GN=IGKC PE=1 SV=2	35.105	64	16	5	11.8	5	IGKC	2.59372e+06
FALSE	277	High	Master Protein	Q9Y2Q9	Small ribosomal subunit protein bS1m OS=Homo sapiens OX=9606 GN=MRPS28 PE=1 SV=1	35.083	38	12	6	20.8	6	MRPS28	1.41783e+07
FALSE	228	High	Master Protein	Q9P0J0	NADH dehydrogenase [ubiquinone] 1 alpha subcomplex subunit 13 OS=Homo sapiens OX=9606 GN=NDUFA13 PE=1 SV=3	35.011	51	15	7	16.7	7	NDUFA13	1.54056e+07
FALSE	170	High	Master Protein	Q9NQ50	Large ribosomal subunit protein mL40 OS=Homo sapiens OX=9606 GN=MRPL40 PE=1 SV=1	35.002	33	8	4	24.5	4	MRPL40	3.10682e+06
FALSE	389	High	Master Protein	Q9NVJ2	ADP-ribosylation factor-like protein 8B OS=Homo sapiens OX=9606 GN=ARL8B PE=1 SV=1	34.983	31	16	3	21.5	6	ARL8B	1.93483e+07
FALSE	358	High	Master Protein	Q9Y6H1	Coiled-coil-helix-coiled-coil-helix domain-containing protein 2 OS=Homo sapiens OX=9606 GN=CHCHD2 PE=1 SV=1	34.98	34	14	3	15.5	3	CHCHD2	7.23338e+06
FALSE	438	High	Master Protein	Q15363	Transmembrane emp24 domain-containing protein 2 OS=Homo sapiens OX=9606 GN=TMED2 PE=1 SV=1	34.889	34	24	6	22.7	6	TMED2	2.2147e+07
FALSE	193	High	Master Protein	Q8N183	NADH dehydrogenase [ubiquinone] 1 alpha subcomplex assembly factor 2 OS=Homo sapiens OX=9606 GN=NDUFAF2 PE=1 SV=1	34.501	49	14	7	19.8	7	NDUFAF2	7.50035e+06
FALSE	286	High	Master Protein	Q9NP97	Dynein light chain roadblock-type 1 OS=Homo sapiens OX=9606 GN=DYNLRB1 PE=1 SV=3	34.237	60	9	4	10.9	4	DYNLRB1	8.72937e+06
FALSE	206	High	Master Protein	Q9NQP4	Prefoldin subunit 4 OS=Homo sapiens OX=9606 GN=PFDN4 PE=1 SV=1	34.162	29	10	4	15.3	4	PFDN4	1.08032e+07
FALSE	401	High	Master Protein	P61769	Beta-2-microglobulin OS=Homo sapiens OX=9606 GN=B2M PE=1 SV=1	34.054	38	21	4	13.7	4	B2M	96450921
FALSE	225	High	Master Protein	P52272	Heterogeneous nuclear ribonucleoprotein M OS=Homo sapiens OX=9606 GN=HNRNPM PE=1 SV=3	33.906	7	6	3	77.5	3	HNRNPM	1.70692e+06
FALSE	364	High	Master Protein	P10620	Microsomal glutathione S-transferase 1 OS=Homo sapiens OX=9606 GN=MGST1 PE=1 SV=1	33.452	44	13	4	17.6	4	MGST1	4.1946e+06
FALSE	378	High	Master Protein	O75340	Programmed cell death protein 6 OS=Homo sapiens OX=9606 GN=PDCD6 PE=1 SV=1	32.985	26	18	6	21.9	6	PDCD6	3.42362e+07
FALSE	362	High	Master Protein	P20674	Cytochrome c oxidase subunit 5A, mitochondrial OS=Homo sapiens OX=9606 GN=COX5A PE=1 SV=2	32.842	47	25	7	16.8	7	COX5A	4.64178e+07
FALSE	196	High	Master Protein	Q5JS54	Proteasome assembly chaperone 4 OS=Homo sapiens OX=9606 GN=PSMG4 PE=1 SV=2	32.725	37	5	2	13.8	2	PSMG4	781634
FALSE	286	High	Master Protein	O43674	NADH dehydrogenase [ubiquinone] 1 beta subcomplex subunit 5, mitochondrial OS=Homo sapiens OX=9606 GN=NDUFB5 PE=1 SV=1	32.604	16	7	4	21.7	4	NDUFB5	9.92039e+06
FALSE	305	High	Master Protein	Q8N5K1	CDGSH iron-sulfur domain-containing protein 2 OS=Homo sapiens OX=9606 GN=CISD2 PE=1 SV=1	32.451	42	11	6	15.3	6	CISD2	11585047
FALSE	284	High	Master Protein	P62253	Ubiquitin-conjugating enzyme E2 G1 OS=Homo sapiens OX=9606 GN=UBE2G1 PE=1 SV=3	32.309	47	8	5	19.5	5	UBE2G1	4.66239e+06
FALSE	378	High	Master Protein	P14927	Cytochrome b-c1 complex subunit 7 OS=Homo sapiens OX=9606 GN=UQCRB PE=1 SV=2	32.264	41	19	5	13.5	5	UQCRB	1.4955e+07
FALSE	300	High	Master Protein	Q71DI3	Histone H3.2 OS=Homo sapiens OX=9606 GN=H3C15 PE=1 SV=3	32.255	51	22	1	15.4	6	H3C13; H3C14; H3C15	3.02837e+06
FALSE	490	High	Master Protein	P00403	Cytochrome c oxidase subunit 2 OS=Homo sapiens OX=9606 GN=MT-CO2 PE=1 SV=1	32.184	23	20	5	25.5	5	MT-CO2	8.11715e+07
FALSE	353	High	Master Protein	P67812	Signal peptidase complex catalytic subunit SEC11A OS=Homo sapiens OX=9606 GN=SEC11A PE=1 SV=1	32.146	35	15	6	20.6	6	SEC11A	2.03874e+07
FALSE	218	High	Master Protein	Q4VC31	Protein MIX23 OS=Homo sapiens OX=9606 GN=MIX23 PE=1 SV=1	32.14	51	7	5	16.6	5	MIX23	5.09053e+06
FALSE	144	High	Master Protein	Q9Y3D6	Mitochondrial fission 1 protein OS=Homo sapiens OX=9606 GN=FIS1 PE=1 SV=2	32.069	50	11	5	16.9	5	FIS1	5.50439e+06
FALSE	185	High	Master Protein	P18859	ATP synthase-coupling factor 6, mitochondrial OS=Homo sapiens OX=9606 GN=ATP5PF PE=1 SV=1	32.005	51	11	6	12.6	6	ATP5PF	5.15548e+06
FALSE	196	High	Master Protein	Q9Y294	Histone chaperone ASF1A OS=Homo sapiens OX=9606 GN=ASF1A PE=1 SV=1	31.934	30	9	3	23	4	ASF1A	1.09482e+06
FALSE	200	High	Master Protein	Q9P1F3	Costars family protein ABRACL OS=Homo sapiens OX=9606 GN=ABRACL PE=1 SV=1	31.687	40	7	2	9.1	2	ABRACL	1.82101e+07
FALSE	370	High	Master Protein	Q9Y5S9	RNA-binding protein 8A OS=Homo sapiens OX=9606 GN=RBM8A PE=1 SV=1	31.672	37	14	4	19.9	4	RBM8A	1.07525e+07
FALSE	309	High	Master Protein	O43598	2'-deoxynucleoside 5'-phosphate N-hydrolase 1 OS=Homo sapiens OX=9606 GN=DNPH1 PE=1 SV=1	31.653	24	8	5	19.1	5	DNPH1	1.98452e+07
FALSE	203	High	Master Protein	P63000	Ras-related C3 botulinum toxin substrate 1 OS=Homo sapiens OX=9606 GN=RAC1 PE=1 SV=1	31.629	23	13	2	21.4	5	RAC1	7.52294e+06
FALSE	244	High	Master Protein	O43678	NADH dehydrogenase [ubiquinone] 1 alpha subcomplex subunit 2 OS=Homo sapiens OX=9606 GN=NDUFA2 PE=1 SV=3	31.585	41	9	4	10.9	4	NDUFA2	5.44525e+06
FALSE	184	High	Master Protein	P56556	NADH dehydrogenase [ubiquinone] 1 alpha subcomplex subunit 6 OS=Homo sapiens OX=9606 GN=NDUFA6 PE=1 SV=4	31.425	48	11	5	15.1	5	NDUFA6	1.15141e+07
FALSE	263	High	Master Protein	O14949	Cytochrome b-c1 complex subunit 8 OS=Homo sapiens OX=9606 GN=UQCRQ PE=1 SV=4	31.384	66	15	8	9.9	8	UQCRQ	1.34944e+07
FALSE	265	High	Master Protein	Q9Y237	Peptidyl-prolyl cis-trans isomerase NIMA-interacting 4 OS=Homo sapiens OX=9606 GN=PIN4 PE=1 SV=1	31.292	42	7	4	13.8	4	PIN4	4.38721e+06
FALSE	428	High	Master Protein	Q71UM5	Ribosomal protein eS27-like OS=Homo sapiens OX=9606 GN=RPS27L PE=1 SV=3	31.212	39	26	1	9.5	4	RPS27L	5.68852e+06
FALSE	396	High	Master Protein	E9PRG8	Uncharacterized protein C11orf98 OS=Homo sapiens OX=9606 GN=C11orf98 PE=4 SV=2	31.12	37	15	6	14.2	6	C11orf98	1.37073e+07
FALSE	211	High	Master Protein	P41208	Centrin-2 OS=Homo sapiens OX=9606 GN=CETN2 PE=1 SV=1	31.103	53	8	5	19.7	5	CETN2	1.36653e+06
FALSE	160	High	Master Protein	Q96BM9	ADP-ribosylation factor-like protein 8A OS=Homo sapiens OX=9606 GN=ARL8A PE=1 SV=1	30.744	34	10	2	21.4	5	ARL8A	717726
FALSE	387	High	Master Protein	P30086	Phosphatidylethanolamine-binding protein 1 OS=Homo sapiens OX=9606 GN=PEBP1 PE=1 SV=3	30.736	44	11	5	21	5	PEBP1	7.23598e+06
FALSE	161	High	Master Protein	Q9H098	Protein FAM107B OS=Homo sapiens OX=9606 GN=FAM107B PE=1 SV=1	30.673	41	9	6	15.5	6	FAM107B	9.89579e+06
FALSE	203	High	Master Protein	P52815	Large ribosomal subunit protein bL12m OS=Homo sapiens OX=9606 GN=MRPL12 PE=1 SV=2	30.496	48	11	7	21.3	7	MRPL12	1.34294e+07
FALSE	271	High	Master Protein	Q6P1L8	Large ribosomal subunit protein uL14m OS=Homo sapiens OX=9606 GN=MRPL14 PE=1 SV=1	30.295	30	7	3	15.9	3	MRPL14	3.75168e+06
FALSE	154	High	Master Protein	P05204	Non-histone chromosomal protein HMG-17 OS=Homo sapiens OX=9606 GN=HMGN2 PE=1 SV=3	30.236	46	9	4	9.4	4	HMGN2	1.18345e+07
FALSE	294	High	Master Protein	P84243	Histone H3.3 OS=Homo sapiens OX=9606 GN=H3-3A PE=1 SV=2	30.144	51	20	2	15.3	6	H3-3A; H3-3B	132666470
FALSE	244	High	Master Protein	P49720	Proteasome subunit beta type-3 OS=Homo sapiens OX=9606 GN=PSMB3 PE=1 SV=2	30.124	30	10	4	22.9	4	PSMB3	5.02165e+06
FALSE	575	High	Master Protein	P53680	AP-2 complex subunit sigma OS=Homo sapiens OX=9606 GN=AP2S1 PE=1 SV=2	30.061	30	17	4	17	4	AP2S1	1.75116e+07
FALSE	352	High	Master Protein	P60520	Gamma-aminobutyric acid receptor-associated protein-like 2 OS=Homo sapiens OX=9606 GN=GABARAPL2 PE=1 SV=1	30.061	35	14	4	13.7	5	GABARAPL2	1.08475e+07
FALSE	392	High	Master Protein	Q9UM00	Calcium load-activated calcium channel OS=Homo sapiens OX=9606 GN=TMCO1 PE=1 SV=2	29.888	18	16	4	27.1	4	TMCO1	1.31152e+07
FALSE	196	High	Master Protein	Q14657	EKC/KEOPS complex subunit LAGE3 OS=Homo sapiens OX=9606 GN=LAGE3 PE=1 SV=2	29.871	55	12	4	14.8	4	LAGE3	1.47201e+06
FALSE	151	High	Master Protein	Q9Y547	Intraflagellar transport protein 25 homolog OS=Homo sapiens OX=9606 GN=IFT25 PE=1 SV=1	29.674	45	7	3	16.3	3	IFT25	8.15029e+06
FALSE	217	High	Master Protein	O75223	Gamma-glutamylcyclotransferase OS=Homo sapiens OX=9606 GN=GGCT PE=1 SV=1	29.626	38	9	5	21	5	GGCT	3.04385e+06
FALSE	262	High	Master Protein	O60234	Glia maturation factor gamma OS=Homo sapiens OX=9606 GN=GMFG PE=1 SV=1	29.594	47	16	5	16.8	6	GMFG	2.70613e+07
FALSE	380	High	Master Protein	Q9BRA2	Thioredoxin domain-containing protein 17 OS=Homo sapiens OX=9606 GN=TXNDC17 PE=1 SV=1	29.557	48	21	5	13.9	5	TXNDC17	3.39123e+07
FALSE	314	High	Master Protein	Q04695	Keratin, type I cytoskeletal 17 OS=Homo sapiens OX=9606 GN=KRT17 PE=1 SV=2	29.368	21	14	1	48.1	8	KRT17	39053.4
FALSE	195	High	Master Protein	O60739	Eukaryotic translation initiation factor 1b OS=Homo sapiens OX=9606 GN=EIF1B PE=1 SV=2	29.365	43	5	1	12.8	3	EIF1B	1.72089e+06
FALSE	293	High	Master Protein	Q9UI30	Multifunctional methyltransferase subunit TRM112-like protein OS=Homo sapiens OX=9606 GN=TRMT112 PE=1 SV=1	29.219	37	13	4	14.2	4	TRMT112	1.015e+07
FALSE	226	High	Master Protein	P82909	Alpha-ketoglutarate dehydrogenase component 4 OS=Homo sapiens OX=9606 GN=MRPS36 PE=1 SV=2	29.2	70	12	5	11.5	5	MRPS36	4.19516e+06
FALSE	338	High	Master Protein	P60981	Destrin OS=Homo sapiens OX=9606 GN=DSTN PE=1 SV=3	29.185	44	16	7	18.5	7	DSTN	1.88337e+07
FALSE	180	High	Master Protein	O75380	NADH dehydrogenase [ubiquinone] iron-sulfur protein 6, mitochondrial OS=Homo sapiens OX=9606 GN=NDUFS6 PE=1 SV=1	28.978	40	5	3	13.7	3	NDUFS6	2.23784e+06
FALSE	289	High	Master Protein	Q01658	Protein Dr1 OS=Homo sapiens OX=9606 GN=DR1 PE=1 SV=1	28.961	33	7	4	19.4	4	DR1	7.8093e+06
FALSE	184	High	Master Protein	P62310	U6 snRNA-associated Sm-like protein LSm3 OS=Homo sapiens OX=9606 GN=LSM3 PE=1 SV=2	28.947	41	8	4	11.8	4	LSM3	1.01888e+07
FALSE	300	High	Master Protein	P36639	Oxidized purine nucleoside triphosphate hydrolase OS=Homo sapiens OX=9606 GN=NUDT1 PE=1 SV=4	28.869	33	10	4	17.9	4	NUDT1	6.4362e+06
FALSE	293	High	Master Protein	Q9Y241	HIG1 domain family member 1A, mitochondrial OS=Homo sapiens OX=9606 GN=HIGD1A PE=1 SV=1	28.701	75	12	4	10.1	4	HIGD1A	4.99799e+06
FALSE	340	High	Master Protein	P63279	SUMO-conjugating enzyme UBC9 OS=Homo sapiens OX=9606 GN=UBE2I PE=1 SV=1	28.678	16	17	4	18	4	UBE2I	2.3795e+07
FALSE	239	High	Master Protein	P52758	2-iminobutanoate/2-iminopropanoate deaminase OS=Homo sapiens OX=9606 GN=RIDA PE=1 SV=1	28.558	59	13	5	14.5	5	RIDA	1.51082e+07
FALSE	286	High	Master Protein	Q9Y3E0	Vesicle transport protein GOT1B OS=Homo sapiens OX=9606 GN=GOLT1B PE=1 SV=1	28.361	35	7	5	15.4	5	GOLT1B	1.09713e+07
FALSE	140	High	Master Protein	Q16864	V-type proton ATPase subunit F OS=Homo sapiens OX=9606 GN=ATP6V1F PE=1 SV=2	28.334	65	7	5	13.4	5	ATP6V1F	2.85067e+06
FALSE	178	High	Master Protein	P61019	Ras-related protein Rab-2A OS=Homo sapiens OX=9606 GN=RAB2A PE=1 SV=1	28.22	26	6	4	23.5	4	RAB2A	2.57729e+06
FALSE	152	High	Master Protein	Q96CG3	TRAF-interacting protein with FHA domain-containing protein A OS=Homo sapiens OX=9606 GN=TIFA PE=1 SV=1	28.187	34	8	8	21.4	8	TIFA	5.76172e+06
FALSE	224	High	Master Protein	Q9BYD1	Large ribosomal subunit protein uL13m OS=Homo sapiens OX=9606 GN=MRPL13 PE=1 SV=1	28.156	34	12	5	20.7	5	MRPL13	5.74358e+06
FALSE	302	High	Master Protein	O95168	NADH dehydrogenase [ubiquinone] 1 beta subcomplex subunit 4 OS=Homo sapiens OX=9606 GN=NDUFB4 PE=1 SV=3	28.075	41	12	4	15.2	4	NDUFB4	1.13197e+07
FALSE	184	High	Master Protein	Q9BYC9	Large ribosomal subunit protein bL20m OS=Homo sapiens OX=9606 GN=MRPL20 PE=1 SV=1	28.019	36	5	4	17.4	4	MRPL20	3.56558e+06
FALSE	332	High	Master Protein	O75251	NADH dehydrogenase [ubiquinone] iron-sulfur protein 7, mitochondrial OS=Homo sapiens OX=9606 GN=NDUFS7 PE=1 SV=3	27.941	38	14	6	23.5	6	NDUFS7	9.67719e+06
FALSE	143	High	Master Protein	P36969	Phospholipid hydroperoxide glutathione peroxidase OS=Homo sapiens OX=9606 GN=GPX4 PE=1 SV=3	27.905	38	11	7	22.2	7	GPX4	7.73525e+06
FALSE	216	High	Master Protein	P24390	ER lumen protein-retaining receptor 1 OS=Homo sapiens OX=9606 GN=KDELR1 PE=1 SV=1	27.764	14	5	1	24.5	2	KDELR1	1.58297e+06
FALSE	168	High	Master Protein	P14406	Cytochrome c oxidase subunit 7A2, mitochondrial OS=Homo sapiens OX=9606 GN=COX7A2 PE=1 SV=1	27.645	57	12	3	9.4	3	COX7A2	1.86682e+07
FALSE	219	High	Master Protein	Q9BV57	Acireductone dioxygenase OS=Homo sapiens OX=9606 GN=ADI1 PE=1 SV=1	27.558	39	12	5	21.5	5	ADI1	7.73444e+06
FALSE	303	High	Master Protein	P61966	AP-1 complex subunit sigma-1A OS=Homo sapiens OX=9606 GN=AP1S1 PE=1 SV=1	27.55	33	9	5	18.7	5	AP1S1	4.39603e+06
FALSE	209	High	Master Protein	P46782	Small ribosomal subunit protein uS7 OS=Homo sapiens OX=9606 GN=RPS5 PE=1 SV=4	27.506	26	12	6	22.9	6	RPS5	7.67213e+06
FALSE	229	High	Master Protein	Q8N4V1	ER membrane protein complex subunit 5 OS=Homo sapiens OX=9606 GN=MMGT1 PE=1 SV=1	27.284	43	6	3	14.7	3	MMGT1	3.27241e+06
FALSE	404	High	Master Protein	Q01629	Interferon-induced transmembrane protein 2 OS=Homo sapiens OX=9606 GN=IFITM2 PE=1 SV=2	27.224	13	10	2	14.6	2	IFITM2	7.68125e+06
FALSE	221	High	Master Protein	Q02543	Large ribosomal subunit protein eL20 OS=Homo sapiens OX=9606 GN=RPL18A PE=1 SV=2	27.062	35	13	6	20.7	6	RPL18A	2.01927e+07
FALSE	127	High	Master Protein	Q96ND0	Protein FAM210A OS=Homo sapiens OX=9606 GN=FAM210A PE=1 SV=2	27.055	30	7	6	30.8	6	FAM210A	4.71098e+06
FALSE	202	High	Master Protein	Q9UII2	ATPase inhibitor, mitochondrial OS=Homo sapiens OX=9606 GN=ATP5IF1 PE=1 SV=1	26.96	38	12	6	12.2	6	ATP5IF1	2.29299e+07
FALSE	506	High	Master Protein	P61803	Dolichyl-diphosphooligosaccharide--protein glycosyltransferase subunit DAD1 OS=Homo sapiens OX=9606 GN=DAD1 PE=1 SV=3	26.957	35	16	4	12.5	4	DAD1	3.13341e+07
FALSE	328	High	Master Protein	P17568	NADH dehydrogenase [ubiquinone] 1 beta subcomplex subunit 7 OS=Homo sapiens OX=9606 GN=NDUFB7 PE=1 SV=4	26.912	47	19	6	16.4	6	NDUFB7	5.88758e+06
FALSE	334	High	Master Protein	P13073	Cytochrome c oxidase subunit 4 isoform 1, mitochondrial OS=Homo sapiens OX=9606 GN=COX4I1 PE=1 SV=1	26.911	30	27	6	19.6	6	COX4I1	9.33524e+07
FALSE	215	High	Master Protein	Q96GC5	Large ribosomal subunit protein mL48 OS=Homo sapiens OX=9606 GN=MRPL48 PE=1 SV=2	26.903	21	8	4	23.9	4	MRPL48	7528931
FALSE	338	High	Master Protein	Q15836	Vesicle-associated membrane protein 3 OS=Homo sapiens OX=9606 GN=VAMP3 PE=1 SV=3	26.721	41	12	2	11.3	4	VAMP3	715841
FALSE	288	High	Master Protein	P63167	Dynein light chain 1, cytoplasmic OS=Homo sapiens OX=9606 GN=DYNLL1 PE=1 SV=1	26.715	51	21	2	10.4	3	DYNLL1	5.41533e+06
FALSE	164	High	Master Protein	Q9C005	Protein dpy-30 homolog OS=Homo sapiens OX=9606 GN=DPY30 PE=1 SV=1	26.492	77	10	4	11.2	4	DPY30	857948
FALSE	682	High	Master Protein	P14174	Macrophage migration inhibitory factor OS=Homo sapiens OX=9606 GN=MIF PE=1 SV=4	26.456	18	27	2	12.5	2	MIF	181411850
FALSE	609	High	Master Protein	P62851	Small ribosomal subunit protein eS25 OS=Homo sapiens OX=9606 GN=RPS25 PE=1 SV=1	26.283	30	30	5	13.7	5	RPS25	314474558
FALSE	230	High	Master Protein	P49458	Signal recognition particle 9 kDa protein OS=Homo sapiens OX=9606 GN=SRP9 PE=1 SV=2	26.185	58	17	6	10.1	6	SRP9	29409410
FALSE	141	High	Master Protein	P41567	Eukaryotic translation initiation factor 1 OS=Homo sapiens OX=9606 GN=EIF1 PE=1 SV=1	26.155	43	5	1	12.7	3	EIF1	750532
FALSE	152	High	Master Protein	Q96C01	Protein FAM136A OS=Homo sapiens OX=9606 GN=FAM136A PE=1 SV=1	26.125	34	7	5	15.6	5	FAM136A	5.24451e+06
FALSE	197	High	Master Protein	P42771	Cyclin-dependent kinase inhibitor 2A OS=Homo sapiens OX=9606 GN=CDKN2A PE=1 SV=2	25.89	34	5	4	16.5	4	CDKN2A	2.38595e+06
FALSE	150	High	Master Protein	O00422	Histone deacetylase complex subunit SAP18 OS=Homo sapiens OX=9606 GN=SAP18 PE=1 SV=1	25.856	38	9	7	17.6	7	SAP18	4.94521e+06
FALSE	195	High	Master Protein	Q7Z2W9	Large ribosomal subunit protein bL21m OS=Homo sapiens OX=9606 GN=MRPL21 PE=1 SV=2	25.822	25	9	5	22.8	5	MRPL21	6.232e+06
FALSE	234	High	Master Protein	P00441	Superoxide dismutase [Cu-Zn] OS=Homo sapiens OX=9606 GN=SOD1 PE=1 SV=2	25.714	63	8	4	15.9	4	SOD1	2.06567e+06
FALSE	186	High	Master Protein	O95182	NADH dehydrogenase [ubiquinone] 1 alpha subcomplex subunit 7 OS=Homo sapiens OX=9606 GN=NDUFA7 PE=1 SV=3	25.629	47	20	5	12.5	5	NDUFA7	3.83713e+06
FALSE	369	High	Master Protein	P56385	ATP synthase subunit e, mitochondrial OS=Homo sapiens OX=9606 GN=ATP5ME PE=1 SV=2	25.344	62	16	5	7.9	5	ATP5ME	1.72208e+07
FALSE	336	High	Master Protein	P31949	Protein S100-A11 OS=Homo sapiens OX=9606 GN=S100A11 PE=1 SV=2	25.25	50	12	5	11.7	5	S100A11	1.18415e+07
FALSE	211	High	Master Protein	O75607	Nucleoplasmin-3 OS=Homo sapiens OX=9606 GN=NPM3 PE=1 SV=3	25.032	29	7	3	19.3	3	NPM3	8.10093e+06
FALSE	209	High	Master Protein	P61601	Neurocalcin-delta OS=Homo sapiens OX=9606 GN=NCALD PE=1 SV=2	25.002	27	10	3	22.2	5	NCALD	9.67131e+06
FALSE	269	High	Master Protein	O15212	Prefoldin subunit 6 OS=Homo sapiens OX=9606 GN=PFDN6 PE=1 SV=1	24.924	34	10	5	14.6	5	PFDN6	9.33691e+06
FALSE	109	High	Master Protein	Q5D862	Filaggrin-2 OS=Homo sapiens OX=9606 GN=FLG2 PE=1 SV=1	24.894	4	5	4	247.9	4	FLG2	1.27572e+06
FALSE	211	High	Master Protein	Q04837	Single-stranded DNA-binding protein, mitochondrial OS=Homo sapiens OX=9606 GN=SSBP1 PE=1 SV=1	24.881	42	10	5	17.2	5	SSBP1	6.21806e+06
FALSE	285	High	Master Protein	P62877	E3 ubiquitin-protein ligase RBX1 OS=Homo sapiens OX=9606 GN=RBX1 PE=1 SV=1	24.82	19	15	3	12.3	3	RBX1	6.99957e+06
FALSE	294	High	Master Protein	P61956	Small ubiquitin-related modifier 2 OS=Homo sapiens OX=9606 GN=SUMO2 PE=1 SV=3	24.686	34	18	3	10.9	4	SUMO2	6.98937e+07
FALSE	110	High	Master Protein	P62312	U6 snRNA-associated Sm-like protein LSm6 OS=Homo sapiens OX=9606 GN=LSM6 PE=1 SV=1	24.583	90	8	8	9.1	8	LSM6	1.55332e+07
FALSE	91	High	Master Protein	Q9BWJ5	Splicing factor 3B subunit 5 OS=Homo sapiens OX=9606 GN=SF3B5 PE=1 SV=1	24.507	57	11	5	10.1	5	SF3B5	4.66111e+06
FALSE	178	High	Master Protein	Q8WVJ2	NudC domain-containing protein 2 OS=Homo sapiens OX=9606 GN=NUDCD2 PE=1 SV=1	24.476	25	5	4	17.7	4	NUDCD2	1.0358e+07
FALSE	127	High	Master Protein	O96000	NADH dehydrogenase [ubiquinone] 1 beta subcomplex subunit 10 OS=Homo sapiens OX=9606 GN=NDUFB10 PE=1 SV=3	24.283	34	10	5	20.8	5	NDUFB10	3.92428e+06
FALSE	209	High	Master Protein	Q9BV40	Vesicle-associated membrane protein 8 OS=Homo sapiens OX=9606 GN=VAMP8 PE=1 SV=1	24.273	55	13	7	11.4	7	VAMP8	2.69529e+07
FALSE	315	High	Master Protein	P62306	Small nuclear ribonucleoprotein F OS=Homo sapiens OX=9606 GN=SNRPF PE=1 SV=1	24.264	80	13	3	9.7	3	SNRPF	8.79475e+06
FALSE	182	High	Master Protein	Q9P0M9	Large ribosomal subunit protein bL27m OS=Homo sapiens OX=9606 GN=MRPL27 PE=1 SV=1	24.247	28	6	4	16.1	4	MRPL27	3.04559e+06
FALSE	247	High	Master Protein	P05413	Fatty acid-binding protein, heart OS=Homo sapiens OX=9606 GN=FABP3 PE=1 SV=4	24.142	35	8	6	14.8	6	FABP3	1.03246e+07
FALSE	177	High	Master Protein	P61960	Ubiquitin-fold modifier 1 OS=Homo sapiens OX=9606 GN=UFM1 PE=1 SV=1	24.11	68	9	4	9.1	4	UFM1	9.13773e+06
FALSE	175	High	Master Protein	Q9BUB7	Transmembrane protein 70, mitochondrial OS=Homo sapiens OX=9606 GN=TMEM70 PE=1 SV=2	23.921	19	10	4	29	4	TMEM70	9.03636e+06
FALSE	362	High	Master Protein	Q15819	Ubiquitin-conjugating enzyme E2 variant 2 OS=Homo sapiens OX=9606 GN=UBE2V2 PE=1 SV=4	23.827	45	20	3	16.4	7	UBE2V2	4.44925e+06
FALSE	351	High	Master Protein	O60888	Protein CutA OS=Homo sapiens OX=9606 GN=CUTA PE=1 SV=2	23.742	23	19	4	19.1	4	CUTA	1.54291e+07
FALSE	173	High	Master Protein	P60174	Triosephosphate isomerase OS=Homo sapiens OX=9606 GN=TPI1 PE=1 SV=4	23.713	32	10	5	26.7	5	TPI1	2.63623e+06
FALSE	192	High	Master Protein	P04233	HLA class II histocompatibility antigen gamma chain OS=Homo sapiens OX=9606 GN=CD74 PE=1 SV=3	23.685	10	4	3	33.5	3	CD74	3.08425e+06
FALSE	198	High	Master Protein	Q8WUH6	Transmembrane protein 263 OS=Homo sapiens OX=9606 GN=TMEM263 PE=1 SV=1	23.584	44	7	3	11.7	3	TMEM263	5.646e+06
FALSE	102	High	Master Protein	Q9BW72	HIG1 domain family member 2A, mitochondrial OS=Homo sapiens OX=9606 GN=HIGD2A PE=1 SV=1	23.502	55	4	3	11.5	3	HIGD2A	1.00142e+06
FALSE	249	High	Master Protein	O75352	Mannose-P-dolichol utilization defect 1 protein OS=Homo sapiens OX=9606 GN=MPDU1 PE=1 SV=2	23.43	14	6	4	26.6	4	MPDU1	1.20296e+07
FALSE	222	High	Master Protein	P17096	High mobility group protein HMG-I/HMG-Y OS=Homo sapiens OX=9606 GN=HMGA1 PE=1 SV=3	23.421	41	13	5	11.7	5	HMGA1	8.17621e+06
FALSE	134	High	Master Protein	Q9BTL3	RNA guanine-N7 methyltransferase activating subunit OS=Homo sapiens OX=9606 GN=RAMAC PE=1 SV=1	23.415	46	6	4	14.4	4	RAMAC	2.65171e+06
FALSE	213	High	Master Protein	Q86SZ2	Trafficking protein particle complex subunit 6B OS=Homo sapiens OX=9606 GN=TRAPPC6B PE=1 SV=1	23.394	39	7	5	18	5	TRAPPC6B	4.2702e+06
FALSE	102	High	Master Protein	P61970	Nuclear transport factor 2 OS=Homo sapiens OX=9606 GN=NUTF2 PE=1 SV=1	23.252	60	9	4	14.5	4	NUTF2	3.04296e+07
FALSE	284	High	Master Protein	Q969H8	Myeloid-derived growth factor OS=Homo sapiens OX=9606 GN=MYDGF PE=1 SV=1	23.247	21	10	3	18.8	3	MYDGF	1.85537e+07
FALSE	250	High	Master Protein	P39210	Protein Mpv17 OS=Homo sapiens OX=9606 GN=MPV17 PE=1 SV=1	23.193	21	6	3	19.7	3	MPV17	3.02684e+06
FALSE	120	High	Master Protein	Q9UMX5	Neudesin OS=Homo sapiens OX=9606 GN=NENF PE=1 SV=1	23.065	26	5	3	18.8	3	NENF	1.4593e+06
FALSE	166	High	Master Protein	P35754	Glutaredoxin-1 OS=Homo sapiens OX=9606 GN=GLRX PE=1 SV=2	23.046	55	3	3	11.8	3	GLRX	1.22174e+06
FALSE	132	High	Master Protein	Q9Y221	60S ribosome subunit biogenesis protein NIP7 homolog OS=Homo sapiens OX=9606 GN=NIP7 PE=1 SV=1	22.799	40	6	4	20.4	4	NIP7	2.02413e+06
FALSE	219	High	Master Protein	P09132	Signal recognition particle 19 kDa protein OS=Homo sapiens OX=9606 GN=SRP19 PE=1 SV=3	22.707	47	11	5	16.1	5	SRP19	8.31354e+06
FALSE	106	High	Master Protein	P84103	Serine/arginine-rich splicing factor 3 OS=Homo sapiens OX=9606 GN=SRSF3 PE=1 SV=1	22.666	35	8	6	19.3	6	SRSF3	1.05774e+07
FALSE	173	High	Master Protein	P15153	Ras-related C3 botulinum toxin substrate 2 OS=Homo sapiens OX=9606 GN=RAC2 PE=1 SV=1	22.622	28	14	3	21.4	6	RAC2	60531772
FALSE	248	High	Master Protein	Q71UI9	Histone H2A.V OS=Homo sapiens OX=9606 GN=H2AZ2 PE=1 SV=3	22.445	54	19	3	13.5	5	H2AZ2	3.65822e+06
FALSE	302	High	Master Protein	Q9BVC6	Transmembrane protein 109 OS=Homo sapiens OX=9606 GN=TMEM109 PE=1 SV=1	22.344	16	11	6	26.2	6	TMEM109	33959337
FALSE	119	High	Master Protein	L0R6Q1	SLC35A4 upstream open reading frame protein OS=Homo sapiens OX=9606 GN=SLC35A4 PE=3 SV=1	22.328	56	7	6	11.1	6	SLC35A4	4.9678e+06
FALSE	319	High	Master Protein	P63313	Thymosin beta-10 OS=Homo sapiens OX=9606 GN=TMSB10 PE=1 SV=2	22.284	70	21	4	5	5	TMSB10	7.86192e+07
FALSE	231	High	Master Protein	P62854	Small ribosomal subunit protein eS26 OS=Homo sapiens OX=9606 GN=RPS26 PE=1 SV=3	22.079	40	27	4	13	4	RPS26	202927104
FALSE	121	High	Master Protein	O60783	Small ribosomal subunit protein uS14m OS=Homo sapiens OX=9606 GN=MRPS14 PE=1 SV=1	21.962	30	7	4	15.1	4	MRPS14	3.61135e+06
FALSE	117	High	Master Protein	P0DUB6	Alpha-amylase 1A OS=Homo sapiens OX=9606 GN=AMY1A PE=1 SV=1	21.961	13	6	5	57.7	5	AMY1A	2.52605e+06
FALSE	66	High	Master Protein	P25787	Proteasome subunit alpha type-2 OS=Homo sapiens OX=9606 GN=PSMA2 PE=1 SV=2	21.915	31	4	4	25.9	4	PSMA2	736190
FALSE	309	High	Master Protein	P84090	Enhancer of rudimentary homolog OS=Homo sapiens OX=9606 GN=ERH PE=1 SV=1	21.861	56	16	6	12.3	6	ERH	2.94354e+07
FALSE	171	High	Master Protein	Q9Y3C6	Peptidyl-prolyl cis-trans isomerase-like 1 OS=Homo sapiens OX=9606 GN=PPIL1 PE=1 SV=1	21.736	37	13	5	18.2	5	PPIL1	1.12067e+07
FALSE	176	High	Master Protein	P28070	Proteasome subunit beta type-4 OS=Homo sapiens OX=9606 GN=PSMB4 PE=1 SV=4	21.69	21	4	3	29.2	3	PSMB4	446121
FALSE	139	High	Master Protein	Q7Z422	SUZ domain-containing protein 1 OS=Homo sapiens OX=9606 GN=SZRD1 PE=1 SV=1	21.656	41	11	4	17	4	SZRD1	6.2405e+06
FALSE	258	High	Master Protein	Q96QV6	Histone H2A type 1-A OS=Homo sapiens OX=9606 GN=H2AC1 PE=1 SV=3	21.417	35	15	1	14.2	5	H2AC1	449963
FALSE	138	High	Master Protein	P81605	Dermcidin OS=Homo sapiens OX=9606 GN=DCD PE=1 SV=2	21.356	23	5	3	11.3	3	DCD	3.20785e+06
FALSE	172	High	Master Protein	P62861	Ubiquitin-like FUBI-ribosomal protein eS30 fusion protein OS=Homo sapiens OX=9606 GN=FAU PE=1 SV=2	21.33	9	12	3	14.4	3	FAU	3.07708e+07
FALSE	232	High	Master Protein	Q9NRW3	DNA dC->dU-editing enzyme APOBEC-3C OS=Homo sapiens OX=9606 GN=APOBEC3C PE=1 SV=2	21.3	33	10	5	22.8	5	APOBEC3C	6.63534e+06
FALSE	107	High	Master Protein	Q99622	Protein C10 OS=Homo sapiens OX=9606 GN=C12orf57 PE=1 SV=1	21.23	41	4	3	13.2	3	C12orf57	1.3111e+06
FALSE	175	High	Master Protein	Q9Y530	ADP-ribose glycohydrolase OARD1 OS=Homo sapiens OX=9606 GN=OARD1 PE=1 SV=2	21.219	42	10	7	17	7	OARD1	7.83526e+06
FALSE	146	High	Master Protein	Q8IZQ5	Selenoprotein H OS=Homo sapiens OX=9606 GN=SELENOH PE=1 SV=2	21.181	26	6	4	13.4	4	SELENOH	5.59248e+06
FALSE	226	High	Master Protein	P55769	NHP2-like protein 1 OS=Homo sapiens OX=9606 GN=SNU13 PE=1 SV=3	21.075	19	11	3	14.2	3	SNU13	4.83854e+06
FALSE	99	High	Master Protein	P30048	Thioredoxin-dependent peroxide reductase, mitochondrial OS=Homo sapiens OX=9606 GN=PRDX3 PE=1 SV=3	21.021	15	4	3	27.7	3	PRDX3	1.65272e+06
FALSE	118	High	Master Protein	Q9BXV9	EKC/KEOPS complex subunit GON7 OS=Homo sapiens OX=9606 GN=GON7 PE=1 SV=2	21.019	42	3	2	10.9	2	GON7	186318
FALSE	289	High	Master Protein	P49207	Large ribosomal subunit protein eL34 OS=Homo sapiens OX=9606 GN=RPL34 PE=1 SV=3	21.001	31	17	6	13.3	6	RPL34	122069432
FALSE	191	High	Master Protein	P63172	Dynein light chain Tctex-type 1 OS=Homo sapiens OX=9606 GN=DYNLT1 PE=1 SV=1	20.986	34	5	2	12.4	2	DYNLT1	4.25806e+06
FALSE	233	High	Master Protein	Q96IX5	ATP synthase membrane subunit K, mitochondrial OS=Homo sapiens OX=9606 GN=ATP5MK PE=1 SV=1	20.921	45	7	3	6.5	3	ATP5MK	9.27139e+06
FALSE	254	High	Master Protein	Q7Z7F7	Large ribosomal subunit protein mL55 OS=Homo sapiens OX=9606 GN=MRPL55 PE=1 SV=1	20.883	24	5	2	15.1	2	MRPL55	1.72622e+06
FALSE	208	High	Master Protein	Q9BU61	NADH dehydrogenase [ubiquinone] 1 alpha subcomplex assembly factor 3 OS=Homo sapiens OX=9606 GN=NDUFAF3 PE=1 SV=1	20.81	36	7	5	20.3	5	NDUFAF3	6.00734e+06
FALSE	103	High	Master Protein	Q6UW68	Transmembrane protein 205 OS=Homo sapiens OX=9606 GN=TMEM205 PE=1 SV=1	20.79	20	6	3	21.2	3	TMEM205	1.26243e+07
FALSE	109	High	Master Protein	Q6QNY1	Biogenesis of lysosome-related organelles complex 1 subunit 2 OS=Homo sapiens OX=9606 GN=BLOC1S2 PE=1 SV=1	20.591	44	5	4	16	4	BLOC1S2	2.29374e+06
FALSE	183	High	Master Protein	Q9GZT3	SRA stem-loop-interacting RNA-binding protein, mitochondrial OS=Homo sapiens OX=9606 GN=SLIRP PE=1 SV=1	20.477	31	12	3	12.3	3	SLIRP	2.43548e+07
FALSE	141	High	Master Protein	Q8TDP1	Ribonuclease H2 subunit C OS=Homo sapiens OX=9606 GN=RNASEH2C PE=1 SV=1	20.333	48	5	5	17.8	5	RNASEH2C	3.73697e+06
FALSE	348	High	Master Protein	P30049	ATP synthase subunit delta, mitochondrial OS=Homo sapiens OX=9606 GN=ATP5F1D PE=1 SV=2	20.168	38	16	3	17.5	3	ATP5F1D	3.89072e+07
FALSE	126	High	Master Protein	P56211	cAMP-regulated phosphoprotein 19 OS=Homo sapiens OX=9606 GN=ARPP19 PE=1 SV=2	20.028	71	8	4	12.3	5	ARPP19	3.4731e+06
FALSE	110	High	Master Protein	Q9Y3D7	Mitochondrial import inner membrane translocase subunit TIM16 OS=Homo sapiens OX=9606 GN=PAM16 PE=1 SV=2	20.011	34	4	3	13.8	3	PAM16	2.61715e+06
FALSE	98	High	Master Protein	Q96DA6	Mitochondrial import inner membrane translocase subunit TIM14 OS=Homo sapiens OX=9606 GN=DNAJC19 PE=1 SV=3	19.875	57	6	5	12.5	5	DNAJC19	3.57064e+06
FALSE	145	High	Master Protein	O95166	Gamma-aminobutyric acid receptor-associated protein OS=Homo sapiens OX=9606 GN=GABARAP PE=1 SV=1	19.867	30	7	2	13.9	3	GABARAP	3.04165e+06
FALSE	377	High	Master Protein	P56279	T-cell leukemia/lymphoma protein 1A OS=Homo sapiens OX=9606 GN=TCL1A PE=1 SV=1	19.676	21	13	3	13.5	3	TCL1A	1.07858e+07
FALSE	153	High	Master Protein	P11441	Ubiquitin-like protein 4A OS=Homo sapiens OX=9606 GN=UBL4A PE=1 SV=1	19.614	27	6	4	17.8	4	UBL4A	5.42651e+06
FALSE	107	High	Master Protein	Q9Y291	Small ribosomal subunit protein mS33 OS=Homo sapiens OX=9606 GN=MRPS33 PE=1 SV=1	19.606	29	7	3	12.6	3	MRPS33	3.65255e+06
FALSE	157	High	Master Protein	Q9UDX5	Mitochondrial fission process protein 1 OS=Homo sapiens OX=9606 GN=MTFP1 PE=1 SV=1	19.591	22	7	5	18	5	MTFP1	9.09436e+06
FALSE	240	High	Master Protein	P82663	Small ribosomal subunit protein mS25 OS=Homo sapiens OX=9606 GN=MRPS25 PE=1 SV=1	19.527	21	11	3	20.1	3	MRPS25	5.54319e+06
FALSE	185	High	Master Protein	Q9BW61	DET1- and DDB1-associated protein 1 OS=Homo sapiens OX=9606 GN=DDA1 PE=1 SV=1	19.486	36	7	3	11.8	3	DDA1	1.54224e+06
FALSE	188	High	Master Protein	P62072	Mitochondrial import inner membrane translocase subunit Tim10 OS=Homo sapiens OX=9606 GN=TIMM10 PE=1 SV=1	19.424	44	8	3	10.3	3	TIMM10	2.31454e+06
FALSE	73	High	Master Protein	Q9H0U4	Ras-related protein Rab-1B OS=Homo sapiens OX=9606 GN=RAB1B PE=1 SV=1	19.402	33	10	3	22.2	5	RAB1B	2.91187e+06
FALSE	121	High	Master Protein	Q96HQ2	CDKN2AIP N-terminal-like protein OS=Homo sapiens OX=9606 GN=CDKN2AIPNL PE=1 SV=1	19.311	32	2	2	13.2	2	CDKN2AIPNL	217047
FALSE	138	High	Master Protein	P61077	Ubiquitin-conjugating enzyme E2 D3 OS=Homo sapiens OX=9606 GN=UBE2D3 PE=1 SV=1	19.257	35	6	1	16.7	3	UBE2D3	2.26057e+06
FALSE	79	High	Master Protein	P15924	Desmoplakin OS=Homo sapiens OX=9606 GN=DSP PE=1 SV=3	19.009	3	6	5	331.6	5	DSP	847114
FALSE	105	High	Master Protein	P07919	Cytochrome b-c1 complex subunit 6, mitochondrial OS=Homo sapiens OX=9606 GN=UQCRH PE=1 SV=2	18.98	38	4	3	10.7	3	UQCRH	2.12848e+06
FALSE	137	High	Master Protein	P40429	Large ribosomal subunit protein uL13 OS=Homo sapiens OX=9606 GN=RPL13A PE=1 SV=2	18.978	24	6	5	23.6	5	RPL13A	9.14929e+06
FALSE	99	High	Master Protein	P62256	Ubiquitin-conjugating enzyme E2 H OS=Homo sapiens OX=9606 GN=UBE2H PE=1 SV=1	18.923	19	4	3	20.6	3	UBE2H	2.52298e+06
FALSE	106	High	Master Protein	Q8N2U0	Transmembrane protein 256 OS=Homo sapiens OX=9606 GN=TMEM256 PE=3 SV=1	18.907	33	8	3	11.7	3	TMEM256	3.83571e+06
FALSE	103	High	Master Protein	Q9H910	Jupiter microtubule associated homolog 2 OS=Homo sapiens OX=9606 GN=JPT2 PE=1 SV=1	18.788	38	10	4	20.1	4	JPT2	2.15264e+06
FALSE	161	High	Master Protein	P05787	Keratin, type II cytoskeletal 8 OS=Homo sapiens OX=9606 GN=KRT8 PE=1 SV=7	18.781	6	8	1	53.7	5	KRT8	3.98177e+06
FALSE	196	High	Master Protein	O75298	Reticulon-2 OS=Homo sapiens OX=9606 GN=RTN2 PE=1 SV=1	18.728	6	5	3	59.2	3	RTN2	1.35183e+06
FALSE	169	High	Master Protein	Q9HBL7	Plasminogen receptor (KT) OS=Homo sapiens OX=9606 GN=PLGRKT PE=1 SV=1	18.692	15	7	2	17.2	2	PLGRKT	2.64589e+06
FALSE	88	High	Master Protein	Q9BUR5	MICOS complex subunit MIC26 OS=Homo sapiens OX=9606 GN=APOO PE=1 SV=1	18.588	29	5	4	22.3	4	APOO	3.61495e+06
FALSE	365	High	Master Protein	Q9Y281	Cofilin-2 OS=Homo sapiens OX=9606 GN=CFL2 PE=1 SV=1	18.565	34	18	1	18.7	4	CFL2	103647
FALSE	167	High	Master Protein	P61513	Large ribosomal subunit protein eL43 OS=Homo sapiens OX=9606 GN=RPL37A PE=1 SV=2	18.507	38	8	4	10.3	4	RPL37A	1.72026e+07
FALSE	169	High	Master Protein	P61313	Large ribosomal subunit protein eL15 OS=Homo sapiens OX=9606 GN=RPL15 PE=1 SV=2	18.488	22	7	4	24.1	4	RPL15	1.03643e+07
FALSE	174	High	Master Protein	O14569	Transmembrane reductase CYB561D2 OS=Homo sapiens OX=9606 GN=CYB561D2 PE=1 SV=1	18.47	5	3	1	24	1	CYB561D2	2632811
FALSE	125	High	Master Protein	Q9Y3D3	Small ribosomal subunit protein bS16m OS=Homo sapiens OX=9606 GN=MRPS16 PE=1 SV=1	18.379	41	8	4	15.3	4	MRPS16	5.82479e+06
FALSE	145	High	Master Protein	Q8WUK0	Phosphatidylglycerophosphatase and protein-tyrosine phosphatase 1 OS=Homo sapiens OX=9606 GN=PTPMT1 PE=1 SV=1	18.241	24	7	4	22.8	4	PTPMT1	1.01659e+06
FALSE	79	High	Master Protein	Q8N668	COMM domain-containing protein 1 OS=Homo sapiens OX=9606 GN=COMMD1 PE=1 SV=1	18.052	26	3	2	21.2	2	COMMD1	411758
FALSE	77	High	Master Protein	Q16540	Large ribosomal subunit protein uL23m OS=Homo sapiens OX=9606 GN=MRPL23 PE=1 SV=1	18.014	34	6	4	17.8	4	MRPL23	5.40812e+06
FALSE	136	High	Master Protein	P51970	NADH dehydrogenase [ubiquinone] 1 alpha subcomplex subunit 8 OS=Homo sapiens OX=9606 GN=NDUFA8 PE=1 SV=3	17.952	24	6	3	20.1	3	NDUFA8	5.02168e+06
FALSE	103	High	Master Protein	Q99714	3-hydroxyacyl-CoA dehydrogenase type-2 OS=Homo sapiens OX=9606 GN=HSD17B10 PE=1 SV=3	17.929	23	3	3	26.9	3	HSD17B10	248616
FALSE	95	High	Master Protein	Q15388	Mitochondrial import receptor subunit TOM20 homolog OS=Homo sapiens OX=9606 GN=TOMM20 PE=1 SV=1	17.926	22	6	2	16.3	2	TOMM20	2.9167e+06
FALSE	190	High	Master Protein	O95169	NADH dehydrogenase [ubiquinone] 1 beta subcomplex subunit 8, mitochondrial OS=Homo sapiens OX=9606 GN=NDUFB8 PE=1 SV=1	17.796	23	9	4	21.8	4	NDUFB8	4.73749e+06
FALSE	118	High	Master Protein	P26885	Peptidyl-prolyl cis-trans isomerase FKBP2 OS=Homo sapiens OX=9606 GN=FKBP2 PE=1 SV=2	17.787	37	5	4	15.6	4	FKBP2	8.65891e+06
FALSE	157	High	Master Protein	Q9NRF9	DNA polymerase epsilon subunit 3 OS=Homo sapiens OX=9606 GN=POLE3 PE=1 SV=1	17.762	31	6	4	16.8	4	POLE3	3.88733e+06
FALSE	102	High	Master Protein	Q96EL2	Small ribosomal subunit protein uS3m OS=Homo sapiens OX=9606 GN=MRPS24 PE=1 SV=1	17.753	22	5	3	19	3	MRPS24	3.81684e+06
FALSE	92	High	Master Protein	Q99547	M-phase phosphoprotein 6 OS=Homo sapiens OX=9606 GN=MPHOSPH6 PE=1 SV=2	17.746	28	5	4	19	4	MPHOSPH6	1.44986e+06
FALSE	301	High	Master Protein	O75396	Vesicle-trafficking protein SEC22b OS=Homo sapiens OX=9606 GN=SEC22B PE=1 SV=5	17.611	20	6	3	24.7	3	SEC22B	900112
FALSE	136	High	Master Protein	P28074	Proteasome subunit beta type-5 OS=Homo sapiens OX=9606 GN=PSMB5 PE=1 SV=3	17.609	25	4	4	28.5	4	PSMB5	433813
FALSE	178	High	Master Protein	P10109	Adrenodoxin, mitochondrial OS=Homo sapiens OX=9606 GN=FDX1 PE=1 SV=1	17.582	24	5	3	19.4	3	FDX1	2.62597e+06
FALSE	136	High	Master Protein	Q13951	Core-binding factor subunit beta OS=Homo sapiens OX=9606 GN=CBFB PE=1 SV=2	17.563	18	3	3	21.5	3	CBFB	1.07846e+06
FALSE	109	High	Master Protein	Q8NFU3	Thiosulfate:glutathione sulfurtransferase OS=Homo sapiens OX=9606 GN=TSTD1 PE=1 SV=3	17.479	47	3	2	12.5	2	TSTD1	1.52588e+06
FALSE	84	High	Master Protein	Q9H773	dCTP pyrophosphatase 1 OS=Homo sapiens OX=9606 GN=DCTPP1 PE=1 SV=1	17.387	19	4	3	18.7	3	DCTPP1	1.06354e+06
FALSE	142	High	Master Protein	Q9Y5L4	Mitochondrial import inner membrane translocase subunit Tim13 OS=Homo sapiens OX=9606 GN=TIMM13 PE=1 SV=1	17.351	32	2	2	10.5	2	TIMM13	1.72378e+06
FALSE	186	High	Master Protein	Q9BT73	Proteasome assembly chaperone 3 OS=Homo sapiens OX=9606 GN=PSMG3 PE=1 SV=1	17.302	38	4	3	13.1	3	PSMG3	3.2014e+06
FALSE	76	High	Master Protein	O43181	NADH dehydrogenase [ubiquinone] iron-sulfur protein 4, mitochondrial OS=Homo sapiens OX=9606 GN=NDUFS4 PE=1 SV=1	17.188	21	8	4	20.1	4	NDUFS4	4003713
FALSE	118	High	Master Protein	P63165	Small ubiquitin-related modifier 1 OS=Homo sapiens OX=9606 GN=SUMO1 PE=1 SV=1	17.176	29	8	3	11.6	3	SUMO1	7.63438e+06
FALSE	72	High	Master Protein	P62837	Ubiquitin-conjugating enzyme E2 D2 OS=Homo sapiens OX=9606 GN=UBE2D2 PE=1 SV=1	17.076	33	4	1	16.7	3	UBE2D2	3933993
FALSE	123	High	Master Protein	Q02413	Desmoglein-1 OS=Homo sapiens OX=9606 GN=DSG1 PE=1 SV=2	17.069	6	4	4	113.7	4	DSG1	5.35521e+06
FALSE	88	High	Master Protein	O15173	Membrane-associated progesterone receptor component 2 OS=Homo sapiens OX=9606 GN=PGRMC2 PE=1 SV=1	17	13	3	3	23.8	3	PGRMC2	2.20884e+06
FALSE	74	High	Master Protein	Q9UL33	Trafficking protein particle complex subunit 2-like protein OS=Homo sapiens OX=9606 GN=TRAPPC2L PE=1 SV=1	16.871	26	3	3	16.1	3	TRAPPC2L	1.05816e+06
FALSE	167	High	Master Protein	Q9Y4Z0	U6 snRNA-associated Sm-like protein LSm4 OS=Homo sapiens OX=9606 GN=LSM4 PE=1 SV=1	16.779	31	12	4	15.3	4	LSM4	7.7007e+06
FALSE	69	High	Master Protein	Q86V88	Magnesium-dependent phosphatase 1 OS=Homo sapiens OX=9606 GN=MDP1 PE=1 SV=1	16.592	27	5	3	20.1	3	MDP1	2.16246e+06
FALSE	117	High	Master Protein	P61599	N-alpha-acetyltransferase 20 OS=Homo sapiens OX=9606 GN=NAA20 PE=1 SV=1	16.556	33	6	4	20.4	4	NAA20	1.98585e+06
FALSE	123	High	Master Protein	Q9H299	SH3 domain-binding glutamic acid-rich-like protein 3 OS=Homo sapiens OX=9606 GN=SH3BGRL3 PE=1 SV=1	16.532	67	12	3	10.4	3	SH3BGRL3	3.01533e+07
FALSE	206	High	Master Protein	Q9Y3B4	Splicing factor 3B subunit 6 OS=Homo sapiens OX=9606 GN=SF3B6 PE=1 SV=1	16.531	28	6	3	14.6	3	SF3B6	5478171
FALSE	70	High	Master Protein	Q9NR33	DNA polymerase epsilon subunit 4 OS=Homo sapiens OX=9606 GN=POLE4 PE=1 SV=2	16.489	46	6	3	12.2	3	POLE4	409932
FALSE	184	High	Master Protein	P05452	Tetranectin OS=Homo sapiens OX=9606 GN=CLEC3B PE=1 SV=3	16.412	16	7	2	22.5	2	CLEC3B	1.19845e+06
FALSE	114	High	Master Protein	Q8WUX2	Glutathione-specific gamma-glutamylcyclotransferase 2 OS=Homo sapiens OX=9606 GN=CHAC2 PE=1 SV=1	16.41	21	3	3	20.9	3	CHAC2	1.18308e+06
FALSE	84	High	Master Protein	Q15126	Phosphomevalonate kinase OS=Homo sapiens OX=9606 GN=PMVK PE=1 SV=3	16.35	22	4	3	22	3	PMVK	1.69507e+06
FALSE	137	High	Master Protein	Q9UBK9	Protein UXT OS=Homo sapiens OX=9606 GN=UXT PE=1 SV=1	16.267	21	4	3	18.2	3	UXT	2.17157e+06
FALSE	285	High	Master Protein	Q8N138	ORM1-like protein 3 OS=Homo sapiens OX=9606 GN=ORMDL3 PE=1 SV=1	16.254	22	11	2	17.5	3	ORMDL3	4.17407e+06
FALSE	92	High	Master Protein	O95563	Mitochondrial pyruvate carrier 2 OS=Homo sapiens OX=9606 GN=MPC2 PE=1 SV=1	16.241	30	5	4	14.3	4	MPC2	5.80003e+06
FALSE	105	High	Master Protein	Q9NRR3	CDC42 small effector protein 2 OS=Homo sapiens OX=9606 GN=CDC42SE2 PE=1 SV=1	16.191	67	10	2	9.2	2	CDC42SE2	8.13591e+06
FALSE	166	High	Master Protein	P09669	Cytochrome c oxidase subunit 6C OS=Homo sapiens OX=9606 GN=COX6C PE=1 SV=2	16.184	35	8	5	8.8	5	COX6C	1.26018e+07
FALSE	96	High	Master Protein	P82932	Small ribosomal subunit protein bS6m OS=Homo sapiens OX=9606 GN=MRPS6 PE=1 SV=3	16.114	38	7	5	14.2	5	MRPS6	3.55467e+06
FALSE	152	High	Master Protein	Q8N983	Large ribosomal subunit protein mL43 OS=Homo sapiens OX=9606 GN=MRPL43 PE=1 SV=1	16.07	17	4	4	23.4	4	MRPL43	6.22366e+06
FALSE	120	High	Master Protein	Q5U5X0	Complex III assembly factor LYRM7 OS=Homo sapiens OX=9606 GN=LYRM7 PE=1 SV=1	16.03	39	7	4	11.9	4	LYRM7	4.02422e+06
FALSE	131	High	Master Protein	P59768	Guanine nucleotide-binding protein G(I)/G(S)/G(O) subunit gamma-2 OS=Homo sapiens OX=9606 GN=GNG2 PE=1 SV=2	15.917	39	2	2	7.8	2	GNG2	1582117
FALSE	65	High	Master Protein	O95139	NADH dehydrogenase [ubiquinone] 1 beta subcomplex subunit 6 OS=Homo sapiens OX=9606 GN=NDUFB6 PE=1 SV=3	15.91	24	6	3	15.5	3	NDUFB6	2.25555e+06
FALSE	82	High	Master Protein	Q15125	3-beta-hydroxysteroid-Delta(8),Delta(7)-isomerase OS=Homo sapiens OX=9606 GN=EBP PE=1 SV=3	15.649	13	4	2	26.3	2	EBP	1.1152e+07
FALSE	140	High	Master Protein	Q9NRX2	Large ribosomal subunit protein bL17m OS=Homo sapiens OX=9606 GN=MRPL17 PE=1 SV=1	15.544	18	5	3	20	3	MRPL17	3.28727e+06
FALSE	97	High	Master Protein	Q96AT1	Uncharacterized protein KIAA1143 OS=Homo sapiens OX=9606 GN=KIAA1143 PE=1 SV=2	15.463	25	5	3	17.5	3	KIAA1143	1.88344e+06
FALSE	95	High	Master Protein	P62341	Thioredoxin reductase-like selenoprotein T OS=Homo sapiens OX=9606 GN=SELENOT PE=1 SV=2	15.449	27	6	4	22.3	4	SELENOT	3.00742e+06
FALSE	83	High	Master Protein	P61244	Protein max OS=Homo sapiens OX=9606 GN=MAX PE=1 SV=1	15.346	19	4	2	18.3	2	MAX	984722
FALSE	96	High	Master Protein	P33947	ER lumen protein-retaining receptor 2 OS=Homo sapiens OX=9606 GN=KDELR2 PE=1 SV=1	15.278	22	3	2	24.4	3	KDELR2	1.26454e+06
FALSE	58	High	Master Protein	Q9GZN8	Adipose-secreted signaling protein OS=Homo sapiens OX=9606 GN=ADISSP PE=1 SV=3	15.213	25	4	3	19.3	3	ADISSP	3.35684e+06
FALSE	135	High	Master Protein	O14907	Tax1-binding protein 3 OS=Homo sapiens OX=9606 GN=TAX1BP3 PE=1 SV=2	14.956	26	3	2	13.7	2	TAX1BP3	1.09379e+06
FALSE	127	High	Master Protein	P36954	DNA-directed RNA polymerase II subunit RPB9 OS=Homo sapiens OX=9606 GN=POLR2I PE=1 SV=1	14.813	27	4	2	14.5	2	POLR2I	934383
FALSE	118	High	Master Protein	Q13232	Nucleoside diphosphate kinase 3 OS=Homo sapiens OX=9606 GN=NME3 PE=1 SV=2	14.726	30	9	4	19	4	NME3	3.47674e+06
FALSE	88	High	Master Protein	O00217	NADH dehydrogenase [ubiquinone] iron-sulfur protein 8, mitochondrial OS=Homo sapiens OX=9606 GN=NDUFS8 PE=1 SV=1	14.714	16	4	3	23.7	3	NDUFS8	2.5555e+06
FALSE	105	High	Master Protein	P49459	Ubiquitin-conjugating enzyme E2 A OS=Homo sapiens OX=9606 GN=UBE2A PE=1 SV=2	14.598	11	3	1	17.3	1	UBE2A	471704
FALSE	165	High	Master Protein	P62308	Small nuclear ribonucleoprotein G OS=Homo sapiens OX=9606 GN=SNRPG PE=1 SV=1	14.542	67	9	4	8.5	4	SNRPG	1.79085e+07
FALSE	133	High	Master Protein	Q9BRT3	Migration and invasion enhancer 1 OS=Homo sapiens OX=9606 GN=MIEN1 PE=1 SV=1	14.53	30	6	2	12.4	2	MIEN1	2.54546e+06
FALSE	276	High	Master Protein	Q9P0S3	ORM1-like protein 1 OS=Homo sapiens OX=9606 GN=ORMDL1 PE=1 SV=1	14.528	17	7	1	17.4	2	ORMDL1	1.27708e+06
FALSE	205	High	Master Protein	Q9BYC8	Large ribosomal subunit protein bL32m OS=Homo sapiens OX=9606 GN=MRPL32 PE=1 SV=1	14.45	12	4	1	21.4	1	MRPL32	839302
FALSE	123	High	Master Protein	Q9NPE3	H/ACA ribonucleoprotein complex subunit 3 OS=Homo sapiens OX=9606 GN=NOP10 PE=1 SV=1	14.414	52	3	3	7.7	3	NOP10	1.28289e+06
FALSE	91	High	Master Protein	Q9H1K1	Iron-sulfur cluster assembly enzyme ISCU OS=Homo sapiens OX=9606 GN=ISCU PE=1 SV=2	14.371	26	6	4	18	4	ISCU	5.84815e+06
FALSE	117	High	Master Protein	P61009	Signal peptidase complex subunit 3 OS=Homo sapiens OX=9606 GN=SPCS3 PE=1 SV=1	14.263	19	5	4	20.3	4	SPCS3	6.54825e+06
FALSE	98	High	Master Protein	Q9UDW1	Cytochrome b-c1 complex subunit 9 OS=Homo sapiens OX=9606 GN=UQCR10 PE=1 SV=3	14.149	51	8	3	7.3	3	UQCR10	6.89818e+06
FALSE	90	High	Master Protein	Q9BY32	Inosine triphosphate pyrophosphatase OS=Homo sapiens OX=9606 GN=ITPA PE=1 SV=2	14.115	18	5	3	21.4	3	ITPA	5.1373e+06
FALSE	249	High	Master Protein	P62942	Peptidyl-prolyl cis-trans isomerase FKBP1A OS=Homo sapiens OX=9606 GN=FKBP1A PE=1 SV=2	14.115	57	11	3	11.9	3	FKBP1A	2.70452e+07
FALSE	115	High	Master Protein	P37235	Hippocalcin-like protein 1 OS=Homo sapiens OX=9606 GN=HPCAL1 PE=1 SV=3	14.111	21	7	2	22.3	4	HPCAL1	977633
FALSE	81	High	Master Protein	O15116	U6 snRNA-associated Sm-like protein LSm1 OS=Homo sapiens OX=9606 GN=LSM1 PE=1 SV=1	14.089	25	4	2	15.2	2	LSM1	1.70649e+06
FALSE	133	High	Master Protein	Q9NP73	Putative bifunctional UDP-N-acetylglucosamine transferase and deubiquitinase ALG13 OS=Homo sapiens OX=9606 GN=ALG13 PE=1 SV=2	14.081	3	4	2	126	2	ALG13	922401
FALSE	129	High	Master Protein	P62304	Small nuclear ribonucleoprotein E OS=Homo sapiens OX=9606 GN=SNRPE PE=1 SV=1	14.03	39	5	2	10.8	2	SNRPE	1.19233e+07
FALSE	91	High	Master Protein	Q9HB40	Retinoid-inducible serine carboxypeptidase OS=Homo sapiens OX=9606 GN=SCPEP1 PE=1 SV=1	13.962	8	5	3	50.8	3	SCPEP1	3.36293e+06
FALSE	126	High	Master Protein	P07477	Serine protease 1 OS=Homo sapiens OX=9606 GN=PRSS1 PE=1 SV=1	13.91	8	21	1	26.5	1	PRSS1	8.23391e+07
FALSE	108	High	Master Protein	Q9BVV7	Mitochondrial import inner membrane translocase subunit Tim21 OS=Homo sapiens OX=9606 GN=TIMM21 PE=1 SV=1	13.864	17	4	4	28.2	4	TIMM21	3.39876e+06
FALSE	63	High	Master Protein	Q96FJ2	Dynein light chain 2, cytoplasmic OS=Homo sapiens OX=9606 GN=DYNLL2 PE=1 SV=1	13.842	46	10	2	10.3	3	DYNLL2	3.16009e+06
FALSE	87	High	Master Protein	P27449	V-type proton ATPase 16 kDa proteolipid subunit c OS=Homo sapiens OX=9606 GN=ATP6V0C PE=1 SV=1	13.793	36	8	3	15.7	3	ATP6V0C	5.40797e+06
FALSE	119	High	Master Protein	A0A0B4J2H0	Immunoglobulin heavy variable 1-69D OS=Homo sapiens OX=9606 GN=IGHV1-69D PE=1 SV=1	13.708	26	2	2	12.7	2	IGHV1-69D	207177
FALSE	71	High	Master Protein	Q9UFG5	UPF0449 protein C19orf25 OS=Homo sapiens OX=9606 GN=C19orf25 PE=1 SV=2	13.684	50	5	3	12.9	3	C19orf25	484068
FALSE	97	High	Master Protein	Q9UHA4	Ragulator complex protein LAMTOR3 OS=Homo sapiens OX=9606 GN=LAMTOR3 PE=1 SV=1	13.68	28	4	2	13.6	2	LAMTOR3	4.4756e+06
FALSE	52	High	Master Protein	Q8WUR7	UPF0235 protein C15orf40 OS=Homo sapiens OX=9606 GN=C15orf40 PE=1 SV=2	13.573	20	2	2	16.3	2	C15orf40	680365
FALSE	194	High	Master Protein	Q9BPX5	Actin-related protein 2/3 complex subunit 5-like protein OS=Homo sapiens OX=9606 GN=ARPC5L PE=1 SV=1	13.523	21	6	3	16.9	3	ARPC5L	1.4816e+07
FALSE	96	High	Master Protein	Q9NUG6	p53 and DNA damage-regulated protein 1 OS=Homo sapiens OX=9606 GN=PDRG1 PE=1 SV=2	13.5	21	2	2	15.5	2	PDRG1	829437
FALSE	132	High	Master Protein	Q6DN03	Putative histone H2B type 2-C OS=Homo sapiens OX=9606 GN=H2BC20P PE=5 SV=3	13.431	17	12	3	21.5	4	H2BC20P	1.32072e+07
FALSE	80	High	Master Protein	P16403	Histone H1.2 OS=Homo sapiens OX=9606 GN=H1-2 PE=1 SV=2	13.407	17	3	3	21.4	3	H1-2	1.61061e+06
FALSE	54	High	Master Protein	Q562R1	Beta-actin-like protein 2 OS=Homo sapiens OX=9606 GN=ACTBL2 PE=1 SV=2	13.33	16	5	1	42	5	ACTBL2	1043428
FALSE	157	High	Master Protein	P01876	Immunoglobulin heavy constant alpha 1 OS=Homo sapiens OX=9606 GN=IGHA1 PE=1 SV=3	13.253	9	4	3	42.8	3	IGHA1	2.24125e+06
FALSE	96	High	Master Protein	O15258	Protein RER1 OS=Homo sapiens OX=9606 GN=RER1 PE=1 SV=1	13.24	19	4	2	22.9	2	RER1	856353
FALSE	56	High	Master Protein	P48047	ATP synthase subunit O, mitochondrial OS=Homo sapiens OX=9606 GN=ATP5PO PE=1 SV=1	13.176	21	3	3	23.3	3	ATP5PO	1.59311e+06
FALSE	130	High	Master Protein	Q14061	Cytochrome c oxidase copper chaperone OS=Homo sapiens OX=9606 GN=COX17 PE=1 SV=2	13.073	25	4	1	6.9	1	COX17	3.95953e+06
FALSE	37	High	Master Protein	O75394	Large ribosomal subunit protein bL33m OS=Homo sapiens OX=9606 GN=MRPL33 PE=1 SV=1	13.029	42	4	3	7.6	3	MRPL33	1.91922e+06
FALSE	189	High	Master Protein	Q8N5M9	Protein jagunal homolog 1 OS=Homo sapiens OX=9606 GN=JAGN1 PE=1 SV=1	13.011	13	5	2	21.1	2	JAGN1	4.81313e+06
FALSE	41	High	Master Protein	P30047	GTP cyclohydrolase 1 feedback regulatory protein OS=Homo sapiens OX=9606 GN=GCHFR PE=1 SV=3	12.988	58	6	3	9.7	3	GCHFR	775084
FALSE	97	High	Master Protein	Q99807	5-demethoxyubiquinone hydroxylase, mitochondrial OS=Homo sapiens OX=9606 GN=COQ7 PE=1 SV=3	12.964	23	5	4	24.3	4	COQ7	1.85415e+06
FALSE	78	High	Master Protein	Q9Y5R8	Trafficking protein particle complex subunit 1 OS=Homo sapiens OX=9606 GN=TRAPPC1 PE=1 SV=1	12.941	26	5	4	16.8	4	TRAPPC1	3.89263e+06
FALSE	128	High	Master Protein	Q5XKP0	MICOS complex subunit MIC13 OS=Homo sapiens OX=9606 GN=MICOS13 PE=1 SV=1	12.91	46	6	2	13.1	2	MICOS13	825059
FALSE	89	High	Master Protein	Q6NZ67	Mitotic-spindle organizing protein 2B OS=Homo sapiens OX=9606 GN=MZT2B PE=1 SV=1	12.849	27	2	2	16.2	2	MZT2B	925537
FALSE	80	High	Master Protein	P17152	Transmembrane protein 11, mitochondrial OS=Homo sapiens OX=9606 GN=TMEM11 PE=1 SV=1	12.816	19	3	3	21.5	3	TMEM11	1615348
FALSE	34	High	Master Protein	Q8NI22	Multiple coagulation factor deficiency protein 2 OS=Homo sapiens OX=9606 GN=MCFD2 PE=1 SV=1	12.772	36	3	2	16.4	2	MCFD2	386555
FALSE	89	High	Master Protein	Q15528	Mediator of RNA polymerase II transcription subunit 22 OS=Homo sapiens OX=9606 GN=MED22 PE=1 SV=2	12.703	12	3	2	22.2	2	MED22	690151
FALSE	168	High	Master Protein	Q9P003	Protein cornichon homolog 4 OS=Homo sapiens OX=9606 GN=CNIH4 PE=1 SV=1	12.66	14	6	1	16.1	1	CNIH4	3.56008e+06
FALSE	106	High	Master Protein	Q9Y4H4	G-protein-signaling modulator 3 OS=Homo sapiens OX=9606 GN=GPSM3 PE=1 SV=1	12.599	11	3	1	17.9	1	GPSM3	1.2125e+06
FALSE	107	High	Master Protein	Q9H0U6	Large ribosomal subunit protein uL18m OS=Homo sapiens OX=9606 GN=MRPL18 PE=1 SV=1	12.503	14	4	3	20.6	3	MRPL18	4225173
FALSE	181	High	Master Protein	Q5TEC6	Histone H3-7 OS=Homo sapiens OX=9606 GN=H3-7 PE=1 SV=1	12.464	27	13	1	15.4	4	H3-7	2.56305e+06
FALSE	84	High	Master Protein	O43676	NADH dehydrogenase [ubiquinone] 1 beta subcomplex subunit 3 OS=Homo sapiens OX=9606 GN=NDUFB3 PE=1 SV=3	12.46	30	4	4	11.4	4	NDUFB3	4.26677e+06
FALSE	88	High	Master Protein	Q9HBH0	Rho-related GTP-binding protein RhoF OS=Homo sapiens OX=9606 GN=RHOF PE=1 SV=1	12.444	17	2	2	23.6	2	RHOF	171370
FALSE	97	High	Master Protein	Q9Y2R0	Cytochrome c oxidase assembly factor 3 homolog, mitochondrial OS=Homo sapiens OX=9606 GN=COA3 PE=1 SV=1	12.408	27	5	3	11.7	3	COA3	2.2958e+06
FALSE	107	High	Master Protein	P26373	Large ribosomal subunit protein eL13 OS=Homo sapiens OX=9606 GN=RPL13 PE=1 SV=4	12.377	15	3	3	24.2	3	RPL13	1.25774e+06
FALSE	45	High	Master Protein	Q9P0P0	E3 ubiquitin-protein ligase RNF181 OS=Homo sapiens OX=9606 GN=RNF181 PE=1 SV=1	12.337	35	6	5	17.9	5	RNF181	1.76216e+06
FALSE	68	High	Master Protein	Q6RW13	Type-1 angiotensin II receptor-associated protein OS=Homo sapiens OX=9606 GN=AGTRAP PE=1 SV=1	12.25	25	4	2	17.4	2	AGTRAP	486489
FALSE	132	High	Master Protein	Q9BWH2	FUN14 domain-containing protein 2 OS=Homo sapiens OX=9606 GN=FUNDC2 PE=1 SV=2	12.214	13	3	2	20.7	2	FUNDC2	2.26546e+06
FALSE	152	High	Master Protein	Q9UNL2	Translocon-associated protein subunit gamma OS=Homo sapiens OX=9606 GN=SSR3 PE=1 SV=1	12.162	12	6	2	21.1	2	SSR3	7.11908e+06
FALSE	100	High	Master Protein	Q6EEV4	DNA-directed RNA polymerase II subunit GRINL1A, isoforms 4/5 OS=Homo sapiens OX=9606 GN=POLR2M PE=1 SV=1	12.147	16	1	1	15.1	1	POLR2M	254526
FALSE	58	High	Master Protein	P02768	Albumin OS=Homo sapiens OX=9606 GN=ALB PE=1 SV=2	12.112	2	3	2	69.3	2	ALB	335381
FALSE	76	High	Master Protein	Q8N511	Transmembrane protein 199 OS=Homo sapiens OX=9606 GN=TMEM199 PE=1 SV=1	12.033	13	3	3	23.1	3	TMEM199	1.27569e+06
FALSE	92	High	Master Protein	Q6P589	Tumor necrosis factor alpha-induced protein 8-like protein 2 OS=Homo sapiens OX=9606 GN=TNFAIP8L2 PE=1 SV=1	11.975	16	2	2	20.5	2	TNFAIP8L2	1.14829e+06
FALSE	166	High	Master Protein	Q13405	Large ribosomal subunit protein mL49 OS=Homo sapiens OX=9606 GN=MRPL49 PE=1 SV=1	11.872	14	5	2	19.2	2	MRPL49	2.39955e+06
FALSE	79	High	Master Protein	Q93096	Protein tyrosine phosphatase type IVA 1 OS=Homo sapiens OX=9606 GN=PTP4A1 PE=1 SV=2	11.841	13	3	1	19.8	2	PTP4A1	4.20138e+06
FALSE	40	High	Master Protein	Q99757	Thioredoxin, mitochondrial OS=Homo sapiens OX=9606 GN=TXN2 PE=1 SV=2	11.708	24	3	2	18.4	2	TXN2	1.07699e+06
FALSE	81	High	Master Protein	Q16595	Frataxin, mitochondrial OS=Homo sapiens OX=9606 GN=FXN PE=1 SV=2	11.659	14	2	2	23.1	2	FXN	1.42813e+06
FALSE	113	High	Master Protein	Q12974	Protein tyrosine phosphatase type IVA 2 OS=Homo sapiens OX=9606 GN=PTP4A2 PE=1 SV=1	11.593	17	4	1	19.1	2	PTP4A2	818319
FALSE	77	High	Master Protein	Q9Y2R5	Small ribosomal subunit protein uS17m OS=Homo sapiens OX=9606 GN=MRPS17 PE=1 SV=1	11.512	36	4	3	14.5	3	MRPS17	4.30655e+06
FALSE	98	High	Master Protein	Q9UGM3	Deleted in malignant brain tumors 1 protein OS=Homo sapiens OX=9606 GN=DMBT1 PE=1 SV=2	11.507	7	1	1	260.6	1	DMBT1	658252
FALSE	92	High	Master Protein	Q96EL3	Large ribosomal subunit protein mL53 OS=Homo sapiens OX=9606 GN=MRPL53 PE=1 SV=1	11.5	25	2	2	12.1	2	MRPL53	2.36424e+06
FALSE	87	High	Master Protein	P53634	Dipeptidyl peptidase 1 OS=Homo sapiens OX=9606 GN=CTSC PE=1 SV=2	11.478	7	4	2	51.8	2	CTSC	3.25476e+06
FALSE	99	High	Master Protein	Q5RI15	Cytochrome c oxidase assembly protein COX20, mitochondrial OS=Homo sapiens OX=9606 GN=COX20 PE=1 SV=2	11.414	21	5	2	13.3	2	COX20	2.30001e+06
FALSE	85	High	Master Protein	P10619	Lysosomal protective protein OS=Homo sapiens OX=9606 GN=CTSA PE=1 SV=2	11.371	5	3	2	54.4	2	CTSA	1.40814e+06
FALSE	76	High	Master Protein	Q71U36	Tubulin alpha-1A chain OS=Homo sapiens OX=9606 GN=TUBA1A PE=1 SV=1	11.054	8	2	2	50.1	2	TUBA1A	424072
FALSE	39	High	Master Protein	P13693	Translationally-controlled tumor protein OS=Homo sapiens OX=9606 GN=TPT1 PE=1 SV=1	11.016	35	2	2	19.6	2	TPT1	431800
FALSE	70	High	Master Protein	P61026	Ras-related protein Rab-10 OS=Homo sapiens OX=9606 GN=RAB10 PE=1 SV=1	10.989	17	3	3	22.5	3	RAB10	716465
FALSE	82	High	Master Protein	O95295	SNARE-associated protein Snapin OS=Homo sapiens OX=9606 GN=SNAPIN PE=1 SV=1	10.926	15	2	1	14.9	1	SNAPIN	911540
FALSE	70	High	Master Protein	P02794	Ferritin heavy chain OS=Homo sapiens OX=9606 GN=FTH1 PE=1 SV=2	10.863	13	2	2	21.2	2	FTH1	379654
FALSE	47	High	Master Protein	O00762	Ubiquitin-conjugating enzyme E2 C OS=Homo sapiens OX=9606 GN=UBE2C PE=1 SV=1	10.859	32	6	4	19.6	4	UBE2C	1.15144e+06
FALSE	72	High	Master Protein	O75884	Serine hydrolase RBBP9 OS=Homo sapiens OX=9606 GN=RBBP9 PE=1 SV=2	10.835	19	5	3	21	3	RBBP9	2.26248e+06
FALSE	113	High	Master Protein	Q9NYM9	BET1-like protein OS=Homo sapiens OX=9606 GN=BET1L PE=1 SV=1	10.813	31	3	2	12.4	2	BET1L	278486
FALSE	59	High	Master Protein	Q9BTE1	Dynactin subunit 5 OS=Homo sapiens OX=9606 GN=DCTN5 PE=1 SV=1	10.751	12	2	2	20.1	2	DCTN5	770011
FALSE	90	High	Master Protein	Q9NX24	H/ACA ribonucleoprotein complex subunit 2 OS=Homo sapiens OX=9606 GN=NHP2 PE=1 SV=1	10.713	12	1	1	17.2	1	NHP2	385517
FALSE	79	High	Master Protein	P61457	Pterin-4-alpha-carbinolamine dehydratase OS=Homo sapiens OX=9606 GN=PCBD1 PE=1 SV=2	10.678	20	4	2	12	2	PCBD1	7.55507e+06
FALSE	362	High	Master Protein	P60059	Protein transport protein Sec61 subunit gamma OS=Homo sapiens OX=9606 GN=SEC61G PE=1 SV=1	10.665	37	13	2	7.7	2	SEC61G	5070222
FALSE	90	High	Master Protein	O15155	BET1 homolog OS=Homo sapiens OX=9606 GN=BET1 PE=1 SV=1	10.662	9	4	1	13.3	1	BET1	3.62469e+06
FALSE	95	High	Master Protein	O43760	Synaptogyrin-2 OS=Homo sapiens OX=9606 GN=SYNGR2 PE=1 SV=1	10.661	13	3	3	24.8	3	SYNGR2	3.98333e+06
FALSE	65	High	Master Protein	P63218	Guanine nucleotide-binding protein G(I)/G(S)/G(O) subunit gamma-5 OS=Homo sapiens OX=9606 GN=GNG5 PE=1 SV=3	10.585	16	2	2	7.3	2	GNG5	1.1629e+06
FALSE	141	High	Master Protein	P20962	Parathymosin OS=Homo sapiens OX=9606 GN=PTMS PE=1 SV=2	10.438	23	4	2	11.5	2	PTMS	3.63811e+06
FALSE	214	High	Master Protein	P55854	Small ubiquitin-related modifier 3 OS=Homo sapiens OX=9606 GN=SUMO3 PE=1 SV=2	10.344	20	11	1	11.6	2	SUMO3	558468
FALSE	35	High	Master Protein	Q13015	Protein AF1q OS=Homo sapiens OX=9606 GN=MLLT11 PE=1 SV=1	10.326	26	1	1	10.1	1	MLLT11	108204
FALSE	136	High	Master Protein	P35080	Profilin-2 OS=Homo sapiens OX=9606 GN=PFN2 PE=1 SV=3	10.316	16	4	2	15	2	PFN2	2051093
FALSE	78	High	Master Protein	P60604	Ubiquitin-conjugating enzyme E2 G2 OS=Homo sapiens OX=9606 GN=UBE2G2 PE=1 SV=1	10.264	19	4	2	18.6	2	UBE2G2	1.46869e+06
FALSE	48	High	Master Protein	Q7Z4G1	COMM domain-containing protein 6 OS=Homo sapiens OX=9606 GN=COMMD6 PE=1 SV=1	10.247	25	3	2	9.6	2	COMMD6	948664
FALSE	115	High	Master Protein	Q9Y605	MORF4 family-associated protein 1 OS=Homo sapiens OX=9606 GN=MRFAP1 PE=1 SV=1	10.244	19	2	1	14.6	1	MRFAP1	574889
FALSE	36	High	Master Protein	L0R819	ASNSD1 upstream open reading frame protein OS=Homo sapiens OX=9606 GN=ASDURF PE=1 SV=1	10.238	47	4	3	11.2	3	ASDURF	1.629e+06
FALSE	55	High	Master Protein	Q9P0R6	GSK3B-interacting protein OS=Homo sapiens OX=9606 GN=GSKIP PE=1 SV=2	10.229	22	2	2	15.6	2	GSKIP	1.97438e+06
FALSE	58	High	Master Protein	P26447	Protein S100-A4 OS=Homo sapiens OX=9606 GN=S100A4 PE=1 SV=1	10.104	19	3	2	11.7	2	S100A4	3.89107e+06
FALSE	66	High	Master Protein	Q5BJF2	Sigma intracellular receptor 2 OS=Homo sapiens OX=9606 GN=TMEM97 PE=1 SV=1	10.103	20	3	2	20.8	2	TMEM97	4.09125e+06
FALSE	116	High	Master Protein	Q9NSP4	Centromere protein M OS=Homo sapiens OX=9606 GN=CENPM PE=1 SV=1	10.078	12	4	2	19.7	2	CENPM	1.61572e+06
FALSE	63	High	Master Protein	Q13542	Eukaryotic translation initiation factor 4E-binding protein 2 OS=Homo sapiens OX=9606 GN=EIF4EBP2 PE=1 SV=1	10.038	23	2	2	12.9	2	EIF4EBP2	893805
FALSE	288	High	Master Protein	P02656	Apolipoprotein C-III OS=Homo sapiens OX=9606 GN=APOC3 PE=1 SV=1	10.018	16	4	1	10.8	1	APOC3	1.51935e+06
FALSE	76	High	Master Protein	Q9H7C9	Mth938 domain-containing protein OS=Homo sapiens OX=9606 GN=AAMDC PE=1 SV=1	10.004	30	3	3	13.3	3	AAMDC	2.56023e+06
FALSE	72	High	Master Protein	E9PQ53	NADH dehydrogenase [ubiquinone] 1 subunit C2, isoform 2 OS=Homo sapiens OX=9606 GN=NDUFC2-KCTD14 PE=1 SV=1	9.951	24	4	3	13.4	3	NDUFC2-KCTD14	3.38007e+06
FALSE	41	High	Master Protein	Q9BW83	Intraflagellar transport protein 27 homolog OS=Homo sapiens OX=9606 GN=IFT27 PE=1 SV=1	9.944	18	2	2	20.5	2	IFT27	418381
FALSE	122	High	Master Protein	P07311	Acylphosphatase-1 OS=Homo sapiens OX=9606 GN=ACYP1 PE=1 SV=2	9.877	20	3	2	11.3	2	ACYP1	1.77754e+06
FALSE	56	High	Master Protein	O00488	Zinc finger protein 593 OS=Homo sapiens OX=9606 GN=ZNF593 PE=1 SV=2	9.854	32	2	2	15.2	2	ZNF593	292024
FALSE	62	High	Master Protein	P62820	Ras-related protein Rab-1A OS=Homo sapiens OX=9606 GN=RAB1A PE=1 SV=3	9.802	23	8	2	22.7	4	RAB1A	755240
FALSE	61	High	Master Protein	Q9NR77	Peroxisomal membrane protein 2 OS=Homo sapiens OX=9606 GN=PXMP2 PE=1 SV=3	9.793	15	2	2	22.2	2	PXMP2	596350
FALSE	71	High	Master Protein	P47224	Guanine nucleotide exchange factor MSS4 OS=Homo sapiens OX=9606 GN=RABIF PE=1 SV=2	9.788	22	2	2	13.8	2	RABIF	1.94895e+06
FALSE	77	High	Master Protein	Q86WX3	Active regulator of SIRT1 OS=Homo sapiens OX=9606 GN=RPS19BP1 PE=1 SV=1	9.776	19	2	2	15.4	2	RPS19BP1	1.05334e+06
FALSE	47	High	Master Protein	Q9H840	Gem-associated protein 7 OS=Homo sapiens OX=9606 GN=GEMIN7 PE=1 SV=1	9.757	24	2	2	14.5	2	GEMIN7	675701
FALSE	132	High	Master Protein	P60602	Reactive oxygen species modulator 1 OS=Homo sapiens OX=9606 GN=ROMO1 PE=1 SV=1	9.673	48	5	2	8.2	2	ROMO1	821282
FALSE	80	High	Master Protein	Q7RTS7	Keratin, type II cytoskeletal 74 OS=Homo sapiens OX=9606 GN=KRT74 PE=1 SV=2	9.653	5	6	1	57.8	3	KRT74	909832
FALSE	70	High	Master Protein	Q9ULZ3	Apoptosis-associated speck-like protein containing a CARD OS=Homo sapiens OX=9606 GN=PYCARD PE=1 SV=2	9.618	9	1	1	21.6	1	PYCARD	181895
FALSE	73	High	Master Protein	O75414	Nucleoside diphosphate kinase 6 OS=Homo sapiens OX=9606 GN=NME6 PE=1 SV=3	9.597	15	3	2	21.1	2	NME6	526905
FALSE	41	High	Master Protein	Q96PE7	Methylmalonyl-CoA epimerase, mitochondrial OS=Homo sapiens OX=9606 GN=MCEE PE=1 SV=1	9.591	24	3	2	18.7	2	MCEE	987742
FALSE	84	High	Master Protein	Q9UKR5	Ergosterol biosynthetic protein 28 homolog OS=Homo sapiens OX=9606 GN=ERG28 PE=1 SV=1	9.567	17	6	2	15.9	2	ERG28	5.38051e+06
FALSE	54	High	Master Protein	Q9HD34	LYR motif-containing protein 4 OS=Homo sapiens OX=9606 GN=LYRM4 PE=1 SV=1	9.544	29	3	2	10.8	2	LYRM4	782477
FALSE	156	High	Master Protein	Q7RTV0	PHD finger-like domain-containing protein 5A OS=Homo sapiens OX=9606 GN=PHF5A PE=1 SV=1	9.52	22	5	3	12.4	3	PHF5A	5.82029e+06
FALSE	20	High	Master Protein	Q4G0I0	Ubiquinol-cytochrome-c reductase complex assembly factor 4 OS=Homo sapiens OX=9606 GN=UQCC4 PE=2 SV=1	9.488	17	3	2	15	2	UQCC4	338674
FALSE	40	High	Master Protein	P45973	Chromobox protein homolog 5 OS=Homo sapiens OX=9606 GN=CBX5 PE=1 SV=1	9.469	12	2	1	22.2	2	CBX5	134828
FALSE	67	High	Master Protein	Q9GZQ8	Microtubule-associated proteins 1A/1B light chain 3B OS=Homo sapiens OX=9606 GN=MAP1LC3B PE=1 SV=3	9.447	17	3	2	14.7	2	MAP1LC3B	3.25269e+06
FALSE	65	High	Master Protein	P47914	Large ribosomal subunit protein eL29 OS=Homo sapiens OX=9606 GN=RPL29 PE=1 SV=2	9.444	9	3	1	17.7	1	RPL29	1.82593e+06
FALSE	54	High	Master Protein	Q9Y3B7	Large ribosomal subunit protein uL11m OS=Homo sapiens OX=9606 GN=MRPL11 PE=1 SV=1	9.398	24	4	4	20.7	4	MRPL11	1.23959e+06
FALSE	62	High	Master Protein	Q9H6S3	Epidermal growth factor receptor kinase substrate 8-like protein 2 OS=Homo sapiens OX=9606 GN=EPS8L2 PE=1 SV=2	9.372	4	2	2	80.6	2	EPS8L2	203811
FALSE	100	High	Master Protein	Q9Y2S6	Translation machinery-associated protein 7 OS=Homo sapiens OX=9606 GN=TMA7 PE=1 SV=1	9.338	31	5	3	7.1	3	TMA7	5.9571e+06
FALSE	55	High	Master Protein	P06702	Protein S100-A9 OS=Homo sapiens OX=9606 GN=S100A9 PE=1 SV=1	9.241	25	4	2	13.2	2	S100A9	1.00916e+06
FALSE	100	High	Master Protein	O14548	Cytochrome c oxidase subunit 7A-related protein, mitochondrial OS=Homo sapiens OX=9606 GN=COX7A2L PE=1 SV=2	9.223	11	1	1	12.6	1	COX7A2L	1.40434e+06
FALSE	100	High	Master Protein	Q9NRG0	Chromatin accessibility complex protein 1 OS=Homo sapiens OX=9606 GN=CHRAC1 PE=1 SV=1	9.169	14	2	1	14.7	1	CHRAC1	424611
FALSE	61	High	Master Protein	Q08AG7	Mitotic-spindle organizing protein 1 OS=Homo sapiens OX=9606 GN=MZT1 PE=1 SV=2	9.149	39	2	2	8.5	2	MZT1	788838
FALSE	57	High	Master Protein	O43920	NADH dehydrogenase [ubiquinone] iron-sulfur protein 5 OS=Homo sapiens OX=9606 GN=NDUFS5 PE=1 SV=3	9.139	25	7	4	12.5	4	NDUFS5	6.48407e+06
FALSE	27	High	Master Protein	Q9UBF6	RING-box protein 2 OS=Homo sapiens OX=9606 GN=RNF7 PE=1 SV=1	9.058	20	2	2	12.7	2	RNF7	71518.8
FALSE	64	High	Master Protein	Q8N6L1	Keratinocyte-associated protein 2 OS=Homo sapiens OX=9606 GN=KRTCAP2 PE=1 SV=2	9.056	32	4	2	14.7	2	KRTCAP2	1.54411e+06
FALSE	14	High	Master Protein	Q9Y6G3	Large ribosomal subunit protein mL42 OS=Homo sapiens OX=9606 GN=MRPL42 PE=1 SV=1	8.965	13	2	2	16.7	2	MRPL42	352989
FALSE	82	High	Master Protein	P61024	Cyclin-dependent kinases regulatory subunit 1 OS=Homo sapiens OX=9606 GN=CKS1B PE=1 SV=1	8.93	20	1	1	9.7	1	CKS1B	436657
FALSE	97	High	Master Protein	P56134	ATP synthase subunit f, mitochondrial OS=Homo sapiens OX=9606 GN=ATP5MF PE=1 SV=3	8.887	26	2	2	10.9	2	ATP5MF	1.16093e+07
FALSE	42	High	Master Protein	P02786	Transferrin receptor protein 1 OS=Homo sapiens OX=9606 GN=TFRC PE=1 SV=2	8.883	2	1	1	84.8	1	TFRC	207392
FALSE	34	High	Master Protein	Q8N8J7	Uncharacterized protein FAM241A OS=Homo sapiens OX=9606 GN=FAM241A PE=2 SV=2	8.8	30	4	2	14.6	2	FAM241A	799639
FALSE	73	High	Master Protein	Q86U28	Iron-sulfur cluster assembly 2 homolog, mitochondrial OS=Homo sapiens OX=9606 GN=ISCA2 PE=1 SV=2	8.776	17	2	2	16.5	2	ISCA2	851493
FALSE	19	High	Master Protein	Q9Y4Y9	U6 snRNA-associated Sm-like protein LSm5 OS=Homo sapiens OX=9606 GN=LSM5 PE=1 SV=3	8.714	49	3	3	9.9	3	LSM5	3.06885e+06
FALSE	113	High	Master Protein	P01591	Immunoglobulin J chain OS=Homo sapiens OX=9606 GN=JCHAIN PE=1 SV=4	8.559	8	3	1	18.1	1	JCHAIN	470995
FALSE	56	High	Master Protein	Q9BQC6	Large ribosomal subunit protein mL63 OS=Homo sapiens OX=9606 GN=MRPL57 PE=1 SV=1	8.518	13	2	1	12.3	1	MRPL57	1.18096e+06
FALSE	72	High	Master Protein	Q9NR31	GTP-binding protein SAR1a OS=Homo sapiens OX=9606 GN=SAR1A PE=1 SV=1	8.508	11	2	2	22.4	2	SAR1A	912890
FALSE	56	High	Master Protein	P62875	DNA-directed RNA polymerases I, II, and III subunit RPABC5 OS=Homo sapiens OX=9606 GN=POLR2L PE=1 SV=1	8.468	30	2	2	7.6	2	POLR2L	1.13546e+06
FALSE	86	High	Master Protein	P0DPB6	DNA-directed RNA polymerases I and III subunit RPAC2 OS=Homo sapiens OX=9606 GN=POLR1D PE=1 SV=1	8.454	17	3	2	15.2	2	POLR1D	522879
FALSE	58	High	Master Protein	Q86SX6	Glutaredoxin-related protein 5, mitochondrial OS=Homo sapiens OX=9606 GN=GLRX5 PE=1 SV=2	8.449	16	2	2	16.6	2	GLRX5	2.9326e+06
FALSE	43	High	Master Protein	O60830	Mitochondrial import inner membrane translocase subunit Tim17-B OS=Homo sapiens OX=9606 GN=TIMM17B PE=1 SV=1	8.445	22	5	3	18.3	3	TIMM17B	1.75555e+06
FALSE	60	High	Master Protein	Q8N5N7	Large ribosomal subunit protein mL50 OS=Homo sapiens OX=9606 GN=MRPL50 PE=1 SV=2	8.442	15	5	2	18.3	2	MRPL50	1.22217e+06
FALSE	68	High	Master Protein	Q92820	Gamma-glutamyl hydrolase OS=Homo sapiens OX=9606 GN=GGH PE=1 SV=2	8.436	5	2	2	35.9	2	GGH	1.75876e+06
FALSE	106	High	Master Protein	P03923	NADH-ubiquinone oxidoreductase chain 6 OS=Homo sapiens OX=9606 GN=MT-ND6 PE=1 SV=2	8.359	8	2	1	18.6	1	MT-ND6	1.21968e+06
FALSE	59	High	Master Protein	Q9BVK8	BOS complex subunit TMEM147 OS=Homo sapiens OX=9606 GN=TMEM147 PE=1 SV=1	8.333	8	1	1	25.2	1	TMEM147	626856
FALSE	133	High	Master Protein	O43716	Glutamyl-tRNA(Gln) amidotransferase subunit C, mitochondrial OS=Homo sapiens OX=9606 GN=GATC PE=1 SV=1	8.273	21	3	2	15.1	2	GATC	571431
FALSE	81	High	Master Protein	P50914	Large ribosomal subunit protein eL14 OS=Homo sapiens OX=9606 GN=RPL14 PE=1 SV=4	8.191	6	1	1	23.4	1	RPL14	487876
FALSE	136	High	Master Protein	O00483	Cytochrome c oxidase subunit NDUFA4 OS=Homo sapiens OX=9606 GN=NDUFA4 PE=1 SV=1	8.157	22	7	2	9.4	2	NDUFA4	11399768
FALSE	53	High	Master Protein	Q9NSB2	Keratin, type II cuticular Hb4 OS=Homo sapiens OX=9606 GN=KRT84 PE=2 SV=2	8.145	6	5	2	64.8	3	KRT84	482982
FALSE	80	High	Master Protein	O14735	CDP-diacylglycerol--inositol 3-phosphatidyltransferase OS=Homo sapiens OX=9606 GN=CDIPT PE=1 SV=1	8.144	10	2	2	23.5	2	CDIPT	1.91496e+06
FALSE	48	High	Master Protein	P30085	UMP-CMP kinase OS=Homo sapiens OX=9606 GN=CMPK1 PE=1 SV=3	8.143	13	2	2	22.2	2	CMPK1	583102
FALSE	79	High	Master Protein	P52298	Nuclear cap-binding protein subunit 2 OS=Homo sapiens OX=9606 GN=NCBP2 PE=1 SV=1	8.131	14	3	2	18	2	NCBP2	4.34516e+06
FALSE	61	High	Master Protein	Q15041	ADP-ribosylation factor-like protein 6-interacting protein 1 OS=Homo sapiens OX=9606 GN=ARL6IP1 PE=1 SV=2	8.064	14	4	3	23.3	3	ARL6IP1	3.74478e+06
FALSE	44	High	Master Protein	P60033	CD81 antigen OS=Homo sapiens OX=9606 GN=CD81 PE=1 SV=1	8.055	8	2	1	25.8	1	CD81	354336
FALSE	32	High	Master Protein	P62491	Ras-related protein Rab-11A OS=Homo sapiens OX=9606 GN=RAB11A PE=1 SV=3	8.03	10	2	2	24.4	2	RAB11A	1.02876e+06
FALSE	74	High	Master Protein	Q14847	LIM and SH3 domain protein 1 OS=Homo sapiens OX=9606 GN=LASP1 PE=1 SV=2	8.026	15	4	3	29.7	3	LASP1	821529
FALSE	37	High	Master Protein	Q9NX14	NADH dehydrogenase [ubiquinone] 1 beta subcomplex subunit 11, mitochondrial OS=Homo sapiens OX=9606 GN=NDUFB11 PE=1 SV=1	8.02	18	4	2	17.3	2	NDUFB11	3.46674e+06
FALSE	35	High	Master Protein	P24539	ATP synthase F(0) complex subunit B1, mitochondrial OS=Homo sapiens OX=9606 GN=ATP5PB PE=1 SV=2	7.981	18	4	4	28.9	4	ATP5PB	619910
FALSE	130	High	Master Protein	P23434	Glycine cleavage system H protein, mitochondrial OS=Homo sapiens OX=9606 GN=GCSH PE=1 SV=2	7.946	12	5	1	18.9	1	GCSH	1.79782e+06
FALSE	64	High	Master Protein	Q7Z5G4	Golgin subfamily A member 7 OS=Homo sapiens OX=9606 GN=GOLGA7 PE=1 SV=2	7.925	19	5	2	15.8	2	GOLGA7	1.21853e+06
FALSE	66	High	Master Protein	O14561	Acyl carrier protein, mitochondrial OS=Homo sapiens OX=9606 GN=NDUFAB1 PE=1 SV=3	7.923	12	4	2	17.4	2	NDUFAB1	3.55327e+06
FALSE	55	High	Master Protein	Q9BZL1	Ubiquitin-like protein 5 OS=Homo sapiens OX=9606 GN=UBL5 PE=1 SV=1	7.914	41	4	3	8.5	3	UBL5	2.16059e+06
FALSE	49	High	Master Protein	Q9UBQ0	Vacuolar protein sorting-associated protein 29 OS=Homo sapiens OX=9606 GN=VPS29 PE=1 SV=1	7.888	15	5	3	20.5	3	VPS29	3.52907e+06
FALSE	34	High	Master Protein	Q9HCU8	DNA polymerase delta subunit 4 OS=Homo sapiens OX=9606 GN=POLD4 PE=1 SV=1	7.886	23	3	2	12.4	2	POLD4	399424
FALSE	37	High	Master Protein	Q9Y5J7	Mitochondrial import inner membrane translocase subunit Tim9 OS=Homo sapiens OX=9606 GN=TIMM9 PE=1 SV=1	7.879	17	3	1	10.4	1	TIMM9	2.19963e+06
FALSE	152	High	Master Protein	O15182	Centrin-3 OS=Homo sapiens OX=9606 GN=CETN3 PE=1 SV=2	7.805	7	3	1	19.5	1	CETN3	512886
FALSE	112	High	Master Protein	Q9BVM4	Gamma-glutamylaminecyclotransferase OS=Homo sapiens OX=9606 GN=GGACT PE=1 SV=2	7.787	14	3	2	17.3	2	GGACT	650202
FALSE	88	High	Master Protein	Q9UK45	U6 snRNA-associated Sm-like protein LSm7 OS=Homo sapiens OX=9606 GN=LSM7 PE=1 SV=1	7.742	16	3	2	11.6	2	LSM7	4.66428e+06
FALSE	65	High	Master Protein	P33552	Cyclin-dependent kinases regulatory subunit 2 OS=Homo sapiens OX=9606 GN=CKS2 PE=1 SV=1	7.696	20	1	1	9.9	1	CKS2	160068
FALSE	92	High	Master Protein	Q9UNZ5	Leydig cell tumor 10 kDa protein homolog OS=Homo sapiens OX=9606 GN=C19orf53 PE=1 SV=1	7.557	17	4	3	10.6	3	C19orf53	4.56596e+06
FALSE	37	High	Master Protein	P01857	Immunoglobulin heavy constant gamma 1 OS=Homo sapiens OX=9606 GN=IGHG1 PE=1 SV=2	7.542	4	2	1	43.9	1	IGHG1	149257
FALSE	88	High	Master Protein	Q9H5X1	Cytosolic iron-sulfur assembly component 2A OS=Homo sapiens OX=9606 GN=CIAO2A PE=1 SV=1	7.523	13	2	2	18.3	2	CIAO2A	1.981e+06
FALSE	40	High	Master Protein	Q9NWH2	Transmembrane protein 242 OS=Homo sapiens OX=9606 GN=TMEM242 PE=1 SV=1	7.51	13	1	1	14.7	1	TMEM242	65200
FALSE	59	High	Master Protein	O60831	PRA1 family protein 2 OS=Homo sapiens OX=9606 GN=PRAF2 PE=1 SV=1	7.51	6	1	1	19.2	1	PRAF2	1.6941e+06
FALSE	45	High	Master Protein	Q6P1X6	UPF0598 protein C8orf82 OS=Homo sapiens OX=9606 GN=C8orf82 PE=1 SV=2	7.492	11	2	2	23.9	2	C8orf82	501769
FALSE	24	High	Master Protein	P0C7P4	Putative cytochrome b-c1 complex subunit Rieske-like protein 1 OS=Homo sapiens OX=9606 GN=UQCRFS1P1 PE=5 SV=1	7.484	14	2	2	30.8	2	UQCRFS1P1	839374
FALSE	84	High	Master Protein	P55061	Bax inhibitor 1 OS=Homo sapiens OX=9606 GN=TMBIM6 PE=1 SV=2	7.479	4	3	2	26.5	2	TMBIM6	2.76962e+06
FALSE	48	High	Master Protein	O00151	PDZ and LIM domain protein 1 OS=Homo sapiens OX=9606 GN=PDLIM1 PE=1 SV=4	7.441	11	5	2	36	2	PDLIM1	908606
FALSE	70	High	Master Protein	P13929	Beta-enolase OS=Homo sapiens OX=9606 GN=ENO3 PE=1 SV=5	7.403	4	1	1	47	1	ENO3	79158.4
FALSE	44	High	Master Protein	Q9BRT6	Protein LLP homolog OS=Homo sapiens OX=9606 GN=LLPH PE=1 SV=1	7.352	17	1	1	15.2	1	LLPH	125656
FALSE	27	High	Master Protein	P11142	Heat shock cognate 71 kDa protein OS=Homo sapiens OX=9606 GN=HSPA8 PE=1 SV=1	7.295	4	2	2	70.9	2	HSPA8	178887
FALSE	75	High	Master Protein	P14854	Cytochrome c oxidase subunit 6B1 OS=Homo sapiens OX=9606 GN=COX6B1 PE=1 SV=2	7.293	28	8	4	10.2	4	COX6B1	3.23508e+06
FALSE	125	High	Master Protein	O95183	Vesicle-associated membrane protein 5 OS=Homo sapiens OX=9606 GN=VAMP5 PE=1 SV=1	7.292	11	3	1	12.8	1	VAMP5	1.39402e+06
FALSE	45	High	Master Protein	O43504	Ragulator complex protein LAMTOR5 OS=Homo sapiens OX=9606 GN=LAMTOR5 PE=1 SV=1	7.28	37	3	2	9.6	2	LAMTOR5	388312
FALSE	33	High	Master Protein	O00258	Guided entry of tail-anchored proteins factor 1 OS=Homo sapiens OX=9606 GN=GET1 PE=1 SV=2	7.249	12	1	1	19.8	1	GET1	223784
FALSE	32	High	Master Protein	Q96LL9	DnaJ homolog subfamily C member 30, mitochondrial OS=Homo sapiens OX=9606 GN=DNAJC30 PE=1 SV=3	7.198	13	2	2	25.9	2	DNAJC30	541552
FALSE	33	High	Master Protein	Q13765	Nascent polypeptide-associated complex subunit alpha OS=Homo sapiens OX=9606 GN=NACA PE=1 SV=1	7.15	13	3	2	23.4	2	NACA	299474
FALSE	27	High	Master Protein	Q8N4Q1	Mitochondrial intermembrane space import and assembly protein 40 OS=Homo sapiens OX=9606 GN=CHCHD4 PE=1 SV=1	7.135	30	2	2	16	2	CHCHD4	400867
FALSE	64	High	Master Protein	Q9BV81	ER membrane protein complex subunit 6 OS=Homo sapiens OX=9606 GN=EMC6 PE=1 SV=1	7.05	11	2	1	12	1	EMC6	744789
FALSE	30	High	Master Protein	Q9UI08	Ena/VASP-like protein OS=Homo sapiens OX=9606 GN=EVL PE=1 SV=2	7.025	8	3	3	44.6	3	EVL	541829
FALSE	75	High	Master Protein	Q8WXD5	Gem-associated protein 6 OS=Homo sapiens OX=9606 GN=GEMIN6 PE=1 SV=1	7.023	14	6	2	18.8	2	GEMIN6	1.2878e+06
FALSE	62	High	Master Protein	Q96E14	RecQ-mediated genome instability protein 2 OS=Homo sapiens OX=9606 GN=RMI2 PE=1 SV=2	6.99	10	2	1	15.9	1	RMI2	465587
FALSE	29	High	Master Protein	Q15004	PCNA-associated factor OS=Homo sapiens OX=9606 GN=PCLAF PE=1 SV=1	6.933	17	1	1	12	1	PCLAF	231966
FALSE	33	High	Master Protein	Q8IXM2	Chromatin complexes subunit BAP18 OS=Homo sapiens OX=9606 GN=BAP18 PE=1 SV=1	6.904	20	2	2	17.9	2	BAP18	773221
FALSE	51	High	Master Protein	Q9P0L0	Vesicle-associated membrane protein-associated protein A OS=Homo sapiens OX=9606 GN=VAPA PE=1 SV=3	6.845	6	2	1	27.9	1	VAPA	208208
FALSE	83	High	Master Protein	Q9UFW8	CGG triplet repeat-binding protein 1 OS=Homo sapiens OX=9606 GN=CGGBP1 PE=1 SV=2	6.828	19	6	3	18.8	3	CGGBP1	3.33319e+06
FALSE	46	High	Master Protein	Q8IXM3	Large ribosomal subunit protein mL41 OS=Homo sapiens OX=9606 GN=MRPL41 PE=1 SV=1	6.824	16	3	2	15.4	2	MRPL41	1.96897e+06
FALSE	84	High	Master Protein	P01920	HLA class II histocompatibility antigen, DQ beta 1 chain OS=Homo sapiens OX=9606 GN=HLA-DQB1 PE=1 SV=2	6.82	6	1	1	30	1	HLA-DQB1	355691
FALSE	50	High	Master Protein	Q9BQE4	Selenoprotein S OS=Homo sapiens OX=9606 GN=SELENOS PE=1 SV=3	6.809	14	2	2	21.2	2	SELENOS	238401
FALSE	39	High	Master Protein	Q8N1N4	Keratin, type II cytoskeletal 78 OS=Homo sapiens OX=9606 GN=KRT78 PE=1 SV=2	6.783	8	4	2	56.8	3	KRT78	159278
FALSE	44	High	Master Protein	P25705	ATP synthase subunit alpha, mitochondrial OS=Homo sapiens OX=9606 GN=ATP5F1A PE=1 SV=1	6.769	3	1	1	59.7	1	ATP5F1A	49970.5
FALSE	45	High	Master Protein	Q9NX76	CKLF-like MARVEL transmembrane domain-containing protein 6 OS=Homo sapiens OX=9606 GN=CMTM6 PE=1 SV=1	6.755	16	2	2	20.4	2	CMTM6	611655
FALSE	98	High	Master Protein	Q9Y3C8	Ubiquitin-fold modifier-conjugating enzyme 1 OS=Homo sapiens OX=9606 GN=UFC1 PE=1 SV=3	6.752	6	3	1	19.4	1	UFC1	4.13433e+06
FALSE	34	High	Master Protein	Q99417	c-Myc-binding protein OS=Homo sapiens OX=9606 GN=MYCBP PE=1 SV=3	6.721	20	4	2	12	2	MYCBP	873381
FALSE	58	High	Master Protein	Q3ZAQ7	Vacuolar ATPase assembly integral membrane protein VMA21 OS=Homo sapiens OX=9606 GN=VMA21 PE=1 SV=1	6.717	25	2	2	11.3	2	VMA21	1.97378e+06
FALSE	82	High	Master Protein	O43924	Retinal rod rhodopsin-sensitive cGMP 3',5'-cyclic phosphodiesterase subunit delta OS=Homo sapiens OX=9606 GN=PDE6D PE=1 SV=1	6.708	8	3	1	17.4	1	PDE6D	1.2417e+06
FALSE	39	High	Master Protein	Q13541	Eukaryotic translation initiation factor 4E-binding protein 1 OS=Homo sapiens OX=9606 GN=EIF4EBP1 PE=1 SV=3	6.689	22	1	1	12.6	1	EIF4EBP1	409302
FALSE	42	High	Master Protein	Q9UHA3	Probable ribosome biogenesis protein RLP24 OS=Homo sapiens OX=9606 GN=RSL24D1 PE=1 SV=1	6.638	7	1	1	19.6	1	RSL24D1	492762
FALSE	36	High	Master Protein	P14621	Acylphosphatase-2 OS=Homo sapiens OX=9606 GN=ACYP2 PE=1 SV=2	6.628	13	1	1	11.1	1	ACYP2	110418
FALSE	22	High	Master Protein	P62273	Small ribosomal subunit protein uS14 OS=Homo sapiens OX=9606 GN=RPS29 PE=1 SV=2	6.619	36	4	3	6.7	3	RPS29	3.67412e+06
FALSE	48	High	Master Protein	Q8N9A8	Nuclear envelope phosphatase-regulatory subunit 1 OS=Homo sapiens OX=9606 GN=CNEP1R1 PE=1 SV=1	6.612	12	1	1	14.3	1	CNEP1R1	204849
FALSE	57	High	Master Protein	P49789	Bis(5'-adenosyl)-triphosphatase OS=Homo sapiens OX=9606 GN=FHIT PE=1 SV=3	6.566	24	2	2	16.8	2	FHIT	527347
FALSE	81	High	Master Protein	P42773	Cyclin-dependent kinase 4 inhibitor C OS=Homo sapiens OX=9606 GN=CDKN2C PE=1 SV=1	6.555	11	2	2	18.1	2	CDKN2C	1.45344e+06
FALSE	33	High	Master Protein	P52566	Rho GDP-dissociation inhibitor 2 OS=Homo sapiens OX=9606 GN=ARHGDIB PE=1 SV=3	6.523	16	4	2	23	2	ARHGDIB	1.25306e+06
FALSE	76	High	Master Protein	Q8WW01	tRNA-splicing endonuclease subunit Sen15 OS=Homo sapiens OX=9606 GN=TSEN15 PE=1 SV=1	6.52	9	1	1	18.6	1	TSEN15	284561
FALSE	29	High	Master Protein	Q9BUN8	Derlin-1 OS=Homo sapiens OX=9606 GN=DERL1 PE=1 SV=1	6.485	8	2	2	28.8	2	DERL1	724260
FALSE	53	High	Master Protein	Q9Y6A9	Signal peptidase complex subunit 1 OS=Homo sapiens OX=9606 GN=SPCS1 PE=1 SV=5	6.482	10	2	1	18.3	1	SPCS1	861564
FALSE	31	High	Master Protein	O75379	Vesicle-associated membrane protein 4 OS=Homo sapiens OX=9606 GN=VAMP4 PE=1 SV=2	6.408	28	2	2	16.4	2	VAMP4	220437
FALSE	56	High	Master Protein	Q8WUY1	Protein THEM6 OS=Homo sapiens OX=9606 GN=THEM6 PE=1 SV=2	6.401	10	3	2	23.9	2	THEM6	3.12191e+06
FALSE	46	High	Master Protein	Q96B45	BLOC-1-related complex subunit 7 OS=Homo sapiens OX=9606 GN=BORCS7 PE=3 SV=2	6.391	16	1	1	11.7	1	BORCS7	317156
FALSE	136	High	Master Protein	P06703	Protein S100-A6 OS=Homo sapiens OX=9606 GN=S100A6 PE=1 SV=1	6.384	17	5	2	10.2	2	S100A6	3.28253e+06
FALSE	36	High	Master Protein	Q96A57	Transmembrane protein 230 OS=Homo sapiens OX=9606 GN=TMEM230 PE=1 SV=1	6.376	22	2	2	13.2	2	TMEM230	1.49461e+06
FALSE	43	High	Master Protein	P78537	Biogenesis of lysosome-related organelles complex 1 subunit 1 OS=Homo sapiens OX=9606 GN=BLOC1S1 PE=1 SV=2	6.37	7	1	1	17.3	1	BLOC1S1	1.31277e+06
FALSE	86	High	Master Protein	Q8N0U8	Vitamin K epoxide reductase complex subunit 1-like protein 1 OS=Homo sapiens OX=9606 GN=VKORC1L1 PE=1 SV=2	6.363	11	3	2	19.8	2	VKORC1L1	2.71081e+06
FALSE	111	High	Master Protein	Q6ZYL4	General transcription factor IIH subunit 5 OS=Homo sapiens OX=9606 GN=GTF2H5 PE=1 SV=1	6.351	21	2	1	8	1	GTF2H5	455538
FALSE	32	High	Master Protein	P29692	Elongation factor 1-delta OS=Homo sapiens OX=9606 GN=EEF1D PE=1 SV=5	6.312	9	1	1	31.1	1	EEF1D	136286
FALSE	31	High	Master Protein	Q96EK6	Glucosamine 6-phosphate N-acetyltransferase OS=Homo sapiens OX=9606 GN=GNPNAT1 PE=1 SV=1	6.307	16	2	2	20.7	2	GNPNAT1	660563
FALSE	40	High	Master Protein	Q9HCN8	Stromal cell-derived factor 2-like protein 1 OS=Homo sapiens OX=9606 GN=SDF2L1 PE=1 SV=2	6.282	9	1	1	23.6	1	SDF2L1	590175
FALSE	32	High	Master Protein	P14921	Protein C-ets-1 OS=Homo sapiens OX=9606 GN=ETS1 PE=1 SV=1	6.271	3	3	2	132.1	2		289306
FALSE	69	High	Master Protein	O15498	Synaptobrevin homolog YKT6 OS=Homo sapiens OX=9606 GN=YKT6 PE=1 SV=1	6.267	9	1	1	22.4	1	YKT6	105681
FALSE	44	High	Master Protein	P42167	Lamina-associated polypeptide 2, isoforms beta/gamma OS=Homo sapiens OX=9606 GN=TMPO PE=1 SV=2	6.262	7	2	2	50.6	2	TMPO	149487
FALSE	66	High	Master Protein	Q5VTU8	ATP synthase subunit epsilon-like protein, mitochondrial OS=Homo sapiens OX=9606 GN=ATP5F1EP2 PE=1 SV=1	6.237	31	6	2	5.8	2	ATP5F1EP2	1.27821e+07
FALSE	23	High	Master Protein	P04406	Glyceraldehyde-3-phosphate dehydrogenase OS=Homo sapiens OX=9606 GN=GAPDH PE=1 SV=3	6.226	6	1	1	36	1	GAPDH	502502
FALSE	63	High	Master Protein	Q96BI3	Gamma-secretase subunit APH-1A OS=Homo sapiens OX=9606 GN=APH1A PE=1 SV=1	6.184	5	2	2	29	2	APH1A	450138
FALSE	28	High	Master Protein	Q15382	GTP-binding protein Rheb OS=Homo sapiens OX=9606 GN=RHEB PE=1 SV=1	6.179	15	2	2	20.5	2	RHEB	274300
FALSE	40	High	Master Protein	P50583	Bis(5'-nucleosyl)-tetraphosphatase [asymmetrical] OS=Homo sapiens OX=9606 GN=NUDT2 PE=1 SV=3	6.132	10	2	1	16.8	1	NUDT2	154205
FALSE	84	High	Master Protein	P0DI81	Trafficking protein particle complex subunit 2 OS=Homo sapiens OX=9606 GN=TRAPPC2 PE=1 SV=1	6.117	10	3	1	16.4	1	TRAPPC2	529686
FALSE	67	High	Master Protein	Q8WVI0	Ubiquinol-cytochrome-c reductase complex assembly factor 5 OS=Homo sapiens OX=9606 GN=UQCC5 PE=1 SV=2	6.099	16	1	1	8.7	1	UQCC5	153077
FALSE	48	High	Master Protein	P61165	Transmembrane protein 258 OS=Homo sapiens OX=9606 GN=TMEM258 PE=1 SV=1	6.076	10	3	1	9.1	1	TMEM258	9.04626e+06
FALSE	102	High	Master Protein	Q9NZJ9	Diphosphoinositol polyphosphate phosphohydrolase 2 OS=Homo sapiens OX=9606 GN=NUDT4 PE=1 SV=2	6.045	8	3	1	20.3	1	NUDT4	293319
FALSE	39	High	Master Protein	P63104	14-3-3 protein zeta/delta OS=Homo sapiens OX=9606 GN=YWHAZ PE=1 SV=1	6.022	6	2	1	27.7	1	YWHAZ	89597.7
FALSE	59	High	Master Protein	Q99470	Stromal cell-derived factor 2 OS=Homo sapiens OX=9606 GN=SDF2 PE=1 SV=2	5.947	11	1	1	23	1	SDF2	340735
FALSE	38	High	Master Protein	Q9BSD7	Cancer-related nucleoside-triphosphatase OS=Homo sapiens OX=9606 GN=NTPCR PE=1 SV=1	5.944	8	1	1	20.7	1	NTPCR	183404
FALSE	49	High	Master Protein	P17900	Ganglioside GM2 activator OS=Homo sapiens OX=9606 GN=GM2A PE=1 SV=4	5.928	13	4	3	20.8	3	GM2A	4.89095e+06
FALSE	49	High	Master Protein	Q8NHG7	Small VCP/p97-interacting protein OS=Homo sapiens OX=9606 GN=SVIP PE=1 SV=1	5.876	14	1	1	8.4	1	SVIP	2.07617e+06
FALSE	32	High	Master Protein	Q6UWP8	Suprabasin OS=Homo sapiens OX=9606 GN=SBSN PE=1 SV=2	5.852	3	1	1	60.5	1	SBSN	33377.8
FALSE	43	High	Master Protein	Q5SXM8	DNL-type zinc finger protein OS=Homo sapiens OX=9606 GN=DNLZ PE=1 SV=1	5.834	8	1	1	19.2	1	DNLZ	116738
FALSE	71	High	Master Protein	Q99942	E3 ubiquitin-protein ligase RNF5 OS=Homo sapiens OX=9606 GN=RNF5 PE=1 SV=1	5.791	8	3	1	19.9	1	RNF5	391006
FALSE	41	High	Master Protein	P14317	Hematopoietic lineage cell-specific protein OS=Homo sapiens OX=9606 GN=HCLS1 PE=1 SV=3	5.78	7	2	2	54	2	HCLS1	94388.5
FALSE	20	High	Master Protein	Q5JTJ3	Cytochrome c oxidase assembly factor 6 homolog OS=Homo sapiens OX=9606 GN=COA6 PE=1 SV=1	5.746	11	2	1	14.1	1	COA6	425126
FALSE	30	High	Master Protein	Q8TCC3	Large ribosomal subunit protein uL30m OS=Homo sapiens OX=9606 GN=MRPL30 PE=1 SV=1	5.736	13	4	2	18.5	2	MRPL30	1.30398e+06
FALSE	89	High	Master Protein	P61927	Large ribosomal subunit protein eL37 OS=Homo sapiens OX=9606 GN=RPL37 PE=1 SV=2	5.696	18	6	2	11.1	2	RPL37	2.33212e+07
FALSE	33	High	Master Protein	Q9UJU6	Drebrin-like protein OS=Homo sapiens OX=9606 GN=DBNL PE=1 SV=1	5.678	5	2	1	48.2	1	DBNL	106630
FALSE	45	High	Master Protein	Q96GE9	Distal membrane-arm assembly complex protein 1 OS=Homo sapiens OX=9606 GN=DMAC1 PE=1 SV=1	5.652	33	1	1	12.2	1	DMAC1	591080
FALSE	19	High	Master Protein	Q9Y244	Proteasome maturation protein OS=Homo sapiens OX=9606 GN=POMP PE=1 SV=1	5.642	27	3	2	15.8	2	POMP	228533
FALSE	60	High	Master Protein	Q6P161	Large ribosomal subunit protein mL54 OS=Homo sapiens OX=9606 GN=MRPL54 PE=1 SV=1	5.641	30	2	2	15.8	2	MRPL54	1.09511e+06
FALSE	59	High	Master Protein	P51153	Ras-related protein Rab-13 OS=Homo sapiens OX=9606 GN=RAB13 PE=1 SV=1	5.635	7	2	1	22.8	1	RAB13	103793
FALSE	27	High	Master Protein	Q99643	Succinate dehydrogenase cytochrome b560 subunit, mitochondrial OS=Homo sapiens OX=9606 GN=SDHC PE=1 SV=1	5.622	24	3	2	18.6	2	SDHC	102309
FALSE	33	High	Master Protein	Q16527	Cysteine and glycine-rich protein 2 OS=Homo sapiens OX=9606 GN=CSRP2 PE=1 SV=3	5.588	19	3	2	20.9	2	CSRP2	685956
FALSE	48	High	Master Protein	P0DOY2	Immunoglobulin lambda constant 2 OS=Homo sapiens OX=9606 GN=IGLC2 PE=1 SV=1	5.576	9	1	1	11.3	1	IGLC2	325458
FALSE	74	High	Master Protein	Q9P2X0	Dolichol-phosphate mannosyltransferase subunit 3 OS=Homo sapiens OX=9606 GN=DPM3 PE=1 SV=2	5.544	24	5	2	10.1	2	DPM3	2.58611e+06
FALSE	34	High	Master Protein	Q96IU4	Putative protein-lysine deacylase ABHD14B OS=Homo sapiens OX=9606 GN=ABHD14B PE=1 SV=1	5.543	15	2	2	22.3	2	ABHD14B	300904
FALSE	33	High	Master Protein	P01889	HLA class I histocompatibility antigen, B alpha chain OS=Homo sapiens OX=9606 GN=HLA-B PE=1 SV=3	5.536	6	1	1	40.4	1	HLA-B	163892
FALSE	36	High	Master Protein	Q9NRR8	CDC42 small effector protein 1 OS=Homo sapiens OX=9606 GN=CDC42SE1 PE=1 SV=1	5.509	47	2	1	8.9	1	CDC42SE1	266124
FALSE	55	High	Master Protein	Q9BRT2	Ubiquinol-cytochrome-c reductase complex assembly factor 2 OS=Homo sapiens OX=9606 GN=UQCC2 PE=1 SV=1	5.439	10	1	1	14.9	1	UQCC2	685494
FALSE	32	High	Master Protein	O75608	Acyl-protein thioesterase 1 OS=Homo sapiens OX=9606 GN=LYPLA1 PE=1 SV=1	5.436	9	2	2	24.7	2	LYPLA1	773997
FALSE	57	High	Master Protein	Q9UBQ5	Eukaryotic translation initiation factor 3 subunit K OS=Homo sapiens OX=9606 GN=EIF3K PE=1 SV=1	5.365	5	1	1	25	1	EIF3K	680430
FALSE	68	High	Master Protein	Q01130	Serine/arginine-rich splicing factor 2 OS=Homo sapiens OX=9606 GN=SRSF2 PE=1 SV=4	5.337	8	1	1	25.5	1	SRSF2	42687.8
FALSE	74	High	Master Protein	P62699	Protein yippee-like 5 OS=Homo sapiens OX=9606 GN=YPEL5 PE=1 SV=1	5.332	10	3	1	13.8	1	YPEL5	761364
FALSE	104	High	Master Protein	Q15286	Ras-related protein Rab-35 OS=Homo sapiens OX=9606 GN=RAB35 PE=1 SV=1	5.33	5	2	1	23	1	RAB35	3.22657e+06
FALSE	41	High	Master Protein	P16401	Histone H1.5 OS=Homo sapiens OX=9606 GN=H1-5 PE=1 SV=3	5.329	5	1	1	22.6	1	H1-5	521612
FALSE	32	High	Master Protein	O15260	Surfeit locus protein 4 OS=Homo sapiens OX=9606 GN=SURF4 PE=1 SV=3	5.234	9	2	2	30.4	2	SURF4	383779
FALSE	22	High	Master Protein	O00746	Nucleoside diphosphate kinase, mitochondrial OS=Homo sapiens OX=9606 GN=NME4 PE=1 SV=1	5.225	7	2	1	20.6	1	NME4	314472
FALSE	63	High	Master Protein	Q9UGQ3	Solute carrier family 2, facilitated glucose transporter member 6 OS=Homo sapiens OX=9606 GN=SLC2A6 PE=1 SV=2	5.217	2	1	1	54.5	1	SLC2A6	634200
FALSE	29	High	Master Protein	Q9Y587	AP-4 complex subunit sigma-1 OS=Homo sapiens OX=9606 GN=AP4S1 PE=1 SV=1	5.201	7	1	1	17	1	AP4S1	2.08902e+06
FALSE	24	High	Master Protein	L0R8F8	Mitochondrial ribosome and complex I assembly factor AltMIEF1 OS=Homo sapiens OX=9606 GN=MIEF1 PE=1 SV=1	5.098	29	2	2	8.4	2	MIEF1	584876
FALSE	64	High	Master Protein	Q99735	Microsomal glutathione S-transferase 2 OS=Homo sapiens OX=9606 GN=MGST2 PE=1 SV=1	5.086	10	2	1	16.6	1	MGST2	2.11354e+06
FALSE	22	High	Master Protein	O75787	Renin receptor OS=Homo sapiens OX=9606 GN=ATP6AP2 PE=1 SV=2	4.981	3	1	1	39	1	ATP6AP2	275380
FALSE	42	High	Master Protein	Q8WUH1	Protein Churchill OS=Homo sapiens OX=9606 GN=CHURC1 PE=1 SV=3	4.943	12	1	1	12.9	1	CHURC1	665125
FALSE	34	High	Master Protein	Q4U2R6	Large ribosomal subunit protein mL51 OS=Homo sapiens OX=9606 GN=MRPL51 PE=1 SV=1	4.928	9	2	1	15.1	1	MRPL51	901152
FALSE	24	High	Master Protein	P36405	ADP-ribosylation factor-like protein 3 OS=Homo sapiens OX=9606 GN=ARL3 PE=1 SV=2	4.919	15	2	2	20.4	2	ARL3	224116
FALSE	45	High	Master Protein	Q99766	ATP synthase subunit s, mitochondrial OS=Homo sapiens OX=9606 GN=DMAC2L PE=1 SV=3	4.883	4	1	1	24.9	1	DMAC2L	502193
FALSE	25	High	Master Protein	O15127	Secretory carrier-associated membrane protein 2 OS=Homo sapiens OX=9606 GN=SCAMP2 PE=1 SV=2	4.872	6	1	1	36.6	1	SCAMP2
FALSE	0	High	Master Protein	O14925	Mitochondrial import inner membrane translocase subunit Tim23 OS=Homo sapiens OX=9606 GN=TIMM23 PE=1 SV=1	4.86	8	1	1	21.9	1	TIMM23	250909
FALSE	0	High	Master Protein	P51809	Vesicle-associated membrane protein 7 OS=Homo sapiens OX=9606 GN=VAMP7 PE=1 SV=3	4.849	10	2	1	24.9	1	VAMP7	224641
FALSE	19	High	Master Protein	P61086	Ubiquitin-conjugating enzyme E2 K OS=Homo sapiens OX=9606 GN=UBE2K PE=1 SV=3	4.774	14	1	1	22.4	1	UBE2K
FALSE	43	High	Master Protein	Q96PC3	AP-1 complex subunit sigma-3 OS=Homo sapiens OX=9606 GN=AP1S3 PE=1 SV=1	4.753	6	1	1	18.3	1	AP1S3	452705
FALSE	46	High	Master Protein	Q8WVX3	Uncharacterized protein C4orf3 OS=Homo sapiens OX=9606 GN=C4orf3 PE=1 SV=2	4.726	17	1	1	7.6	1	C4orf3	532548
FALSE	25	High	Master Protein	P12074	Cytochrome c oxidase subunit 6A1, mitochondrial OS=Homo sapiens OX=9606 GN=COX6A1 PE=1 SV=4	4.697	17	2	1	12.1	1	COX6A1	137832
FALSE	37	High	Master Protein	Q9H6K4	Optic atrophy 3 protein OS=Homo sapiens OX=9606 GN=OPA3 PE=1 SV=1	4.687	9	3	2	20	2	OPA3	2.04058e+06
FALSE	0	High	Master Protein	Q96B77	Transmembrane protein 186 OS=Homo sapiens OX=9606 GN=TMEM186 PE=1 SV=1	4.631	6	1	1	24.9	1	TMEM186	756497
FALSE	0	High	Master Protein	Q9BQ49	Small integral membrane protein 7 OS=Homo sapiens OX=9606 GN=SMIM7 PE=1 SV=2	4.582	25	1	1	8.6	1	SMIM7	91943.7
FALSE	55	High	Master Protein	P62826	GTP-binding nuclear protein Ran OS=Homo sapiens OX=9606 GN=RAN PE=1 SV=3	4.578	5	1	1	24.4	1	RAN	802689
FALSE	56	High	Master Protein	P52657	Transcription initiation factor IIA subunit 2 OS=Homo sapiens OX=9606 GN=GTF2A2 PE=1 SV=1	4.578	15	2	2	12.4	2	GTF2A2	1.79183e+06
FALSE	14	High	Master Protein	O95059	Ribonuclease P protein subunit p14 OS=Homo sapiens OX=9606 GN=RPP14 PE=1 SV=3	4.553	13	1	1	13.7	1	RPP14
FALSE	31	High	Master Protein	P13498	Cytochrome b-245 light chain OS=Homo sapiens OX=9606 GN=CYBA PE=1 SV=3	4.545	16	1	1	21	1	CYBA	604098
FALSE	67	High	Master Protein	O43759	Synaptogyrin-1 OS=Homo sapiens OX=9606 GN=SYNGR1 PE=1 SV=2	4.525	5	4	1	25.4	1	SYNGR1	354293
FALSE	47	High	Master Protein	P05109	Protein S100-A8 OS=Homo sapiens OX=9606 GN=S100A8 PE=1 SV=1	4.515	12	1	1	10.8	1	S100A8	292455
FALSE	24	High	Master Protein	Q00059	Transcription factor A, mitochondrial OS=Homo sapiens OX=9606 GN=TFAM PE=1 SV=1	4.501	8	2	2	29.1	2	TFAM	581545
FALSE	17	High	Master Protein	O75575	DNA-directed RNA polymerase III subunit RPC9 OS=Homo sapiens OX=9606 GN=CRCP PE=1 SV=1	4.44	17	3	2	16.9	2	CRCP	275770
FALSE	14	High	Master Protein	P05114	Non-histone chromosomal protein HMG-14 OS=Homo sapiens OX=9606 GN=HMGN1 PE=1 SV=3	4.438	26	2	2	10.7	2	HMGN1	886828
FALSE	40	High	Master Protein	P80748	Immunoglobulin lambda variable 3-21 OS=Homo sapiens OX=9606 GN=IGLV3-21 PE=1 SV=2	4.426	14	1	1	12.4	1	IGLV3-21	104928
FALSE	37	High	Master Protein	Q9NVQ4	Fas apoptotic inhibitory molecule 1 OS=Homo sapiens OX=9606 GN=FAIM PE=1 SV=1	4.424	13	2	2	20.2	2	FAIM	688498
FALSE	60	High	Master Protein	O95562	Vesicle transport protein SFT2B OS=Homo sapiens OX=9606 GN=SFT2D2 PE=1 SV=1	4.411	6	1	1	17.8	1	SFT2D2	1.52005e+06
FALSE	41	High	Master Protein	Q53QV2	Protein LBH OS=Homo sapiens OX=9606 GN=LBH PE=1 SV=1	4.404	18	1	1	12.2	1	LBH	123699
FALSE	31	High	Master Protein	P07148	Fatty acid-binding protein, liver OS=Homo sapiens OX=9606 GN=FABP1 PE=1 SV=1	4.359	8	1	1	14.2	1	FABP1	203564
FALSE	31	High	Master Protein	P56378	ATP synthase subunit ATP5MJ, mitochondrial OS=Homo sapiens OX=9606 GN=ATP5MJ PE=1 SV=1	4.292	28	2	2	6.7	2	ATP5MJ	2.91601e+06
FALSE	39	High	Master Protein	Q9Y3Q3	Transmembrane emp24 domain-containing protein 3 OS=Homo sapiens OX=9606 GN=TMED3 PE=1 SV=1	4.287	9	2	2	24.8	2	TMED3	590788
FALSE	38	High	Master Protein	O75935	Dynactin subunit 3 OS=Homo sapiens OX=9606 GN=DCTN3 PE=1 SV=1	4.27	9	2	2	21.1	2	DCTN3	754746
FALSE	24	High	Master Protein	O00479	High mobility group nucleosome-binding domain-containing protein 4 OS=Homo sapiens OX=9606 GN=HMGN4 PE=1 SV=3	4.256	17	1	1	9.5	1	HMGN4	257905
FALSE	59	High	Master Protein	P60468	Protein transport protein Sec61 subunit beta OS=Homo sapiens OX=9606 GN=SEC61B PE=1 SV=2	4.255	10	3	1	10	1	SEC61B	9359197
FALSE	49	High	Master Protein	P13796	Plastin-2 OS=Homo sapiens OX=9606 GN=LCP1 PE=1 SV=6	4.254	3	2	1	70.2	1	LCP1	92768.2
FALSE	40	High	Master Protein	P13987	CD59 glycoprotein OS=Homo sapiens OX=9606 GN=CD59 PE=1 SV=1	4.244	9	1	1	14.2	1	CD59	96847.4
FALSE	22	High	Master Protein	Q9UKY7	Protein CDV3 homolog OS=Homo sapiens OX=9606 GN=CDV3 PE=1 SV=1	4.167	19	1	1	27.3	1	CDV3	70507.9
FALSE	43	High	Master Protein	Q8N4H5	Mitochondrial import receptor subunit TOM5 homolog OS=Homo sapiens OX=9606 GN=TOMM5 PE=1 SV=1	4.155	20	2	1	6	1	TOMM5	354678
FALSE	39	High	Master Protein	P63272	Transcription elongation factor SPT4 OS=Homo sapiens OX=9606 GN=SUPT4H1 PE=1 SV=1	4.154	14	1	1	13.2	1	SUPT4H1	871704
FALSE	30	High	Master Protein	P52435	DNA-directed RNA polymerase II subunit RPB11-a OS=Homo sapiens OX=9606 GN=POLR2J PE=1 SV=1	4.138	15	1	1	13.3	1	POLR2J	93152.6
FALSE	42	High	Master Protein	Q0VGL1	Ragulator complex protein LAMTOR4 OS=Homo sapiens OX=9606 GN=LAMTOR4 PE=1 SV=1	4.108	11	1	1	10.7	1	LAMTOR4	1.72142e+06
FALSE	38	High	Master Protein	Q9P086	Mediator of RNA polymerase II transcription subunit 11 OS=Homo sapiens OX=9606 GN=MED11 PE=1 SV=2	4.102	16	2	1	13.1	1	MED11	233882
FALSE	30	High	Master Protein	P00338	L-lactate dehydrogenase A chain OS=Homo sapiens OX=9606 GN=LDHA PE=1 SV=2	4.052	3	1	1	36.7	1	LDHA	218390
FALSE	38	High	Master Protein	Q9BUE0	Mediator of RNA polymerase II transcription subunit 18 OS=Homo sapiens OX=9606 GN=MED18 PE=1 SV=1	4.051	9	2	2	23.6	2	MED18	745802
FALSE	0	High	Master Protein	Q9Y5J9	Mitochondrial import inner membrane translocase subunit Tim8 B OS=Homo sapiens OX=9606 GN=TIMM8B PE=1 SV=1	3.99	22	2	2	9.3	2	TIMM8B	581908
FALSE	32	High	Master Protein	P26641	Elongation factor 1-gamma OS=Homo sapiens OX=9606 GN=EEF1G PE=1 SV=3	3.97	2	1	1	50.1	1	EEF1G	147191
FALSE	36	High	Master Protein	P03897	NADH-ubiquinone oxidoreductase chain 3 OS=Homo sapiens OX=9606 GN=MT-ND3 PE=1 SV=1	3.952	13	1	1	13.2	1	MT-ND3	260641
FALSE	52	High	Master Protein	Q9Y5U8	Mitochondrial pyruvate carrier 1 OS=Homo sapiens OX=9606 GN=MPC1 PE=1 SV=1	3.928	8	3	2	12.3	2	MPC1	1.72299e+06
FALSE	23	High	Master Protein	Q9NP72	Ras-related protein Rab-18 OS=Homo sapiens OX=9606 GN=RAB18 PE=1 SV=1	3.913	9	1	1	23	1	RAB18	213590
FALSE	44	High	Master Protein	O14519	Cyclin-dependent kinase 2-associated protein 1 OS=Homo sapiens OX=9606 GN=CDK2AP1 PE=1 SV=1	3.908	30	2	1	12.4	1	CDK2AP1	140521
FALSE	0	High	Master Protein	O60613	Selenoprotein F OS=Homo sapiens OX=9606 GN=SELENOF PE=1 SV=4	3.884	10	1	1	18.1	1	SELENOF	1.21264e+06
FALSE	39	High	Master Protein	O00161	Synaptosomal-associated protein 23 OS=Homo sapiens OX=9606 GN=SNAP23 PE=1 SV=1	3.874	13	2	2	23.3	2	SNAP23	282205
FALSE	17	High	Master Protein	P35030	Trypsin-3 OS=Homo sapiens OX=9606 GN=PRSS3 PE=1 SV=2	3.87	4	1	1	32.5	1	PRSS3	473466
FALSE	43	High	Master Protein	Q3KRA6	UPF0538 protein C2orf76 OS=Homo sapiens OX=9606 GN=C2orf76 PE=1 SV=3	3.861	13	2	2	14.6	2	C2orf76	1.42135e+06
FALSE	46	High	Master Protein	Q8NCS4	Transmembrane protein 35B OS=Homo sapiens OX=9606 GN=TMEM35B PE=1 SV=1	3.85	8	1	1	16.9	1	TMEM35B	710911
FALSE	61	High	Master Protein	Q9NX00	Transmembrane protein 160 OS=Homo sapiens OX=9606 GN=TMEM160 PE=1 SV=1	3.792	11	2	1	19.6	1	TMEM160	126824
FALSE	46	High	Master Protein	P16070	CD44 antigen OS=Homo sapiens OX=9606 GN=CD44 PE=1 SV=3	3.786	2	1	1	81.5	1	CD44	73963.7
FALSE	72	High	Master Protein	P01619	Immunoglobulin kappa variable 3-20 OS=Homo sapiens OX=9606 GN=IGKV3-20 PE=1 SV=2	3.786	8	4	1	12.5	1	IGKV3-20	5553671
FALSE	0	High	Master Protein	Q6ZUX7	LHFPL tetraspan subfamily member 2 protein OS=Homo sapiens OX=9606 GN=LHFPL2 PE=1 SV=2	3.737	11	1	1	24.5	1	LHFPL2	201128
FALSE	29	High	Master Protein	Q6GMV3	Putative peptidyl-tRNA hydrolase PTRHD1 OS=Homo sapiens OX=9606 GN=PTRHD1 PE=1 SV=1	3.729	6	1	1	15.8	1	PTRHD1	762758
FALSE	23	High	Master Protein	Q9BU79	Transmembrane protein 243 OS=Homo sapiens OX=9606 GN=TMEM243 PE=1 SV=1	3.681	22	2	2	13.4	2	TMEM243	706067
FALSE	49	High	Master Protein	O75438	NADH dehydrogenase [ubiquinone] 1 beta subcomplex subunit 1 OS=Homo sapiens OX=9606 GN=NDUFB1 PE=1 SV=1	3.667	16	1	1	7	1	NDUFB1	508132
FALSE	32	High	Master Protein	Q9H079	KATNB1-like protein 1 OS=Homo sapiens OX=9606 GN=KATNBL1 PE=1 SV=1	3.633	7	1	1	34.7	1	KATNBL1	23075.9
FALSE	24	High	Master Protein	P18031	Tyrosine-protein phosphatase non-receptor type 1 OS=Homo sapiens OX=9606 GN=PTPN1 PE=1 SV=1	3.611	5	1	1	49.9	1	PTPN1
FALSE	0	High	Master Protein	Q9Y584	Mitochondrial import inner membrane translocase subunit Tim22 OS=Homo sapiens OX=9606 GN=TIMM22 PE=1 SV=2	3.582	18	1	1	20	1	TIMM22
FALSE	18	High	Master Protein	Q9BTX3	Transmembrane protein 208 OS=Homo sapiens OX=9606 GN=TMEM208 PE=1 SV=1	3.555	16	2	1	19.6	1	TMEM208	157416
FALSE	58	High	Master Protein	P84098	Large ribosomal subunit protein eL19 OS=Homo sapiens OX=9606 GN=RPL19 PE=1 SV=1	3.555	5	1	1	23.5	1	RPL19	366441
FALSE	31	High	Master Protein	P04040	Catalase OS=Homo sapiens OX=9606 GN=CAT PE=1 SV=3	3.533	2	1	1	59.7	1	CAT	69537
FALSE	44	High	Master Protein	Q9Y2Y0	ADP-ribosylation factor-like protein 2-binding protein OS=Homo sapiens OX=9606 GN=ARL2BP PE=1 SV=1	3.491	7	1	1	18.8	1	ARL2BP	211492
FALSE	37	High	Master Protein	P50238	Cysteine-rich protein 1 OS=Homo sapiens OX=9606 GN=CRIP1 PE=1 SV=3	3.472	21	3	2	8.5	2	CRIP1	3.08556e+07
FALSE	35	High	Master Protein	Q8WUY8	Probable N-acetyltransferase 14 OS=Homo sapiens OX=9606 GN=NAT14 PE=1 SV=1	3.472	11	2	1	21.6	1	NAT14	84977
FALSE	27	High	Master Protein	Q8NI60	Atypical kinase COQ8A, mitochondrial OS=Homo sapiens OX=9606 GN=COQ8A PE=1 SV=1	3.414	2	1	1	71.9	1	COQ8A	103366
FALSE	42	High	Master Protein	P06748	Nucleophosmin OS=Homo sapiens OX=9606 GN=NPM1 PE=1 SV=2	3.412	3	1	1	32.6	1	NPM1	607514
FALSE	0	High	Master Protein	P38159	RNA-binding motif protein, X chromosome OS=Homo sapiens OX=9606 GN=RBMX PE=1 SV=3	3.405	3	1	1	42.3	1	RBMX	225530
FALSE	0	High	Master Protein	Q13503	Mediator of RNA polymerase II transcription subunit 21 OS=Homo sapiens OX=9606 GN=MED21 PE=1 SV=1	3.347	17	1	1	15.6	1	MED21
FALSE	31	High	Master Protein	Q00839	Heterogeneous nuclear ribonucleoprotein U OS=Homo sapiens OX=9606 GN=HNRNPU PE=1 SV=6	3.331	4	1	1	90.5	1	HNRNPU	88770.3
FALSE	32	High	Master Protein	Q9BQ61	Telomerase RNA component interacting RNase OS=Homo sapiens OX=9606 GN=TRIR PE=1 SV=1	3.24	8	1	1	18.4	1	TRIR	122237
FALSE	30	High	Master Protein	P23919	Thymidylate kinase OS=Homo sapiens OX=9606 GN=DTYMK PE=1 SV=4	3.219	5	1	1	23.8	1	DTYMK	110099
FALSE	90	High	Master Protein	Q15323	Keratin, type I cuticular Ha1 OS=Homo sapiens OX=9606 GN=KRT31 PE=1 SV=3	3.204	4	4	1	47.2	2	KRT31	36180.5
FALSE	42	High	Master Protein	P61626	Lysozyme C OS=Homo sapiens OX=9606 GN=LYZ PE=1 SV=1	3.149	8	1	1	16.5	1	LYZ	648691
FALSE	0	High	Master Protein	Q13510	Acid ceramidase OS=Homo sapiens OX=9606 GN=ASAH1 PE=1 SV=5	3.125	6	2	2	44.6	2	ASAH1	340984
FALSE	46	High	Master Protein	Q5J8M3	ER membrane protein complex subunit 4 OS=Homo sapiens OX=9606 GN=EMC4 PE=1 SV=2	3.044	7	3	1	20.1	1	EMC4	227466
FALSE	26	High	Master Protein	O14604	Thymosin beta-4, Y-chromosomal OS=Homo sapiens OX=9606 GN=TMSB4Y PE=1 SV=3	3.041	34	1	1	5	1	TMSB4Y	510754
FALSE	23	High	Master Protein	Q9BUT9	MAPK regulated corepressor interacting protein 2 OS=Homo sapiens OX=9606 GN=MCRIP2 PE=1 SV=2	2.996	7	1	1	17.8	1	MCRIP2	322129
FALSE	25	High	Master Protein	P41223	Protein BUD31 homolog OS=Homo sapiens OX=9606 GN=BUD31 PE=1 SV=2	2.993	6	1	1	17	1	BUD31	1.05241e+06
FALSE	48	High	Master Protein	Q96LW7	Caspase recruitment domain-containing protein 19 OS=Homo sapiens OX=9606 GN=CARD19 PE=1 SV=1	2.992	4	1	1	25.6	1	CARD19	341730
FALSE	53	High	Master Protein	P28072	Proteasome subunit beta type-6 OS=Homo sapiens OX=9606 GN=PSMB6 PE=1 SV=4	2.99	4	1	1	25.3	1	PSMB6	303211
FALSE	40	High	Master Protein	Q9UBV8	Peflin OS=Homo sapiens OX=9606 GN=PEF1 PE=1 SV=1	2.971	5	1	1	30.4	1	PEF1	69712.3
FALSE	0	High	Master Protein	Q9Y2Y1	DNA-directed RNA polymerase III subunit RPC10 OS=Homo sapiens OX=9606 GN=POLR3K PE=1 SV=3	2.927	10	1	1	12.3	1	POLR3K	208258
FALSE	39	High	Master Protein	P54710	Sodium/potassium-transporting ATPase subunit gamma OS=Homo sapiens OX=9606 GN=FXYD2 PE=1 SV=3	2.918	20	1	1	7.3	1	FXYD2	178790
FALSE	19	High	Master Protein	Q14533	Keratin, type II cuticular Hb1 OS=Homo sapiens OX=9606 GN=KRT81 PE=1 SV=3	2.912	4	1	1	54.9	1	KRT81	40857.1
FALSE	20	High	Master Protein	P12273	Prolactin-inducible protein OS=Homo sapiens OX=9606 GN=PIP PE=1 SV=1	2.868	11	1	1	16.6	1	PIP	128703
FALSE	33	High	Master Protein	Q9NRP0	Oligosaccharyltransferase complex subunit OSTC OS=Homo sapiens OX=9606 GN=OSTC PE=1 SV=1	2.856	9	2	2	16.8	2	OSTC	1.5141e+06
FALSE	15	High	Master Protein	Q96DA0	Zymogen granule protein 16 homolog B OS=Homo sapiens OX=9606 GN=ZG16B PE=1 SV=3	2.855	10	1	1	22.7	1	ZG16B	182844
FALSE	0	High	Master Protein	P00414	Cytochrome c oxidase subunit 3 OS=Homo sapiens OX=9606 GN=MT-CO3 PE=1 SV=2	2.821	5	3	1	29.9	1	MT-CO3	2.62734e+06
FALSE	36	High	Master Protein	Q96AW1	Vesicular, overexpressed in cancer, prosurvival protein 1 OS=Homo sapiens OX=9606 GN=VOPP1 PE=2 SV=1	2.82	10	1	1	19.2	1	VOPP1	70999.5
FALSE	36	High	Master Protein	P52655	Transcription initiation factor IIA subunit 1 OS=Homo sapiens OX=9606 GN=GTF2A1 PE=1 SV=1	2.802	2	1	1	41.5	1	GTF2A1	614204
FALSE	13	High	Master Protein	Q15651	High mobility group nucleosome-binding domain-containing protein 3 OS=Homo sapiens OX=9606 GN=HMGN3 PE=1 SV=2	2.779	15	1	1	10.7	1	HMGN3	257905
FALSE	28	High	Master Protein	Q16520	Basic leucine zipper transcriptional factor ATF-like OS=Homo sapiens OX=9606 GN=BATF PE=1 SV=1	2.772	10	1	1	14.1	1	BATF	151656
FALSE	0	High	Master Protein	Q08116	Regulator of G-protein signaling 1 OS=Homo sapiens OX=9606 GN=RGS1 PE=1 SV=3	2.768	8	1	1	23.8	1	RGS1	99428.3
FALSE	23	High	Master Protein	O15235	Small ribosomal subunit protein uS12m OS=Homo sapiens OX=9606 GN=MRPS12 PE=1 SV=1	2.746	8	1	1	15.2	1	MRPS12	183401
FALSE	19	High	Master Protein	Q8N111	Cell cycle exit and neuronal differentiation protein 1 OS=Homo sapiens OX=9606 GN=CEND1 PE=1 SV=1	2.721	13	1	1	14.9	1	CEND1	30634.9
FALSE	37	High	Master Protein	O75832	26S proteasome non-ATPase regulatory subunit 10 OS=Homo sapiens OX=9606 GN=PSMD10 PE=1 SV=1	2.681	5	1	1	24.4	1	PSMD10	125929
FALSE	49	High	Master Protein	Q9Y5U9	Immediate early response 3-interacting protein 1 OS=Homo sapiens OX=9606 GN=IER3IP1 PE=1 SV=1	2.665	10	3	1	9	1	IER3IP1	5.20864e+06
FALSE	14	High	Master Protein	Q86WQ0	Nuclear receptor 2C2-associated protein OS=Homo sapiens OX=9606 GN=NR2C2AP PE=1 SV=1	2.66	9	1	1	15.9	1	NR2C2AP	73265.4
FALSE	0	High	Master Protein	P12259	Coagulation factor V OS=Homo sapiens OX=9606 GN=F5 PE=1 SV=4	2.636	1	1	1	251.5	1	F5	75528.8
FALSE	18	High	Master Protein	Q9Y3D5	Small ribosomal subunit protein bS18m OS=Homo sapiens OX=9606 GN=MRPS18C PE=1 SV=1	2.584	13	1	1	15.8	1	MRPS18C	398059
FALSE	0	High	Master Protein	Q15517	Corneodesmosin OS=Homo sapiens OX=9606 GN=CDSN PE=1 SV=3	2.565	3	1	1	51.5	1	CDSN	98733.6
FALSE	24	High	Master Protein	Q7L9L4	MOB kinase activator 1B OS=Homo sapiens OX=9606 GN=MOB1B PE=1 SV=3	2.544	6	1	1	25.1	1	MOB1B	201531
FALSE	49	High	Master Protein	Q96DE5	Anaphase-promoting complex subunit 16 OS=Homo sapiens OX=9606 GN=ANAPC16 PE=1 SV=1	2.543	11	2	1	11.7	1	ANAPC16	207702
FALSE	26	High	Master Protein	Q5TGZ0	MICOS complex subunit MIC10 OS=Homo sapiens OX=9606 GN=MICOS10 PE=1 SV=1	2.518	10	1	1	8.8	1	MICOS10	705188
FALSE	22	High	Master Protein	P30536	Translocator protein OS=Homo sapiens OX=9606 GN=TSPO PE=1 SV=3	2.517	5	1	1	18.8	1	TSPO	2.19439e+06
FALSE	25	High	Master Protein	Q9Y2Q3	Glutathione S-transferase kappa 1 OS=Homo sapiens OX=9606 GN=GSTK1 PE=1 SV=3	2.511	6	1	1	25.5	1	GSTK1	118091
FALSE	41	High	Master Protein	Q8IWT0	Protein archease OS=Homo sapiens OX=9606 GN=ZBTB8OS PE=1 SV=2	2.506	4	1	1	19.5	1	ZBTB8OS	224166
FALSE	16	High	Master Protein	P19338	Nucleolin OS=Homo sapiens OX=9606 GN=NCL PE=1 SV=3	2.488	3	1	1	76.6	1	NCL	148232
FALSE	17	High	Master Protein	Q8TBF2	Prostamide/prostaglandin F synthase OS=Homo sapiens OX=9606 GN=PRXL2B PE=1 SV=1	2.485	6	1	1	21.2	1	PRXL2B	167282
FALSE	39	High	Master Protein	P14678	Small nuclear ribonucleoprotein-associated proteins B and B' OS=Homo sapiens OX=9606 GN=SNRPB PE=1 SV=2	2.449	9	1	1	24.6	1	SNRPB	85073.2
FALSE	20	High	Master Protein	Q9NX40	OCIA domain-containing protein 1 OS=Homo sapiens OX=9606 GN=OCIAD1 PE=1 SV=1	2.436	5	1	1	27.6	1	OCIAD1	841364
FALSE	16	High	Master Protein	O75947	ATP synthase subunit d, mitochondrial OS=Homo sapiens OX=9606 GN=ATP5PD PE=1 SV=3	2.411	13	1	1	18.5	1	ATP5PD	91289.4
FALSE	0	High	Master Protein	Q5SVQ8	Zinc finger and BTB domain-containing protein 41 OS=Homo sapiens OX=9606 GN=ZBTB41 PE=1 SV=1	2.41	1	1	1	105.1	1	ZBTB41	140521
FALSE	13	High	Master Protein	Q9Y5E3	Protocadherin beta-6 OS=Homo sapiens OX=9606 GN=PCDHB6 PE=2 SV=2	2.394	2	1	1	87.3	1	PCDHB6	1.03162e+06
FALSE	17	High	Master Protein	Q09666	Neuroblast differentiation-associated protein AHNAK OS=Homo sapiens OX=9606 GN=AHNAK PE=1 SV=2	2.392	0	1	1	628.7	1	AHNAK	601010
FALSE	0	High	Master Protein	P01624	Immunoglobulin kappa variable 3-15 OS=Homo sapiens OX=9606 GN=IGKV3-15 PE=1 SV=2	2.385	8	1	1	12.5	1	IGKV3-15	2.38341e+06
FALSE	20	High	Master Protein	P55789	FAD-linked sulfhydryl oxidase ALR OS=Homo sapiens OX=9606 GN=GFER PE=1 SV=2	2.348	12	1	1	23.4	1	GFER	62279.6
FALSE	23	High	Master Protein	Q92841	Probable ATP-dependent RNA helicase DDX17 OS=Homo sapiens OX=9606 GN=DDX17 PE=1 SV=2	2.344	2	1	1	80.2	1	DDX17	67149.8
FALSE	35	High	Master Protein	P10176	Cytochrome c oxidase subunit 8A, mitochondrial OS=Homo sapiens OX=9606 GN=COX8A PE=1 SV=2	2.311	13	2	1	7.6	1	COX8A	432767
FALSE	0	High	Master Protein	Q9NX01	Thioredoxin-like protein 4B OS=Homo sapiens OX=9606 GN=TXNL4B PE=1 SV=1	2.273	9	1	1	17	1	TXNL4B
FALSE	0	High	Master Protein	Q8TC59	Piwi-like protein 2 OS=Homo sapiens OX=9606 GN=PIWIL2 PE=1 SV=1	2.27	2	1	1	109.8	1	PIWIL2	490413
FALSE	14	High	Master Protein	P63146	Ubiquitin-conjugating enzyme E2 B OS=Homo sapiens OX=9606 GN=UBE2B PE=1 SV=1	2.264	11	1	1	17.3	1	UBE2B	38077.2
FALSE	18	High	Master Protein	O43805	Microtubule nucleation factor SSNA1 OS=Homo sapiens OX=9606 GN=SSNA1 PE=1 SV=2	2.213	14	1	1	13.6	1	SSNA1	205262
FALSE	0	High	Master Protein	Q9UKK6	NTF2-related export protein 1 OS=Homo sapiens OX=9606 GN=NXT1 PE=1 SV=1	2.209	11	1	1	15.8	1	NXT1	286310
FALSE	0	High	Master Protein	Q6UXI7	Vitrin OS=Homo sapiens OX=9606 GN=VIT PE=2 SV=1	2.192	3	1	1	73.9	1	VIT	208063
FALSE	26	High	Master Protein	Q8TAC2	Josephin-2 OS=Homo sapiens OX=9606 GN=JOSD2 PE=1 SV=1	2.183	9	2	1	20.7	1	JOSD2	34712.8
FALSE	26	High	Master Protein	O15514	DNA-directed RNA polymerase II subunit RPB4 OS=Homo sapiens OX=9606 GN=POLR2D PE=1 SV=1	2.169	13	1	1	16.3	1	POLR2D	113317
FALSE	13	High	Master Protein	Q7L8W6	Diphthine--ammonia ligase OS=Homo sapiens OX=9606 GN=DPH6 PE=1 SV=3	2.135	6	1	1	30.3	1	DPH6	1.00377e+06
FALSE	29	High	Master Protein	Q00325	Solute carrier family 25 member 3 OS=Homo sapiens OX=9606 GN=SLC25A3 PE=1 SV=2	2.127	3	1	1	40.1	1	SLC25A3	186843
FALSE	31	High	Master Protein	O76095	Protein JTB OS=Homo sapiens OX=9606 GN=JTB PE=1 SV=1	2.114	5	1	1	16.3	1	JTB	110128
FALSE	19	High	Master Protein	Q8NB37	Glutamine amidotransferase-like class 1 domain-containing protein 1 OS=Homo sapiens OX=9606 GN=GATD1 PE=1 SV=1	2.038	6	2	1	23.3	1	GATD1	193145
FALSE	34	High	Master Protein	P02042	Hemoglobin subunit delta OS=Homo sapiens OX=9606 GN=HBD PE=1 SV=2	2.02	6	1	1	16	1	HBD	5.42817e+06
FALSE	0	High	Master Protein	P61981	14-3-3 protein gamma OS=Homo sapiens OX=9606 GN=YWHAG PE=1 SV=2	2.014	6	1	1	28.3	1	YWHAG	46189.3

## Sheet: Sheet4
Supplementary Table 13: Mass spectrometry analysis of excised gel region predicted to contain a truncated GBA1 protein.
Sample 4: rs3115534-TT
Checked	Score Mascot: Mascot	Protein FDR Confidence: Combined	Master	Accession	Description	Sum PEP Score	Coverage [%]	# PSMs	# Unique Peptides	MW [kDa]	# Peptides (by Search Engine): Mascot	Gene Symbol	Abundance: F4: Sample
FALSE	5577	High	Master Protein	P04264	Keratin, type II cytoskeletal 1 OS=Homo sapiens OX=9606 GN=KRT1 PE=1 SV=6	321.521	60	225	35	66	40	KRT1	452850668
FALSE	4955	High	Master Protein	P35527	Keratin, type I cytoskeletal 9 OS=Homo sapiens OX=9606 GN=KRT9 PE=1 SV=3	293.086	77	173	33	62	34	KRT9	265166531
FALSE	3956	High	Master Protein	P13645	Keratin, type I cytoskeletal 10 OS=Homo sapiens OX=9606 GN=KRT10 PE=1 SV=6	262.832	64	139	32	58.8	36	KRT10	359275233
FALSE	3866	High	Master Protein	P35908	Keratin, type II cytoskeletal 2 epidermal OS=Homo sapiens OX=9606 GN=KRT2 PE=1 SV=2	258.162	73	150	35	65.4	43	KRT2	298367915
FALSE	5679	High	Master Protein	P07737	Profilin-1 OS=Homo sapiens OX=9606 GN=PFN1 PE=1 SV=2	198.29	98	239	20	15	20	PFN1	3575054993
FALSE	2441	High	Master Protein	P63241	Eukaryotic translation initiation factor 5A-1 OS=Homo sapiens OX=9606 GN=EIF5A PE=1 SV=2	180.014	89	112	18	16.8	18	EIF5A	394734377
FALSE	3282	High	Master Protein	P62937	Peptidyl-prolyl cis-trans isomerase A OS=Homo sapiens OX=9606 GN=PPIA PE=1 SV=2	143.696	86	188	15	18	15	PPIA	1977597979
FALSE	1831	High	Master Protein	P23528	Cofilin-1 OS=Homo sapiens OX=9606 GN=CFL1 PE=1 SV=3	127.046	95	128	20	18.5	23	CFL1	1305844866
FALSE	1833	High	Master Protein	P61204	ADP-ribosylation factor 3 OS=Homo sapiens OX=9606 GN=ARF3 PE=1 SV=2	124.084	69	83	8	20.6	15	ARF3	219906256
FALSE	1549	High	Master Protein	P05387	Large ribosomal subunit protein P2 OS=Homo sapiens OX=9606 GN=RPLP2 PE=1 SV=1	120.146	94	63	9	11.7	10	RPLP2	194640727
FALSE	1213	High	Master Protein	P84085	ADP-ribosylation factor 5 OS=Homo sapiens OX=9606 GN=ARF5 PE=1 SV=2	114.97	61	61	6	20.5	13	ARF5	1.70562e+07
FALSE	1877	High	Master Protein	P09382	Galectin-1 OS=Homo sapiens OX=9606 GN=LGALS1 PE=1 SV=2	111.956	96	72	13	14.7	13	LGALS1	133980171
FALSE	2228	High	Master Protein	P23284	Peptidyl-prolyl cis-trans isomerase B OS=Homo sapiens OX=9606 GN=PPIB PE=1 SV=2	104.498	62	116	18	23.7	18	PPIB	485041226
FALSE	4227	High	Master Protein	P62979	Ubiquitin-ribosomal protein eS31 fusion protein OS=Homo sapiens OX=9606 GN=RPS27A PE=1 SV=2	103.135	67	183	5	18	14	RPS27A	667406009
FALSE	1794	High	Master Protein	P46783	Small ribosomal subunit protein eS10 OS=Homo sapiens OX=9606 GN=RPS10 PE=1 SV=1	100.472	61	99	17	18.9	17	RPS10	241882466
FALSE	1251	High	Master Protein	P33316	Deoxyuridine 5'-triphosphate nucleotidohydrolase, mitochondrial OS=Homo sapiens OX=9606 GN=DUT PE=1 SV=4	98.574	56	61	14	26.5	14	DUT	84323870
FALSE	1579	High	Master Protein	P0DP25	Calmodulin-3 OS=Homo sapiens OX=9606 GN=CALM3 PE=1 SV=1	98.304	86	67	12	16.8	12	CALM3	286682133
FALSE	2342	High	Master Protein	P15531	Nucleoside diphosphate kinase A OS=Homo sapiens OX=9606 GN=NME1 PE=1 SV=1	96.205	58	104	5	17.1	11	NME1	8.70921e+07
FALSE	1069	High	Master Protein	P02533	Keratin, type I cytoskeletal 14 OS=Homo sapiens OX=9606 GN=KRT14 PE=1 SV=4	94.765	52	55	8	51.5	23	KRT14	4.57868e+07
FALSE	1433	High	Master Protein	O14950	Myosin regulatory light chain 12B OS=Homo sapiens OX=9606 GN=MYL12B PE=1 SV=2	92.303	80	49	1	19.8	12	MYL12B	111437294
FALSE	1411	High	Master Protein	P19105	Myosin regulatory light chain 12A OS=Homo sapiens OX=9606 GN=MYL12A PE=1 SV=2	91.101	81	48	1	19.8	12	MYL12A	942752
FALSE	1315	High	Master Protein	P62841	Small ribosomal subunit protein uS19 OS=Homo sapiens OX=9606 GN=RPS15 PE=1 SV=2	90.959	78	81	10	17	10	RPS15	163021874
FALSE	1171	High	Master Protein	P59998	Actin-related protein 2/3 complex subunit 4 OS=Homo sapiens OX=9606 GN=ARPC4 PE=1 SV=3	90.915	79	54	12	19.7	12	ARPC4	269313782
FALSE	1259	High	Master Protein	Q01469	Fatty acid-binding protein 5 OS=Homo sapiens OX=9606 GN=FABP5 PE=1 SV=3	88.964	89	52	14	15.2	14	FABP5	148226761
FALSE	2019	High	Master Protein	P62249	Small ribosomal subunit protein uS9 OS=Homo sapiens OX=9606 GN=RPS16 PE=1 SV=2	88.449	71	104	16	16.4	16	RPS16	654848428
FALSE	2021	High	Master Protein	P62263	Small ribosomal subunit protein uS11 OS=Homo sapiens OX=9606 GN=RPS14 PE=1 SV=3	88.235	42	74	9	16.3	9	RPS14	253078961
FALSE	1623	High	Master Protein	P30050	Large ribosomal subunit protein uL11 OS=Homo sapiens OX=9606 GN=RPL12 PE=1 SV=1	88.059	70	73	9	17.8	9	RPL12	274360700
FALSE	968	High	Master Protein	P20290	Transcription factor BTF3 OS=Homo sapiens OX=9606 GN=BTF3 PE=1 SV=1	87.811	56	36	10	22.2	10	BTF3	3.00751e+07
FALSE	1109	High	Master Protein	P18085	ADP-ribosylation factor 4 OS=Homo sapiens OX=9606 GN=ARF4 PE=1 SV=3	87.627	56	58	4	20.5	10	ARF4	29274864
FALSE	1875	High	Master Protein	P62269	Small ribosomal subunit protein uS13 OS=Homo sapiens OX=9606 GN=RPS18 PE=1 SV=3	86.705	61	72	14	17.7	14	RPS18	475908215
FALSE	1639	High	Master Protein	P60660	Myosin light polypeptide 6 OS=Homo sapiens OX=9606 GN=MYL6 PE=1 SV=2	86.689	67	65	11	16.9	11	MYL6	260853888
FALSE	913	High	Master Protein	O75368	Adapter SH3BGRL OS=Homo sapiens OX=9606 GN=SH3BGRL PE=1 SV=1	86.456	85	44	11	12.8	11	SH3BGRL	4.68209e+07
FALSE	1487	High	Master Protein	P16949	Stathmin OS=Homo sapiens OX=9606 GN=STMN1 PE=1 SV=3	84.471	72	77	16	17.3	16	STMN1	260166497
FALSE	3657	High	Master Protein	P06454	Prothymosin alpha OS=Homo sapiens OX=9606 GN=PTMA PE=1 SV=2	84.413	40	162	8	12.2	8	PTMA	1306381004
FALSE	1353	High	Master Protein	P62277	Small ribosomal subunit protein uS15 OS=Homo sapiens OX=9606 GN=RPS13 PE=1 SV=2	84.204	46	69	11	17.2	11	RPS13	389201499
FALSE	900	High	Master Protein	P61586	Transforming protein RhoA OS=Homo sapiens OX=9606 GN=RHOA PE=1 SV=1	83.1	74	45	4	21.8	12	RHOA	6.4977e+07
FALSE	1356	High	Master Protein	P62750	Large ribosomal subunit protein uL23 OS=Homo sapiens OX=9606 GN=RPL23A PE=1 SV=1	82.69	52	79	13	17.7	13	RPL23A	395577448
FALSE	881	High	Master Protein	P08779	Keratin, type I cytoskeletal 16 OS=Homo sapiens OX=9606 GN=KRT16 PE=1 SV=4	82.665	42	36	8	51.2	17	KRT16	2.61272e+06
FALSE	897	High	Master Protein	P13647	Keratin, type II cytoskeletal 5 OS=Homo sapiens OX=9606 GN=KRT5 PE=1 SV=3	82.622	31	38	11	62.3	19	KRT5	2.1278e+07
FALSE	1095	High	Master Protein	P62280	Small ribosomal subunit protein uS17 OS=Homo sapiens OX=9606 GN=RPS11 PE=1 SV=3	82.25	62	76	15	18.4	15	RPS11	352184299
FALSE	3711	High	Master Protein	P62987	Ubiquitin-ribosomal protein eL40 fusion protein OS=Homo sapiens OX=9606 GN=UBA52 PE=1 SV=2	81.523	55	172	1	14.7	10	UBA52	5.64654e+06
FALSE	951	High	Master Protein	P08708	Small ribosomal subunit protein eS17 OS=Homo sapiens OX=9606 GN=RPS17 PE=1 SV=2	81.089	69	59	12	15.5	12	RPS17	222053382
FALSE	1656	High	Master Protein	P62805	Histone H4 OS=Homo sapiens OX=9606 GN=H4C1 PE=1 SV=2	81.025	58	75	12	11.4	12	H4C1; H4C11; H4C12; H4C13; H4C14; H4C15; H4C16; H4C2; H4C3; H4C4; H4C5; H4C6; H4C8; H4C9	436063101
FALSE	858	High	Master Protein	P25398	Small ribosomal subunit protein eS12 OS=Homo sapiens OX=9606 GN=RPS12 PE=1 SV=3	80.662	77	49	10	14.5	10	RPS12	167457428
FALSE	1015	High	Master Protein	Q96AZ6	Interferon-stimulated gene 20 kDa protein OS=Homo sapiens OX=9606 GN=ISG20 PE=1 SV=2	80.415	70	33	10	20.4	10	ISG20	4.71105e+07
FALSE	1317	High	Master Protein	P62244	Small ribosomal subunit protein uS8 OS=Homo sapiens OX=9606 GN=RPS15A PE=1 SV=2	80.336	81	69	14	14.8	14	RPS15A	337176396
FALSE	922	High	Master Protein	P49755	Transmembrane emp24 domain-containing protein 10 OS=Homo sapiens OX=9606 GN=TMED10 PE=1 SV=2	78.442	41	41	8	25	8	TMED10	6.40223e+07
FALSE	1083	High	Master Protein	P37108	Signal recognition particle 14 kDa protein OS=Homo sapiens OX=9606 GN=SRP14 PE=1 SV=2	75.392	68	57	11	14.6	11	SRP14	108704029
FALSE	611	High	Master Protein	P18621	Large ribosomal subunit protein uL22 OS=Homo sapiens OX=9606 GN=RPL17 PE=1 SV=3	75.135	55	39	14	21.4	14	RPL17	5.16866e+07
FALSE	871	High	Master Protein	O15145	Actin-related protein 2/3 complex subunit 3 OS=Homo sapiens OX=9606 GN=ARPC3 PE=1 SV=3	73.484	62	50	11	20.5	11	ARPC3	133237012
FALSE	819	High	Master Protein	P49773	Adenosine 5'-monophosphoramidase HINT1 OS=Homo sapiens OX=9606 GN=HINT1 PE=1 SV=2	73.384	79	43	9	13.8	9	HINT1	102647177
FALSE	1948	High	Master Protein	P22392	Nucleoside diphosphate kinase B OS=Homo sapiens OX=9606 GN=NME2 PE=1 SV=1	72.936	66	93	7	17.3	13	NME2	642170309
FALSE	1041	High	Master Protein	Q15369	Elongin-C OS=Homo sapiens OX=9606 GN=ELOC PE=1 SV=1	72.839	64	37	8	12.5	8	ELOC	3.83388e+07
FALSE	1173	High	Master Protein	P39019	Small ribosomal subunit protein eS19 OS=Homo sapiens OX=9606 GN=RPS19 PE=1 SV=2	69.168	60	47	12	16.1	12	RPS19	330539009
FALSE	917	High	Master Protein	P46779	Large ribosomal subunit protein eL28 OS=Homo sapiens OX=9606 GN=RPL28 PE=1 SV=3	69.006	50	55	12	15.7	12	RPL28	199361703
FALSE	855	High	Master Protein	Q14019	Coactosin-like protein OS=Homo sapiens OX=9606 GN=COTL1 PE=1 SV=3	68.977	77	42	14	15.9	14	COTL1	141144816
FALSE	567	High	Master Protein	P68036	Ubiquitin-conjugating enzyme E2 L3 OS=Homo sapiens OX=9606 GN=UBE2L3 PE=1 SV=1	67.924	47	26	9	17.9	9	UBE2L3	4.35865e+07
FALSE	1070	High	Master Protein	P62910	Large ribosomal subunit protein eL32 OS=Homo sapiens OX=9606 GN=RPL32 PE=1 SV=2	67.59	50	55	11	15.9	11	RPL32	8.32343e+07
FALSE	660	High	Master Protein	P02538	Keratin, type II cytoskeletal 6A OS=Homo sapiens OX=9606 GN=KRT6A PE=1 SV=3	67.235	30	27	3	60	16	KRT6A	4356865
FALSE	1236	High	Master Protein	P61254	Large ribosomal subunit protein uL24 OS=Homo sapiens OX=9606 GN=RPL26 PE=1 SV=1	67.074	63	75	16	17.2	16	RPL26	416469070
FALSE	1478	High	Master Protein	P61604	10 kDa heat shock protein, mitochondrial OS=Homo sapiens OX=9606 GN=HSPE1 PE=1 SV=2	65.546	84	73	11	10.9	11	HSPE1	424127631
FALSE	561	High	Master Protein	Q6IAA8	Ragulator complex protein LAMTOR1 OS=Homo sapiens OX=9606 GN=LAMTOR1 PE=1 SV=2	64.655	68	21	8	17.7	8	LAMTOR1	1.39317e+07
FALSE	666	High	Master Protein	P62314	Small nuclear ribonucleoprotein Sm D1 OS=Homo sapiens OX=9606 GN=SNRPD1 PE=1 SV=1	64.634	55	25	5	13.3	5	SNRPD1	6.38164e+07
FALSE	1142	High	Master Protein	Q07812	Apoptosis regulator BAX OS=Homo sapiens OX=9606 GN=BAX PE=1 SV=1	64.507	47	45	9	21.2	9	BAX	6.07018e+07
FALSE	538	High	Master Protein	P08134	Rho-related GTP-binding protein RhoC OS=Homo sapiens OX=9606 GN=RHOC PE=1 SV=1	64.338	68	31	3	22	11	RHOC	3.48662e+06
FALSE	1630	High	Master Protein	P62328	Thymosin beta-4 OS=Homo sapiens OX=9606 GN=TMSB4X PE=1 SV=2	63.997	89	77	5	5.1	6	TMSB4X	696060175
FALSE	672	High	Master Protein	P04259	Keratin, type II cytoskeletal 6B OS=Homo sapiens OX=9606 GN=KRT6B PE=1 SV=5	63.012	27	29	1	60	14	KRT6B	117989
FALSE	565	High	Master Protein	Q9UHV9	Prefoldin subunit 2 OS=Homo sapiens OX=9606 GN=PFDN2 PE=1 SV=1	62.089	62	22	9	16.6	9	PFDN2	3.4646e+07
FALSE	997	High	Master Protein	P62829	Large ribosomal subunit protein uL14 OS=Homo sapiens OX=9606 GN=RPL23 PE=1 SV=1	62.072	67	48	10	14.9	10	RPL23	181155439
FALSE	528	High	Master Protein	P63261	Actin, cytoplasmic 2 OS=Homo sapiens OX=9606 GN=ACTG1 PE=1 SV=1	61.996	46	22	12	41.8	12	ACTG1	2.93609e+07
FALSE	895	High	Master Protein	P30044	Peroxiredoxin-5, mitochondrial OS=Homo sapiens OX=9606 GN=PRDX5 PE=1 SV=4	60.556	46	35	11	22.1	11	PRDX5	6.02865e+07
FALSE	405	High	Master Protein	Q86YZ3	Hornerin OS=Homo sapiens OX=9606 GN=HRNR PE=1 SV=2	59.21	17	15	11	282.2	11	HRNR	4.52049e+06
FALSE	613	High	Master Protein	Q9GZP4	PITH domain-containing protein 1 OS=Homo sapiens OX=9606 GN=PITHD1 PE=1 SV=1	59.008	64	29	11	24.2	11	PITHD1	1.57975e+07
FALSE	742	High	Master Protein	P84095	Rho-related GTP-binding protein RhoG OS=Homo sapiens OX=9606 GN=RHOG PE=1 SV=1	58.859	46	34	8	21.3	9	RHOG	3.01789e+07
FALSE	1047	High	Master Protein	P62888	Large ribosomal subunit protein eL30 OS=Homo sapiens OX=9606 GN=RPL30 PE=1 SV=2	58.857	67	43	8	12.8	8	RPL30	161179881
FALSE	701	High	Master Protein	Q8WU39	Marginal zone B- and B1-cell-specific protein OS=Homo sapiens OX=9606 GN=MZB1 PE=1 SV=1	58.782	60	20	7	20.7	7	MZB1	2.88282e+07
FALSE	496	High	Master Protein	Q06830	Peroxiredoxin-1 OS=Homo sapiens OX=9606 GN=PRDX1 PE=1 SV=1	58.505	56	21	14	22.1	15	PRDX1	4.16525e+07
FALSE	846	High	Master Protein	P61353	Large ribosomal subunit protein eL27 OS=Homo sapiens OX=9606 GN=RPL27 PE=1 SV=2	58.118	54	65	9	15.8	9	RPL27	373939826
FALSE	868	High	Master Protein	P10606	Cytochrome c oxidase subunit 5B, mitochondrial OS=Homo sapiens OX=9606 GN=COX5B PE=1 SV=2	57.874	51	39	9	13.7	9	COX5B	7.35636e+07
FALSE	1077	High	Master Protein	P63220	Small ribosomal subunit protein eS21 OS=Homo sapiens OX=9606 GN=RPS21 PE=1 SV=1	57.731	64	38	6	9.1	6	RPS21	9.48346e+07
FALSE	417	High	Master Protein	P55145	Mesencephalic astrocyte-derived neurotrophic factor OS=Homo sapiens OX=9606 GN=MANF PE=1 SV=3	57.391	46	33	9	20.7	9	MANF	5.70324e+07
FALSE	515	High	Master Protein	O43447	Peptidyl-prolyl cis-trans isomerase H OS=Homo sapiens OX=9606 GN=PPIH PE=1 SV=1	57.29	70	20	9	19.2	9	PPIH	2.03425e+07
FALSE	803	High	Master Protein	O43169	Cytochrome b5 type B OS=Homo sapiens OX=9606 GN=CYB5B PE=1 SV=3	56.873	59	22	8	16.7	8	CYB5B	1.03922e+07
FALSE	592	High	Master Protein	O14737	Programmed cell death protein 5 OS=Homo sapiens OX=9606 GN=PDCD5 PE=1 SV=3	55.849	62	20	8	14.3	8	PDCD5	63317355
FALSE	557	High	Master Protein	Q9NS69	Mitochondrial import receptor subunit TOM22 homolog OS=Homo sapiens OX=9606 GN=TOMM22 PE=1 SV=3	55.582	70	33	7	15.5	7	TOMM22	1.65229e+07
FALSE	359	High	Master Protein	Q9GZZ1	N-alpha-acetyltransferase 50 OS=Homo sapiens OX=9606 GN=NAA50 PE=1 SV=1	55.437	54	21	13	19.4	13	NAA50	1.95503e+07
FALSE	452	High	Master Protein	P30046	D-dopachrome decarboxylase OS=Homo sapiens OX=9606 GN=DDT PE=1 SV=3	54.972	81	19	8	12.7	8	DDT	4.57605e+07
FALSE	724	High	Master Protein	P62834	Ras-related protein Rap-1A OS=Homo sapiens OX=9606 GN=RAP1A PE=1 SV=1	54.91	38	31	1	21	8	RAP1A	4.65419e+06
FALSE	1091	High	Master Protein	P35268	Large ribosomal subunit protein eL22 OS=Homo sapiens OX=9606 GN=RPL22 PE=1 SV=2	54.681	51	40	7	14.8	7	RPL22	294010051
FALSE	733	High	Master Protein	P62899	Large ribosomal subunit protein eL31 OS=Homo sapiens OX=9606 GN=RPL31 PE=1 SV=1	54.64	50	46	11	14.5	11	RPL31	293718399
FALSE	507	High	Master Protein	P52434	DNA-directed RNA polymerases I, II, and III subunit RPABC3 OS=Homo sapiens OX=9606 GN=POLR2H PE=1 SV=4	54.279	72	28	8	17.1	8	POLR2H	2.44826e+07
FALSE	429	High	Master Protein	P62330	ADP-ribosylation factor 6 OS=Homo sapiens OX=9606 GN=ARF6 PE=1 SV=2	53.785	34	19	6	20.1	6	ARF6	1.93796e+07
FALSE	395	High	Master Protein	Q13526	Peptidyl-prolyl cis-trans isomerase NIMA-interacting 1 OS=Homo sapiens OX=9606 GN=PIN1 PE=1 SV=1	53.361	53	11	6	18.2	6	PIN1	1.69561e+07
FALSE	374	High	Master Protein	O43324	Eukaryotic translation elongation factor 1 epsilon-1 OS=Homo sapiens OX=9606 GN=EEF1E1 PE=1 SV=1	53.161	52	16	10	19.8	10	EEF1E1	2.26252e+07
FALSE	714	High	Master Protein	P07741	Adenine phosphoribosyltransferase OS=Homo sapiens OX=9606 GN=APRT PE=1 SV=2	51.727	52	24	7	19.6	7	APRT	1.76558e+07
FALSE	510	High	Master Protein	Q04695	Keratin, type I cytoskeletal 17 OS=Homo sapiens OX=9606 GN=KRT17 PE=1 SV=2	51.662	34	27	4	48.1	15	KRT17	848293
FALSE	999	High	Master Protein	P62847	Small ribosomal subunit protein eS24 OS=Homo sapiens OX=9606 GN=RPS24 PE=1 SV=1	51.238	44	52	7	15.4	7	RPS24	200739807
FALSE	444	High	Master Protein	P61081	NEDD8-conjugating enzyme Ubc12 OS=Homo sapiens OX=9606 GN=UBE2M PE=1 SV=1	51.177	47	22	11	20.9	11	UBE2M	3.47544e+07
FALSE	410	High	Master Protein	O43665	Regulator of G-protein signaling 10 OS=Homo sapiens OX=9606 GN=RGS10 PE=1 SV=3	50.963	48	18	9	21.2	9	RGS10	1.5967e+07
FALSE	872	High	Master Protein	P42766	Large ribosomal subunit protein uL29 OS=Homo sapiens OX=9606 GN=RPL35 PE=1 SV=2	50.885	43	51	7	14.5	7	RPL35	282854219
FALSE	606	High	Master Protein	P51571	Translocon-associated protein subunit delta OS=Homo sapiens OX=9606 GN=SSR4 PE=1 SV=1	50.772	32	20	6	19	6	SSR4	4.1494e+07
FALSE	399	High	Master Protein	P00167	Cytochrome b5 OS=Homo sapiens OX=9606 GN=CYB5A PE=1 SV=2	50.564	49	20	6	15.3	6	CYB5A	13731224
FALSE	692	High	Master Protein	P04080	Cystatin-B OS=Homo sapiens OX=9606 GN=CSTB PE=1 SV=2	50.486	80	28	6	11.1	6	CSTB	5.74936e+07
FALSE	623	High	Master Protein	P61224	Ras-related protein Rap-1b OS=Homo sapiens OX=9606 GN=RAP1B PE=1 SV=1	49.484	38	26	1	20.8	8	RAP1B	3.22832e+07
FALSE	385	High	Master Protein	P58546	Myotrophin OS=Homo sapiens OX=9606 GN=MTPN PE=1 SV=2	49.248	57	24	5	12.9	5	MTPN	26074287
FALSE	945	High	Master Protein	P60866	Small ribosomal subunit protein uS10 OS=Homo sapiens OX=9606 GN=RPS20 PE=1 SV=1	49.224	46	47	8	13.4	8	RPS20	211290365
FALSE	374	High	Master Protein	P22307	Sterol carrier protein 2 OS=Homo sapiens OX=9606 GN=SCP2 PE=1 SV=2	48.826	17	28	12	59	12	SCP2	3.4817e+07
FALSE	503	High	Master Protein	Q96C90	Protein phosphatase 1 regulatory subunit 14B OS=Homo sapiens OX=9606 GN=PPP1R14B PE=1 SV=3	48.784	54	18	4	15.9	4	PPP1R14B	7.76695e+06
FALSE	230	High	Master Protein	P62081	Small ribosomal subunit protein eS7 OS=Homo sapiens OX=9606 GN=RPS7 PE=1 SV=1	48.474	55	17	10	22.1	10	RPS7	2.52922e+07
FALSE	382	High	Master Protein	Q9BY50	Signal peptidase complex catalytic subunit SEC11C OS=Homo sapiens OX=9606 GN=SEC11C PE=1 SV=3	48.112	58	16	9	21.5	9	SEC11C	1.50671e+07
[truncated: 779 more rows]
